# Supplementary material for: Imprinting fidelity in mouse iPSCs depends on sex of donor cell and medium formulation
Source: Nat Commun. 2022 Sep 16;13:5432. doi: 10.1038/s41467-022-33013-5 (PMC9481624; doi:10.1038/s41467-022-33013-5)
Supplement: Supplementary file 4 — Supplementary Data 1 [file 41467_2022_33013_MOESM4_ESM.xlsx]

## Sheet: Sheet1
Female vs Male KSR-iPSCs
Upregulated genes on the chrX	Upregulated genes on autosomes	Downregulated genes
Clcn5	Prdm14	Trpa1
Prickle3	Xkr9	Bag2
Plp2	Dner	Aff3
Gpkow	Lax1	Il18r1
Praf2	Creg1	Hibch
Ccdc120	Fcgr3	Pms1
Kcnd1	Hnmt	Sh3bp4
Otud5	Il1f9	Capn10
Pqbp1	Ak1	Dyrk3
Timm17b	Lmx1b	Uchl5
Pcsk1n	Ube2l6	Ivns1abp
Hdac6	Ptprj	Npl
Glod5	Rhov	Dars2
Gm14820	AA467197	BC055324
Rbm3	Slc24a5	2810422O20Rik
Tbc1d25	Mal	Hsd17b7
Ebp	Mall	Rab3gap2
Gm14511	Sirpa	Vash2
Fthl17	Cst3	Ccdc3
Gm5635	Eif2s2	Cubn
Xk	Wfdc2	Ptgds
Cybb	Fam164a	Ptgs1
Dynlt3	Il7	Dpp4
Rpgr	Chmp4c	Pdk1
Tspan7	Lrrc31	Disp2
Mid1ip1	Mme	Arhgap40
Atp6ap2	Dclk2	Mmp9
Cask	Bglap2	Pet112l
Maoa	Zbtb7b	Rab13
Fundc1	Tspan2	Tnfaip8l2
Kdm6a	Bcl2l15	Stoml2
Rp2h	Gstm2	Map3k6
Phf16	Gstm1	Ece1
Ndufb11	Rpsa-ps10	RP23-334I5.4
Uba1	Aqp3	Padi3
Cdk16	D630039A03Rik	Epha2
Araf	Susd1	Fblim1
Syn1	Gm12690	Mfn2
Timp1	C130073F10Rik	Fbxo2
Cfp	Fam159a	Mtor
Elk1	Scmh1	Pik3cd
Uxt	Col9a2	Dnajc11
A230072C01Rik	Gjb3	Nphp4
Klhl13	Pramef17	Gm13110
Wdr44	Dnajc5g	2010015L04Rik
Dock11	Cpeb2	Cpsf3l
Pgrmc1	Cox7b2	Tcf23
Akap17b	Pdcl2	Ift172
Slc25a5	Tmprss11d	Pdgfra
C330007P06Rik	Gm9958	Pxn
Ube2a	Cds1	Trpv6
Sept6	Gm20548	Dfna5
Rpl39	Spp1	A930038C07Rik
Upf3b	Fgfrl1	Prokr1
Nkap	Hspb8	Bms1
Ndufa1	Hrk	Efcab4b
Rhox6	Cldn4	Ccdc106
Rhox9	Wdr95	Fut2
Lamp2	Pdk4	Lrrk1
Cul4b	Mdfic	Acan
Mcts1	Atp6v1f	Hdgfrp3
C1galt1c1	Ahcyl2	Myo7a
Thoc2	Gpnmb	Aqp8
Stag2	Cpvl	Rasa3
Odz1	Nod1	Plekha2
Dcaf12l1	Elmod3	Ufsp2
Apln	Vax2os2	Clgn
Xpnpep2	Gata2	Coq9
Zdhhc9	Lrig1	Katnb1
Utp14a	Irak2	Slc7a6
Slc25a14	Tmem40	Calb2
Rbmx2	Rasgef1a	Chst5
Igsf1	Vwf	Vat1l
Frmd7	Gprc5a	Klhdc4
Rap2c	H2afj	Acsf3
1700080O16Rik	Ldhb	Spg7
Gpc3	Bhlhe41	Piwil4
Hprt	AU018091	Ddx25
Fam122b	Gm15448	Pou2f3
Mospd1	Cox6b2	Pdzd3
Mmgt1	Gm9844	Nlrx1
Fhl1	Gm3788	Cyp11a1
Mtap7d3	Rabac1	Dpp8
Rbmx	Cyp2b23	Mns1
Gm364	Klk1	Trf
Fgf13	1700028J19Rik	Pth1r
Mcf2	Mfge8	Tdgf1
Atp11c	P4ha3	Col13a1
Ldoc1	Ucp2	Srgn
Fmr1	Stk33	Rhobtb1
Fmr1nb	Ifitm2	Gstt3
Ids	Dusp8	Trpm2
1110012L19Rik	Cd81	Dram1
BC023829	Gm10664	Hal
Mtm1	Nwd1	Cpm
Mtmr1	Tbc1d9	Slc26a10
Hmgb3	Mmp12	Myo1g
Vma21	Olfr901	Pkd1l1
Prrg3	Fxyd6	Gm11992
Magea4	Ncam1	P4ha2
Magea10	Arhgap20	Snap47
Nsdhl	Hcn4	Elac2
Pnma3	Ooep	Senp3
Zfp275	Rpsa	Eno3
Haus7	Rpl14	Wdr81
Dusp9	Nlrp4g	Vps53
Pnck	Gpr126	2610507B11Rik
Slc6a8	Prdm1	Acaca
Bcap31	Gzmm	Dhx40
Abcd1	Gadd45b	Tex14
Idh3g	Sycp3	Tom1l1
Ssr4	Spic	Itga3
Arhgap4	Fam183b	Spop
Naa10	Hist3h2a	Phb
Renbp	Kcnj12	Cdk5rap3
Irak1	Mafg	Pnpo
Mecp2	Pycr1	Mrpl10
Emd	Pgk1-rs7	Kpnb1
Rpl10	Gm6802	Gm11583
Atp6ap1	Adi1	Krt28
Gdi1	Rpl21-ps3	Krt23
Fam50a	Gpx2	Krt13
Lage3	Map3k9	Klhl10
Ubl4	Gsc	Etv4
Fam3a	Tcl1	Pyy
Ikbkg	Akr1c18	Eftud2
Dkc1	Akr1c13	Taco1
Mpp1	Akr1c19	Tcam1
Fundc2	Akr1c21	Scn4a
Brcc3	Klf6	Nup85
Vbp1	Dcdc2a	Tspan10
Pls3	Prl2a1	Gcgr
Tbl1x	Dsp	Arg2
Prkx	Gm15440	Gm10433
Tmem47	Tspan17	Itpk1
Dmd	Glrx	Foxq1
Tab3	Gm6169	Dbn1
Gyk	Hexb	Sema3g
Pet2	Apoo-ps	Rnf17
Pdk3	Kctd6	Mipep
AU015836	Fam107a	Gata4
Zfx	Gm281	Piwil2
Klhl15	Kcnma1	Ccdc122
Apoo	Dnahc12	Dab2
Maged1	D14Ertd668e	Zfp41
Gspt2	Epb4.9	Rhpn1
Zxdb	Rpl36a-ps1	H1f0
Fam123b	Timm8a2	Cpne8
Msn	Dpys	Lrrk2
Eda2r	Parvg	Pus7l
Yipf6	Camk2n2	Ccdc65
Stard8	Fetub	Fmnl3
Tmem28	Kng2	Cela1
Otud6a	Ildr1	Itgb7
Igbp1	Pla1a	Slc15a2
Pdzd11	Dll1	Dnajc28
Kif4	Umodl1	Clic6
Slc7a3	Lst1	Runx1
Snx12	H2-Q2	Erg
Pin4	Ubd	Epas1
Rps4x	Crisp1	Gata6
Phka1	Tspo2	Pdgfrb
Xist	Reep5	1700034H14Rik
Abcb7	2010001M09Rik	Ehbp1l1
2610029G23Rik	2700046A07Rik	Cyp2c55
Magee1	Mbp	Habp2
Magt1	Glis3	Ube1y1
Cox7b		Kdm5d
Apool		Eif2s3y
Chm		Uty
Ube2dnl		Ddx3y
4921511C20Rik		Usp9y
Diap2		Zfy2
Pcdh19
Cstf2
Xkrx
Cenpi
Rpl36a
Gla
Hnrnph2
Armcx1
Armcx5
Gprasp1
Gprasp2
Bhlhb9
Arxes2
Bex2
Bex4
Bex1
Tceal7
Wbp5
Ngfrap1
Morf4l2
Mcart6
Trap1a
Rnf128
Ripply1
Cldn2
Morc4
Prps1
Tsc22d3
Ammecr1
Capn6
Alg13
Maged2
Gnl3l
Fgd1
Tsr2
Gm15139
Fam120c
Phf8
Huwe1
Hsd17b10
Smc1a
Kdm5c
Shroom2
Gpr143
Usp51
Mageh1
Rragb
Klf8
Ubqln2
2210013O21Rik
Sat1
Acot9
Prdx4
Ptchd1
Sms
Mbtps2
Yy2
Rps6ka3
Eif1ax
Map3k15
Pdha1
Phka2
Rbbp7
Txlng
Ctps2
Ap1s2
Zrsr2
Siah1b
Pir
Mospd2
Ofd1
Rab9
Hccs

## Sheet: Sheet2
Gene	Chromosome	Start	End	Probe Strand	Female MEFs_rep1	Female MEFs_rep2	Female MEFs_rep3	F KSR2 iPSCs_rep1	F KSR2 iPSCs_rep2	F KSR2 iPSCs_rep3	F KSR4 iPSCs_rep1	F KSR4 iPSCs_rep2	F KSR4 iPSCs_rep3	M KSR3 iPSCs_rep1	M KSR3 iPSCs_rep2	M KSR3 iPSCs_rep3	M KSR5 iPSCs_rep1	M KSR5 iPSCs_rep2	M KSR5 iPSCs_rep3	TX 2i mESCs_rep1	TX 2i mESCs_rep2	TX 2i mESCs_rep3
Xkr4	1	3205901	3671498	-	-1.226292	-2.2946517	-4.4018974	-4.1588836	-3.221879	-4.0383973	0.066763744	-3.1762753	-4.039577	-4.2552056	-4.437479	-4.322303	-4.1781473	-4.3093295	-2.1105883	-4.156102	-4.3768845	-4.1264076
Gm1992	1	3466587	3513553	+	-4.1856503	-4.4466553	-4.4018974	-4.310887	-4.373882	-4.1904	-4.333167	-4.3282785	-4.039577	-4.2552056	-4.437479	-4.322303	-4.33015	-4.3093295	-4.2625914	-4.308105	-4.3768845	-4.1264076
Rp1	1	4343507	4360314	-	-4.1856503	-4.4466553	-4.249894	-4.310887	-4.373882	-4.1904	-4.333167	-4.3282785	-4.039577	-4.2552056	-4.437479	-4.322303	-4.33015	-4.3093295	-4.2625914	-4.308105	-4.3768845	-4.1264076
Sox17	1	4490928	4496413	-	-4.1856503	-4.4466553	-4.4018974	0.2334336	0.10004903	3.3366423	-0.011238786	0.52416444	1.3603536	2.9628868	3.5410728	3.5845876	-0.1781471	0.09060076	2.6967666	0.9313608	1.4755582	1.9797919
Mrpl15	1	4773206	4785739	-	5.347896	5.150363	5.3331885	7.0364885	7.33223	7.4261484	7.2245097	6.306533	7.7892647	7.793508	8.094173	8.117413	7.384095	7.637901	7.5260363	7.3442416	7.3675756	7.601608
Lypla1	1	4807788	4886770	+	6.350057	6.1083603	6.0877275	6.93849	6.9567857	7.4544573	7.796116	6.3821454	6.7759843	7.6302366	7.9415383	7.990202	7.1827	7.0263085	7.7047954	7.1036415	7.3074746	7.407139
Tcea1	1	4857814	4897909	+	6.7558866	6.606215	6.5108256	6.9736156	6.9373617	7.324642	7.130017	6.4783607	6.718831	7.5731955	7.7448463	7.679887	7.199606	6.9288096	7.1473885	7.2211084	7.2991705	7.589268
Gm6104	1	4879202	4880669	-	0.35867038	-0.5942122	-0.7904627	0.54155594	0.77812105	1.1710562	0.9481193	0.34728667	0.75628227	-0.10320245	-0.826044	-1.8483719	0.143781	0.09060076	0.41297367	0.843898	1.0605206	0.8835767
Rgs20	1	4909576	5070285	-	-4.1856503	-1.4872968	-2.6649318	1.8411162	2.0449076	-0.33795753	2.0667636	-1.8543472	1.6359881	3.356229	3.1491528	2.917163	1.866247	2.5008848	2.7597766	-4.308105	-4.3768845	-4.1264076
Gm16041	1	4970857	4976820	+	-4.1856503	-4.4466553	-4.4018974	-4.310887	-4.373882	-4.0383973	-1.8592358	-4.3282785	-4.039577	-2.1032026	-2.7005131	-0.26340938	-4.33015	-4.1573267	-4.2625914	-4.308105	-4.3768845	-4.1264076
Atp6v1h	1	5083173	5162549	+	6.3586707	6.674015	6.74021	6.357801	6.6797423	6.793701	6.8969874	6.1286464	6.421902	7.1417556	7.562756	7.4785066	6.508353	6.408727	6.785744	5.960242	6.388908	6.205505
Oprk1	1	5588493	5606131	+	-4.1856503	-4.4466553	-4.4018974	-4.1588836	-0.6369165	0.35392013	-1.8592358	-1.8543472	-1.5656458	0.5972373	-0.826044	-4.1703	-1.3707922	-0.9874018	-1.3032333	-4.308105	-4.2248816	-4.1264076
Npbwr1	1	5913707	5917398	-	-4.1856503	-4.4466553	-4.4018974	-4.310887	-4.373882	-4.1904	-4.333167	-4.3282785	-4.039577	-4.2552056	-4.437479	-4.322303	-4.33015	-4.3093295	-4.2625914	-4.308105	-4.3768845	-4.1264076
Rb1cc1	1	6206197	6276648	+	6.734537	6.9251213	6.5979457	5.4335732	5.50944	5.8952937	5.7376995	5.2811055	4.4831133	5.740719	5.655572	5.780985	5.693758	5.2155385	5.455466	5.1703277	4.8195124	5.1130586
4732440D04Rik	1	6213293	6214590	-	-4.033647	-1.7096894	-2.2498944	-4.1588836	-4.373882	-4.1904	-4.333167	-2.591313	-4.039577	-4.1032023	-4.437479	-4.322303	-4.33015	-4.3093295	-4.2625914	-4.308105	-3.2248814	-4.1264076
4732440D04Rik	1	6214612	6215292	-	-4.1856503	-4.2946515	-4.4018974	-4.310887	-4.373882	-4.1904	-4.181164	-4.3282785	-4.039577	-4.2552056	-4.437479	-4.1703	-4.33015	-4.3093295	-4.110588	-4.308105	-4.3768845	-4.1264076
Fam150a	1	6359331	6394731	+	1.0538158	1.2903106	1.3939618	-4.310887	-4.373882	-4.1904	-4.333167	-2.591313	-3.887574	-4.1032023	-2.2854755	-4.322303	-4.33015	-2.5723643	-4.2625914	-4.308105	-2.639919	-3.974404
St18	1	6487231	6860940	+	-2.4486845	-4.4466553	-4.4018974	-2.5739212	-4.373882	-4.1904	-2.5962012	-4.3282785	-3.887574	-4.2552056	-2.7005131	-4.1703	-4.33015	-4.3093295	-4.110588	-4.156102	-4.3768845	-3.974404
Pcmtd1	1	7088920	7173626	+	5.027049	5.41098	5.159497	5.9245954	6.058892	5.7721744	5.941664	6.2224684	5.1972346	6.198294	6.025137	6.2003875	5.837268	5.302105	5.755145	5.0287733	5.456357	4.8003826
Gm9826	1	7177739	7179037	+	1.5209419	0.29031068	0.33506808	2.3489108	2.5983	2.7689576	2.3266308	3.0621295	2.1347938	2.271837	2.2994869	2.3995557	2.679834	2.713038	2.3651452	2.888292	3.1845095	3.8393767
Sntg1	1	8361475	9299878	-	-4.1856503	-4.4466553	-4.249894	-4.1588836	-4.373882	-3.038397	-4.181164	-4.3282785	-4.039577	-4.2552056	-4.437479	-4.322303	-4.33015	-4.3093295	-4.2625914	-4.308105	-4.3768845	-4.1264076
Rrs1	1	9545408	9547454	+	5.8258877	6.1493278	6.1142406	7.098504	6.7221007	7.160661	7.241952	6.2362947	6.4058976	7.1798854	7.32601	7.3074584	6.4711094	6.814935	7.0933714	6.8800716	6.4816146	6.812682
Adhfe1	1	9547948	9577970	+	-1.226292	-2.7096894	-0.7904627	1.7953124	0.907404	1.8923401	-0.48072407	1.49615	1.5047435	2.0260804	1.7368922	1.8069799	0.57674044	0.23499075	0.97687453	0.75078857	2.1149685	-0.51497275
2610203C22Rik	1	9560832	9631175	-	-2.4486845	-0.04672439	-3.2498941	-4.1588836	-4.373882	-4.1904	-4.333167	-4.3282785	-4.039577	-4.1032023	-4.2854757	-4.1703	-4.33015	-4.3093295	-4.2625914	-4.308105	-4.2248816	-4.1264076
3110035E14Rik	1	9601199	9627143	+	-4.033647	-2.7096894	-4.249894	-4.310887	-4.221879	-4.1904	-4.333167	-4.3282785	-3.887574	-4.2552056	-4.437479	-4.322303	-4.33015	-4.3093295	-4.2625914	-4.308105	-4.3768845	-4.1264076
Mybl1	1	9667415	9700209	-	4.166025	4.965091	4.586156	4.9444036	4.8522625	4.520024	4.713654	5.3628836	3.6202207	4.8275347	4.736892	4.901162	4.3648844	3.9354305	4.5077972	4.147679	4.984572	4.333935
Vcpip1	1	9718622	9748382	-	5.7128673	5.8563647	5.6674776	5.8269577	5.430966	5.9977765	6.091466	4.9911427	4.3169975	6.2299523	6.3079157	6.342441	5.4068155	5.1071157	5.775108	5.3256974	5.3430743	5.333935
Sgk3	1	9798130	9902556	+	3.1059046	3.305261	2.51829	2.3005478	2.4646215	3.6269386	3.3810785	2.5516453	2.756282	4.1960053	3.9141967	4.2767835	2.8330803	2.7615366	3.1748137	2.0918255	3.003937	2.8329506
Gm6195	1	9802194	9802553	-	-2.033647	-1.4872968	-1.2498943	-2.5739212	-1.051954	-1.7164693	-0.8592357	-1.8543472	0.69738865	-0.19631188	-1.1155506	0.22201745	-1.0082221	-0.8353987	-0.41014853	-1.5711396	-0.41752663	-1.1670494
6030422M02Rik	1	9908638	9942085	+	-4.033647	-4.2946515	-4.4018974	1.7718534	1.8866456	1.8195837	0.7257269	1.3783135	1.0666224	3.2096806	2.8230488	2.8849826	1.4657091	1.6755633	0.2113398	2.4438107	2.9747908	2.8584857
Gm10567	1	9960171	9962809	-	-1.7117189	-1.1247269	-1.4425395	0.30054778	1.3928308	1.7944927	0.9481193	1.6566147	0.36035362	1.48176	1.3869497	0.637055	0.21417043	0.16460131	0.13733923	0.65125287	1.8625814	1.6403055
Ppp1r42	1	9968624	10009136	-	-4.1856503	-4.4466553	-4.4018974	-4.310887	-4.373882	-4.1904	-4.333167	-4.1762753	-4.039577	-4.2552056	-4.437479	-4.322303	-4.33015	-4.3093295	-4.2625914	-4.308105	-4.3768845	-4.1264076
Gm15818	1	9982387	9992366	+	-4.1856503	-4.4466553	-4.4018974	-4.310887	-4.373882	-4.1904	-4.333167	-4.3282785	-4.039577	-4.2552056	-4.437479	-4.322303	-4.33015	-4.3093295	-4.2625914	-4.308105	-4.3768845	-4.1264076
Cops5	1	10024602	10038127	-	6.610209	6.5086718	6.663743	6.621656	7.046078	7.1514273	7.0908823	6.1669106	7.141713	7.2674847	7.4785666	7.4499197	6.8393574	7.0660715	7.0755258	6.8340015	6.9425364	7.173436
Cspp1	1	10038218	10136768	+	4.532407	4.66535	4.3350677	5.501112	5.3761735	5.1807714	4.9009852	5.647092	4.4961305	6.0667224	5.866809	5.8603673	5.3551826	5.0496874	5.066831	5.242642	4.8385134	4.8264956
Arfgef1	1	10137571	10232670	-	6.2995086	6.4425955	6.0273933	5.635532	4.987574	5.3962307	5.659614	5.733618	3.8471355	6.4694977	6.2429786	6.1311965	5.4584775	5.1047683	5.281729	6.1624413	6.039561	6.008589
Cpa6	1	10324720	10719945	-	3.7801342	3.1316128	3.4154418	-4.310887	-4.373882	-4.1904	-4.333167	-4.3282785	-4.039577	-4.2552056	-4.2854757	-4.322303	-4.33015	-4.3093295	-4.2625914	-4.308105	-4.3768845	-4.1264076
Prex2	1	10993465	11303682	+	1.8489959	1.8346311	1.7501056	3.250507	3.5330086	2.8070927	2.7846205	2.408687	1.199889	2.526154	2.7698069	2.2726436	1.8218528	2.1646013	3.156198	1.9731809	1.7974863	2.2923822
A830018L16Rik	1	11414105	11975901	+	-2.4486845	-1.9727238	-2.6649318	0.08904373	0.47856078	0.35392013	1.7495735	1.6050843	0.970407	0.48176003	0.17395599	-0.26340938	-0.090684235	0.09060076	1.0593367	0.9313608	1.2013834	0.8329506
AC102654.1	1	11414112	11537707	+	-4.1856503	-4.2946515	-4.4018974	-2.5739212	-1.2218789	-3.038397	-0.72173214	-0.8543472	-0.88757384	-3.1032023	-1.9635475	-4.1703	-2.5931845	-2.5723643	-0.94066334	-1.3487471	-1.9029535	-2.9744046
Sulf1	1	12692430	12860371	+	7.620094	8.305958	8.030296	4.2291336	5.009342	4.437336	5.689201	2.5241644	4.5302787	4.297677	4.0274076	3.9118493	4.935595	4.9590173	4.547623	4.7922654	4.2055707	4.6802316
Slco5a1	1	12866549	12991177	-	-2.033647	0.70534813	-0.16243154	1.9703993	2.3172798	2.5161917	1.8412039	2.1812768	1.0193167	1.289115	0.4149641	0.28913167	2.2975864	1.0906007	1.6707714	2.651253	2.503039	3.2154202
Dppa5b	1	13062019	13062348	+	-4.1856503	-4.4466553	-4.4018974	-3.1588838	-4.221879	-3.038397	-4.333167	-4.3282785	-2.3026114	-4.2552056	-2.2854755	-4.322303	-4.33015	-4.3093295	-4.2625914	-4.308105	-4.2248816	-4.1264076
Prdm14	1	13113457	13127163	-	-4.1856503	-4.4466553	-4.4018974	5.1242046	5.3872995	5.447432	4.9736543	6.038044	4.8232327	4.380613	4.1323767	4.3765945	4.8717017	3.9770994	3.6967666	6.593767	6.4377866	6.9369874
Ncoa2	1	13139105	13374083	-	5.454193	5.065098	4.7387905	6.0517874	5.547959	5.5615153	5.6922803	5.3802304	5.0637107	6.1340075	6.126035	6.0573163	5.767297	5.2773013	5.103731	5.801	5.3025956	5.5094113
Tram1	1	13564702	13589864	-	7.395237	7.490801	7.6131306	6.244128	6.31728	6.334468	6.277243	6.2913303	6.308413	6.65085	6.5756116	6.6306	5.9420905	5.9472723	6.272036	6.4976387	6.1950784	6.360986
Lactb2	1	13624845	13660546	-	4.7640147	5.1688724	5.0192323	6.6779556	6.813607	6.9970894	6.341418	6.815955	6.829245	7.4618993	7.2805786	7.30594	6.7309957	6.2456856	6.3416533	6.948497	7.4435606	7.090338
Xkr9	1	13668771	13701723	+	-4.1856503	-4.4466553	-4.4018974	0.7480068	-4.221879	-0.5789657	-4.181164	0.7306153	1.667015	-4.1032023	-1.4781207	-1.8483719	-4.1781473	-4.3093295	-4.110588	-4.308105	-1.9029535	-4.1264076
Eya1	1	14168954	14310200	-	3.8550963	3.0091288	2.8793886	2.1630445	1.5594807	0.20953026	0.34239823	2.3472867	2.3792126	3.3230622	3.2063775	3.1516283	1.6798339	1.302105	2.657596	3.5443377	3.3065	2.4349866
Msc	1	14753346	14755966	-	-4.1856503	-2.7096894	-4.4018974	4.492168	2.4646215	4.425127	3.131719	0.6817057	3.819785	3.7360015	4.7589183	4.53014	2.0886395	1.0906007	4.5828986	0.79809415	0.097046584	0.7260354
Gm9947	1	14755454	14758373	+	-4.1856503	-4.4466553	-4.4018974	-1.1588837	-4.221879	-0.8684722	-1.5962013	-3.1762753	-2.3026114	-1.1032025	-4.2854757	-1.1702999	-4.1781473	-4.1573267	-4.110588	-4.308105	-4.3768845	-4.1264076
Trpa1	1	14872648	14918862	-	-4.1856503	-2.7096894	-4.4018974	-0.8369557	-2.6369164	-0.33795753	-1.3738089	-4.1762753	-1.5656458	2.2187257	2.6803086	2.4146626	-2.5931845	-0.34997183	0.6967667	1.5443376	1.3297074	2.485027
Gm10566	1	15268799	15269797	-	-4.033647	-2.7096894	-4.249894	-4.1588836	-2.6369164	-1.2310424	-2.5962012	-1.8543472	-0.7176489	-2.51824	-2.7005131	-2.5853374	-2.5931845	-2.5723643	-0.94066334	-4.156102	-0.52444184	-3.974404
Kcnb2	1	15287259	15716367	+	-0.12675641	0.09766552	0.1424231	-4.1588836	-4.373882	-4.1904	-4.333167	-4.3282785	-4.039577	-4.2552056	-4.437479	-4.322303	-4.33015	-4.3093295	-4.2625914	-4.308105	-4.3768845	-4.1264076
Terf1	1	15805658	15843428	+	4.2655606	3.575713	3.576654	6.6282024	6.3937507	6.9266653	6.16867	5.854392	6.0695276	6.649178	6.591809	6.7092834	6.311701	6.092972	6.6492996	6.5786076	6.45899	6.756915
Gm106	1	15853862	15892722	-	0.05381587	-0.5942122	-0.44253942	-4.310887	-4.373882	-4.1904	-4.333167	-4.3282785	-4.039577	-4.2552056	-4.437479	-4.322303	-4.33015	-4.3093295	-4.2625914	-4.308105	-4.3768845	-2.3894417
4930444P10Rik	1	16065979	16093325	-	-4.1856503	-0.29465184	-4.249894	-1.8369557	-4.373882	-4.1904	-2.5962012	-4.3282785	-1.5656458	-4.1032023	-4.2854757	-4.322303	-4.33015	-2.5723643	-4.2625914	-4.308105	-4.3768845	-4.1264076
Rpl7	1	16101295	16104662	-	9.862402	9.58081	9.775418	10.1478195	10.509174	10.606698	10.381972	10.94457	10.873666	10.659283	10.761179	10.82851	10.307242	10.483483	10.578536	10.273631	10.50665	10.543695
Rdh10	1	16105774	16133734	+	4.3926177	4.7901564	4.744459	3.5484753	3.400173	3.2562234	3.4408882	2.3472867	2.9950693	3.372531	3.5283055	3.7245178	2.8330803	2.9194887	3.6376042	2.9524224	2.7863457	3.0028756
Stau2	1	16228674	16520112	-	4.9970202	4.730488	4.689685	4.198668	4.4291725	4.689523	4.5399356	3.9632761	4.383889	5.09647	5.0364523	4.9065156	3.7525902	3.8482978	4.137339	4.0037694	4.352547	4.1445365
Gm7568	1	16253592	16267921	+	-4.1856503	-4.4466553	-4.4018974	-4.310887	-4.373882	-4.1904	-4.333167	-4.3282785	-4.039577	-4.2552056	-4.437479	-4.322303	-4.33015	-4.3093295	-4.2625914	-4.308105	-4.3768845	-4.1264076
Ube2w	1	16569782	16619489	-	5.6719856	5.668244	5.6644907	4.8467407	4.672939	4.5726275	4.302652	3.8124096	4.5302787	4.791615	5.159539	5.260153	4.0410213	4.0714917	4.768995	4.4549227	4.3025956	4.8457747
Tceb1	1	16642766	16656865	-	6.10846	6.2002034	6.312348	6.032175	6.1821985	6.248161	6.275191	5.5919094	6.7271357	6.6272674	6.627414	6.811268	6.0626445	6.4096785	6.43341	6.249039	6.0582066	6.538336
Tmem70	1	16665207	16678275	+	5.5644054	5.6883416	5.8573227	4.0890436	4.351768	4.619814	4.619736	4.4347496	4.526054	5.5243316	5.541073	5.6434813	4.5966396	4.669222	4.5933156	4.5581436	5.1414404	5.3225117
Ly96	1	16688456	16709605	+	0.4257846	1.7053481	1.8375684	-4.1588836	-2.6369164	-2.4534347	-4.333167	-4.3282785	-2.887574	-1.51824	-0.19801277	-1.1702999	-4.33015	-4.1573267	-0.6511566	-4.156102	-4.2248816	-4.1264076
Gm5828	1	16768270	16770138	-	-2.4486845	-2.7096894	-2.2498944	-2.5739212	-4.373882	-0.33795753	-4.333167	-4.1762753	-4.039577	-4.2552056	-2.7005131	-2.5853374	-2.5931845	-2.5723643	-4.110588	-4.156102	-4.3768845	-3.974404
Jph1	1	16994938	17097889	-	2.1758063	2.9721346	3.035508	3.3880107	4.7611146	3.0596347	3.3657308	3.3315194	3.2417092	3.8854823	2.7589185	2.948641	3.9511359	3.831358	3.2469637	2.2532887	3.382449	2.4685392
Gdap1	1	17145362	17164271	+	-4.033647	-0.20718905	-0.5494546	-4.1588836	-4.221879	-2.4534347	-0.48072407	-4.1762753	-4.039577	-1.7812743	-4.437479	-1.3629451	-4.33015	-4.1573267	-4.2625914	-4.308105	-4.2248816	-4.1264076
Pi15	1	17601901	17630938	+	2.9775803	4.1972013	3.9789243	-4.1588836	-4.373882	-4.1904	-4.333167	-4.1762753	-4.039577	-4.2552056	-4.437479	-4.322303	-4.33015	-4.1573267	-4.2625914	-4.308105	-4.3768845	-4.1264076
Gm16070	1	17676027	17727646	-	-4.1856503	-4.4466553	-4.4018974	-4.310887	-4.373882	-4.1904	-4.333167	-4.3282785	-4.039577	-4.2552056	-4.437479	-4.322303	-4.33015	-4.3093295	-4.2625914	-4.308105	-4.3768845	-4.1264076
Crispld1	1	17727045	17766344	+	1.0538158	2.4195936	2.2579002	-1.3515289	1.0260485	-1.7164693	-2.5962012	-0.47583553	0.019316696	1.106251	1.3583807	1.4735563	-1.856219	-0.9874018	-0.20369774	-4.308105	-4.3768845	-4.1264076
Crisp4	1	18115191	18145902	-	-4.1856503	-4.4466553	-4.4018974	-4.310887	-4.373882	-4.1904	-4.333167	-4.3282785	-4.039577	-4.2552056	-4.437479	-4.322303	-4.33015	-4.3093295	-4.2625914	-4.308105	-4.3768845	-4.1264076
Defb18	1	18236473	18237443	-	-4.1856503	-4.4466553	-4.4018974	-4.310887	-4.373882	-4.1904	-4.333167	-4.3282785	-4.039577	-4.2552056	-4.437479	-4.322303	-4.33015	-4.3093295	-4.2625914	-4.308105	-4.3768845	-4.1264076
Defb41	1	18250980	18265138	-	-4.1856503	-4.4466553	-4.4018974	-4.310887	-4.373882	-4.1904	-4.333167	-4.3282785	-4.039577	-4.2552056	-4.437479	-4.322303	-4.33015	-4.3093295	-4.2625914	-4.308105	-4.3768845	-4.1264076
Gm15386	1	18260524	18265080	-	-4.1856503	-4.4466553	-4.4018974	-4.310887	-4.373882	-4.1904	-4.333167	-4.3282785	-4.039577	-4.2552056	-4.437479	-4.322303	-4.33015	-4.3093295	-4.2625914	-4.308105	-4.3768845	-4.1264076
Gm15825	1	19063299	19104840	-	-4.1856503	-4.4466553	-4.4018974	-4.310887	-4.373882	-4.1904	-4.333167	-4.3282785	-4.039577	-4.2552056	-4.437479	-4.322303	-4.33015	-4.3093295	-4.2625914	-4.308105	-4.3768845	-4.1264076
Tfap2d	1	19103022	19166346	+	-4.1856503	-4.4466553	-4.4018974	-4.310887	-4.373882	-4.1904	-4.333167	-4.3282785	-4.039577	-4.2552056	-4.437479	-4.322303	-4.33015	-4.3093295	-4.2625914	-4.308105	-4.3768845	-4.1264076
Tfap2b	1	19208914	19238734	+	0.66679275	0.95327556	0.92003053	-4.310887	-4.373882	-4.0383973	-1.3738089	-2.591313	-1.887574	-4.2552056	-4.437479	-4.322303	-4.33015	-4.3093295	-2.5256257	-4.308105	-4.3768845	-4.1264076
Pkhd1	1	20057779	20618064	-	-4.1856503	-1.9727238	-2.6649318	2.1809664	2.6850116	1.6340282	1.9685832	0.28315634	1.919781	2.611043	2.7479475	2.5576205	2.56332	1.7734107	2.2469637	3.1106846	2.6080086	2.0479634
4930486I03Rik	1	20381093	20392300	+	-4.1856503	-4.4466553	-4.4018974	-4.310887	-4.373882	-4.1904	-4.333167	-4.3282785	-4.039577	-4.2552056	-4.437479	-4.322303	-4.33015	-4.3093295	-4.2625914	-4.308105	-4.3768845	-4.1264076
Il17a	1	20730905	20734496	+	-4.1856503	-4.4466553	-4.4018974	-4.310887	-4.373882	-4.1904	-4.333167	-4.3282785	-4.039577	-4.2552056	-4.437479	-4.322303	-4.33015	-4.3093295	-4.2625914	-4.308105	-4.3768845	-4.1264076
Il17f	1	20777151	20784270	-	-4.1856503	-4.4466553	-4.4018974	0.2334336	1.4219773	1.0490656	-0.18116382	0.52416444	0.36035362	0.5972373	-2.7005131	-0.46986017	0.34541485	-0.45688695	1.0186948	-1.3487471	-0.41752663	0.025595654
Mcm3	1	20802974	20820278	-	6.7137065	5.8242893	5.865149	8.724141	8.635518	8.832931	8.408019	8.158557	8.390295	9.345172	9.216362	9.220675	8.94888	8.860177	8.757849	8.914522	8.766286	8.942035
Paqr8	1	20890622	20938755	+	2.786532	3.2367296	3.1076577	1.4260788	1.2375526	-0.13150664	1.6001959	1.9936497	1.667015	2.9520798	3.1821299	3.0391533	2.2647965	2.0906007	1.5041215	1.7507886	1.9044015	0.66945183
Efhc1	1	20951626	20990838	+	1.3586705	1.0976655	1.4505453	-0.2519932	-1.899951	-1.7164693	-1.0112388	0.071652204	0.019316696	0.7041524	0.962452	-0.0828371	0.90931576	-0.45688695	-0.6511566	-4.156102	-1.0549564	-0.80447936
Tram2	1	20996296	21079229	-	5.6580963	5.821692	5.5461454	3.2757447	3.1090376	3.0596347	2.7495735	2.9734716	3.0897062	3.533422	3.3292344	3.3610816	2.8771355	2.1825233	2.6967666	4.2189374	3.9599938	4.036823
Tmem14a	1	21218575	21230167	+	1.799243	1.5127032	2.2892644	1.0890437	0.907404	0.049065646	0.81883615	2.1275053	2.3603537	2.005322	2.4287698	2.917163	1.3454149	0.7006542	1.2817292	0.79809415	2.282913	1.5801845
Gsta3	1	21240589	21265361	+	-4.033647	-4.4466553	-4.4018974	1.7953124	0.86558384	1.4210343	2.613252	1.4086872	3.341245	1.7794405	2.8743958	2.9692516	0.82185286	1.4573832	1.1748139	2.701879	2.150158	2.8959606
AC163025.1	1	21272338	21273082	+	-4.1856503	-4.4466553	-4.4018974	-4.1588836	-4.373882	-4.1904	-4.333167	-4.3282785	-4.039577	-4.1032023	-2.7005131	-4.322303	-4.33015	-4.3093295	-4.2625914	-4.308105	-4.3768845	-4.1264076
Khdc1a	1	21349641	21352200	+	-4.1856503	-4.4466553	-4.4018974	-4.310887	-4.373882	-4.0383973	-4.181164	-4.3282785	-2.3026114	-4.2552056	-4.437479	-4.322303	-4.33015	-4.3093295	-4.110588	-4.308105	-4.3768845	-3.974404
Khdc1c	1	21368331	21370845	+	-4.1856503	-4.4466553	-4.4018974	-4.310887	-4.373882	-4.1904	-4.333167	-4.3282785	-4.039577	-4.2552056	-4.437479	-4.322303	-4.33015	-4.3093295	-4.2625914	-4.156102	-4.3768845	-3.974404
Khdc1b	1	21383556	21386373	+	-4.1856503	-4.4466553	-4.4018974	-4.310887	-4.373882	-4.1904	-4.333167	-4.3282785	-4.039577	-4.2552056	-4.437479	-4.322303	-4.33015	-4.3093295	-4.2625914	-4.308105	-4.3768845	-4.1264076
Kcnq5	1	21398403	21961942	-	2.9088674	3.1062274	3.1251452	-1.3515289	-2.6369164	-0.8684722	-1.3738089	-4.1762753	-4.039577	-1.1032025	-0.58503586	0.637055	-4.1781473	-4.1573267	-0.6511566	-4.308105	-2.639919	-2.3894417
Rims1	1	22286251	22805994	-	-2.4486845	-1.7096894	-2.2498944	2.069935	2.0069396	2.880466	1.4626923	1.1456528	2.3603537	2.767162	2.3869498	2.61106	1.8218528	1.4573832	0.5332679	3.5092337	3.2263296	3.9971392
4933415F23Rik	1	23100473	23102253	-	-4.1856503	-4.4466553	-4.249894	-4.310887	-4.373882	-4.1904	-4.333167	-4.3282785	-4.039577	-4.2552056	-4.437479	-4.322303	-4.33015	-4.3093295	-4.2625914	-4.308105	-4.3768845	-4.1264076
Gm6420	1	23255987	23256406	-	-4.1856503	-4.4466553	-4.4018974	-4.310887	-4.373882	-4.1904	-4.333167	-4.3282785	-4.039577	-4.2552056	-4.437479	-4.322303	-4.33015	-4.3093295	-4.2625914	-4.308105	-4.3768845	-4.1264076
Ogfrl1	1	23366424	23383175	-	3.9378967	3.6883416	3.9741073	3.3409622	3.6789877	3.161275	3.1851583	3.6502733	4.2519774	4.061704	3.482709	3.5021253	3.849759	3.865041	3.5041213	3.3033295	4.008738	3.8457747
B3gat2	1	23761753	23849158	+	-2.4486845	-0.48729688	-0.5494546	-4.310887	-1.899951	-0.8684722	-2.5962012	-1.5913128	-0.30261135	-3.1032023	-2.7005131	-1.8483719	-4.1781473	-4.3093295	-1.3032333	-2.5711396	-4.2248816	-1.9744043
Smap1	1	23844846	23922317	-	6.6745744	6.401446	6.6667314	5.8690224	6.0009155	6.23889	5.648559	6.059739	6.0117826	6.7477655	6.527504	6.6962066	5.637236	5.6881633	5.918699	6.1703277	6.292788	6.30172
1110058L19Rik	1	23995939	24005656	-	3.6805987	3.114739	3.1930492	2.3329694	2.811544	3.3366423	2.433546	2.0525432	3.5047436	3.9247036	4.3181505	4.1011634	3.0017622	3.260526	3.2381399	2.3196313	2.8085415	3.3743236
Fam135a	1	24010758	24100341	-	5.5171	5.867739	5.5940266	5.2840595	5.2169127	4.850346	4.18078	4.7155085	3.9766123	5.924703	5.520268	5.4753585	4.776049	4.5637727	4.8406963	5.0727167	4.9698753	4.8990397
Col9a1	1	24177610	24252684	+	2.848996	2.6360855	3.3275344	-4.310887	-2.6369164	-4.0383973	-4.181164	-4.1762753	-3.887574	-2.51824	-2.7005131	-4.1703	-1.0082221	-2.5723643	-4.110588	-4.308105	-4.2248816	-3.974404
Col19a1	1	24261890	24587472	-	-1.226292	0.5633291	0.39396173	-4.310887	-4.373882	-4.1904	-4.181164	-4.3282785	-4.039577	-4.2552056	-4.437479	-4.322303	-4.33015	-4.3093295	-4.2625914	-4.308105	-4.3768845	-4.1264076
Gm10222	1	24612404	24612700	-	-1.226292	-2.7096894	-4.249894	-3.1588838	-3.221879	-1.7164693	-3.1811638	-2.1762753	-2.3026114	-2.1032026	-2.2854755	-1.3629451	-4.1781473	-2.1573267	-1.5256257	-2.1561022	-4.3768845	-4.1264076
Lmbrd1	1	24678544	24766299	+	5.288281	5.5971317	5.601855	3.7298596	3.4646215	4.033065	4.038005	3.9270127	3.341245	4.09647	4.321855	4.3013754	3.3216987	3.1094596	3.772055	2.5718184	2.8412077	3.2640002
Bai3	1	25067476	25829707	-	-4.1856503	-4.2946515	-4.4018974	-1.5739212	-0.3149884	-1.2310424	-1.8592358	-1.8543472	0.69738865	-0.64377093	-0.826044	-0.0828371	-1.5931845	-0.9874018	0.13733923	-4.156102	-4.2248816	-3.974404
Gm9884	1	25830657	25831878	+	-4.1856503	-4.2946515	-4.4018974	-4.310887	-4.373882	-4.1904	-4.333167	-4.3282785	-4.039577	-4.2552056	-4.437479	-4.322303	-4.33015	-4.3093295	-4.2625914	-4.308105	-4.3768845	-4.1264076
4931408C20Rik	1	26681814	26687460	-	-4.1856503	-4.4466553	-4.4018974	-4.310887	-4.373882	-4.1904	-4.333167	-4.3282785	-4.039577	-4.2552056	-4.437479	-4.1703	-4.1781473	-4.3093295	-4.2625914	-4.308105	-4.3768845	-4.1264076
Gm597	1	28776144	28780252	-	-4.1856503	-4.4466553	-4.4018974	-4.310887	-4.373882	-4.1904	-4.333167	-4.3282785	-4.039577	-4.2552056	-4.437479	-4.322303	-4.33015	-4.3093295	-4.2625914	-4.308105	-4.3768845	-4.1264076
Gm6462	1	28938035	28938340	+	-4.1856503	-4.4466553	-4.4018974	-4.310887	-4.373882	-4.1904	-4.333167	-4.3282785	-4.039577	-4.2552056	-4.437479	-4.322303	-4.33015	-4.3093295	-4.2625914	-4.308105	-4.3768845	-4.1264076
Gm9898	1	30718554	30719961	-	-4.1856503	-4.4466553	-4.4018974	-4.310887	-4.373882	-4.1904	-4.333167	-4.3282785	-4.039577	-4.2552056	-4.437479	-4.322303	-4.33015	-4.3093295	-4.2625914	-4.308105	-4.3768845	-4.1264076
Phf3	1	30802342	30863256	-	6.65984	6.570308	6.1920123	7.771484	7.438563	7.960546	7.7049136	7.243158	7.371581	8.118384	8.049356	7.999625	7.6747727	7.247283	7.709591	7.489106	6.9643254	7.3765345
Ptp4a1	1	30940303	30949770	-	5.601164	5.8988733	5.8161945	5.768894	5.953047	5.933146	5.979968	6.328544	4.805913	6.14828	5.838646	5.907851	5.608123	5.3484845	6.0467587	5.496743	5.53999	5.8297267
Gm5698	1	30976950	30978965	-	-4.1856503	-4.4466553	-4.4018974	-4.1588836	-2.6369164	-4.0383973	-0.72173214	-4.1762753	-4.039577	-4.2552056	-4.2854757	-4.1703	-4.33015	-2.5723643	-4.110588	-4.308105	-4.2248816	-0.80447936
Gm5699	1	30997867	30999905	-	-4.1856503	-4.4466553	-4.4018974	-4.310887	-4.373882	-0.8684722	-1.1811639	-4.3282785	-3.887574	-4.1032023	-4.2854757	-4.1703	-2.5931845	-2.5723643	-1.3032333	-4.156102	-4.3768845	-0.2739646
4931428L18Rik	1	31141078	31222661	-	-4.1856503	-4.4466553	-4.4018974	-1.1588837	-2.6369164	-4.1904	-1.5962013	-4.3282785	-4.039577	-4.2552056	-4.2854757	-4.1703	-4.33015	-4.3093295	-4.2625914	-4.308105	-4.3768845	-4.1264076
Lgsn	1	31176406	31204656	+	-4.1856503	-4.4466553	-4.4018974	-4.310887	-4.373882	-4.1904	-4.333167	-4.3282785	-4.039577	-4.2552056	-4.437479	-4.322303	-4.33015	-4.3093295	-4.2625914	-4.308105	-4.3768845	-4.1264076
4930521A18Rik	1	31222839	31224287	+	-4.1856503	-4.4466553	-4.4018974	-4.310887	-4.373882	-4.1904	-4.333167	-4.3282785	-4.039577	-4.2552056	-4.437479	-4.322303	-4.33015	-4.3093295	-4.2625914	-4.308105	-4.3768845	-4.1264076
AC121888.1	1	31286945	31287706	+	-4.1856503	-4.4466553	-4.4018974	-4.1588836	-4.373882	-4.1904	-4.333167	-4.3282785	-4.039577	-4.1032023	-4.437479	-2.5853374	-1.3707922	-4.1573267	-4.2625914	-2.5711396	-4.3768845	-1.9744043
Gm10307	1	31615458	31616843	+	1.2142806	0.792811	1.2419587	2.1630445	2.4505465	2.2835307	1.373425	1.8681189	3.0666223	2.2005782	2.1239154	1.9996251	1.9303775	2.0906007	2.4440005	2.2532887	2.8940597	2.8835766
Khdrbs2	1	32172806	32657738	+	-4.1856503	-4.2946515	-4.4018974	-0.2519932	0.23755264	-1.0383973	0.2782678	-1.5913128	0.36035362	-1.1032025	-0.37858507	-1.1702999	-1.1781471	-0.8353987	-0.6511566	-0.45566237	-4.2248816	-2.3894417
Gm9839	1	32519563	32520999	-	-4.1856503	-4.4466553	-4.4018974	-4.310887	-4.373882	-4.1904	-4.333167	-4.3282785	-4.039577	-4.2552056	-4.437479	-4.322303	-4.33015	-4.3093295	-4.2625914	-4.308105	-4.3768845	-4.1264076
Gm5415	1	32543546	32547293	-	-4.1856503	-4.4466553	-4.4018974	-4.310887	-4.373882	-4.1904	-4.333167	-4.3282785	-4.039577	-4.2552056	-4.437479	-4.322303	-4.33015	-4.1573267	-4.2625914	-4.308105	-4.3768845	-4.1264076
Prim2	1	33453811	33669786	-	4.4339585	3.8448994	3.7780116	4.7268124	5.33079	5.439361	5.3638005	4.303505	5.5428786	6.0890903	6.13974	6.097657	5.6178927	5.408727	5.5041213	5.1408143	5.121632	5.1157084
1700001G17Rik	1	33669843	33670712	+	-4.033647	-1.9727238	-2.2498944	-4.310887	-2.6369164	-1.2310424	-4.181164	-4.3282785	-1.5656458	-1.51824	-4.2854757	-1.8483719	-4.33015	-4.1573267	-4.110588	-4.308105	-4.3768845	-2.9744046
Rab23	1	33719882	33742564	+	5.773708	5.8664804	5.8388934	4.901812	5.181133	4.9531245	5.3810782	4.5919094	5.0637107	5.4590397	5.6774206	5.6845684	5.0385985	5.0858474	5.0543184	4.530399	4.563021	4.5214505
Bag2	1	33745484	33757794	-	5.6405454	5.5741706	5.615839	2.3489108	1.9074041	2.7689576	2.388692	1.2160422	3.4343543	4.2321877	3.7643728	3.9743583	3.1968923	3.831358	3.575912	2.2868414	2.994287	2.8329506
Zfp451	1	33760472	33814595	-	5.692571	5.8639574	5.6266227	6.53286	6.2344756	6.6481028	6.880207	6.22993	5.5574408	6.8805037	6.7138195	6.770014	6.4115043	6.368194	6.37222	6.2501025	6.1555796	6.068623
Bend6	1	33852052	33907816	-	3.714546	3.7221565	3.51829	0.92857915	1.4785608	1.6340282	0.2782678	2.2331157	0.50474346	1.289115	-0.037548047	-0.8483719	1.866247	1.2002254	1.1373392	0.2362154	1.0970466	1.1955206
Dst	1	34011825	34308650	+	7.214874	7.415724	7.0470223	7.7103243	6.9765663	7.0837836	7.519276	7.8131194	6.6765757	7.6462483	7.2820053	7.1822953	7.239705	6.6451893	7.078619	7.165826	6.9223237	6.4840026
Ccdc115	1	34436671	34439672	-	3.9775803	3.7053483	3.8269212	4.8212557	4.4992204	4.8319674	5.0785794	4.109127	4.708616	5.151826	5.7046285	5.744085	4.5966396	4.8705792	5.1206326	4.2868414	4.468605	4.7260356
Imp4	1	34439851	34445736	+	4.9970202	5.078213	5.129484	6.395705	6.350821	6.058318	6.3443565	4.003634	6.451162	6.945284	7.512996	7.5043335	6.2227325	6.87196	6.5004363	6.192626	5.4261703	6.355392
Ptpn18	1	34459746	34473775	+	-0.033646993	-1.1247269	-0.07996941	2.5553617	2.8004887	2.4045463	3.4335463	1.7063679	3.7197564	1.7547785	1.3292342	1.9382246	1.6798339	2.8870673	2.4440005	1.5163232	1.6330994	1.7804832
Prss39	1	34498430	34503062	+	-4.1856503	-4.4466553	-4.4018974	-4.1588836	-4.221879	-4.0383973	-4.333167	-4.3282785	-2.3026114	-4.2552056	-4.2854757	-4.322303	-4.33015	-4.1573267	-4.2625914	-4.308105	-4.3768845	-4.1264076
Cfc1	1	34535648	34544311	+	-4.1856503	-4.4466553	-4.4018974	-4.310887	-1.899951	-0.23104237	-1.3738089	-4.3282785	0.75628227	-4.1032023	-4.437479	-2.5853374	-3.178147	-1.3499718	-4.2625914	-2.5711396	-4.3768845	-1.9744043
Prss40	1	34543975	34560943	-	-4.1856503	-4.4466553	-4.4018974	-4.310887	-4.221879	-4.0383973	-4.333167	-4.3282785	-3.887574	-4.2552056	-4.437479	-4.322303	-4.1781473	-4.3093295	-4.2625914	-4.156102	-4.3768845	-4.1264076
1700101I19Rik	1	34579224	34579613	-	-4.1856503	-4.4466553	-4.4018974	-4.310887	-4.373882	-4.1904	-4.333167	-4.3282785	-4.039577	-4.2552056	-4.437479	-4.322303	-4.33015	-4.3093295	-4.2625914	-4.308105	-4.3768845	-4.1264076
Fam123c	1	34579693	34590938	+	-4.1856503	-4.4466553	-4.4018974	-4.310887	-4.373882	-4.1904	-4.333167	-4.3282785	-4.039577	-4.2552056	-4.437479	-4.322303	-4.33015	-4.1573267	-4.110588	-4.308105	-4.3768845	-4.1264076
C230030N03Rik	1	34678188	34724301	+	-4.1856503	-2.7096894	-2.2498944	-2.5739212	-4.221879	-4.0383973	-3.1811638	-1.8543472	-4.039577	-0.2958476	-1.9635475	-0.46986017	-4.1781473	-1.8353987	-1.7886602	-4.308105	-2.2248814	-3.974404
Arhgef4	1	34721924	34813309	+	2.1951716	2.1147392	2.0538864	1.541556	2.5725367	0.66204244	1.6001959	3.772092	1.7562822	3.0767066	3.2691133	3.2047396	2.3764417	2.268938	1.8436079	2.165826	3.4189744	1.753516
Fam168b	1	34813219	34843065	-	7.461708	7.3505564	7.1180663	6.93189	6.554554	7.002577	6.9115934	7.4171157	5.7179055	7.0952425	7.133431	7.0108523	6.387907	6.3143487	6.752049	6.165826	6.4072046	6.345268
Plekhb2	1	34849976	34879580	+	6.306203	6.6286755	6.604195	4.466825	4.4291725	4.4003944	3.4335463	6.7071314	4.5759506	5.8869014	6.1089873	6.158375	4.1661487	3.865041	4.436306	4.36746	5.9784665	4.8928742
Hs6st1	1	36068400	36106446	+	6.4751377	6.332882	6.281487	7.3632073	6.753969	7.903017	7.128881	6.6399083	7.056406	6.946646	6.7792673	6.7904263	6.7941146	6.668427	7.262277	7.0454087	6.799566	7.0500426
Uggt1	1	36141530	36244305	-	7.475633	7.6260734	7.294587	6.8943634	6.5886927	6.6732693	6.6116266	6.6886845	5.7795377	7.3836327	7.156431	7.2074533	6.558255	6.2296133	6.522407	6.7775884	6.7480984	6.532399
Neurl3	1	36264602	36273425	-	-0.5742154	0.027276147	-4.249894	-4.310887	-4.373882	-4.1904	-2.5962012	-2.591313	-3.887574	-1.7812743	-2.7005131	-2.5853374	-0.4777074	-4.1573267	-4.2625914	-4.308105	-4.3768845	-3.974404
Arid5a	1	36307733	36324029	+	2.943633	3.1729536	3.13381	0.84111625	1.3327098	1.7689576	0.90629905	0.34728667	0.970407	1.7794405	1.9239776	1.353262	1.0697805	1.302105	1.4743743	1.0138228	0.097046584	0.6105581
Kansl3	1	36335730	36369181	-	5.781736	5.5910444	5.368491	5.941778	5.7865496	5.7657337	5.7831774	6.8646994	4.7526712	6.5920253	6.2546525	6.0906196	5.889287	5.74806	5.7705255	5.430738	5.7176332	5.426475
Lman2l	1	36422065	36445271	-	4.4257846	3.9580135	3.9250314	4.135737	3.8442101	3.7753837	3.5737238	3.198764	3.369814	4.504128	4.2536836	4.2932243	4.2975864	3.945961	3.9173176	3.2868412	2.9146698	3.3831477
Cnnm4	1	36471620	36508764	+	4.0162015	4.2978053	4.6173844	2.7718534	3.6546378	2.9041173	2.373425	2.6940894	2.6973886	4.2321877	3.2691133	3.3054335	3.4512095	3.4865294	2.4285705	2.726541	2.5695345	2.3109977
Cnnm3	1	36511867	36528237	+	4.095636	3.4332688	3.7557304	5.110243	4.873518	3.8624697	4.567029	4.3935804	4.659321	5.3438807	5.265271	5.3355117	5.141525	5.171348	4.463059	5.067899	4.800258	4.8866825
Ankrd23	1	36530534	36535729	-	1.7212405	2.320058	1.9399301	0.92857915	1.611011	0.6054589	-0.48072407	1.8010045	1.469978	2.0465448	1.4149641	1.6876811	0.99177796	1.0521268	0.5332679	1.2014499	1.964943	0.8835767
Ankrd39	1	36538173	36547201	-	2.8118432	2.1482916	1.8793886	1.7480067	2.3928308	1.7429625	1.8849254	1.8460926	2.3412447	2.7169766	2.7698069	3.009609	2.5497732	2.2856166	2.5041215	2.2189374	2.6330996	2.3831475
Sema4c	1	36548642	36558349	-	4.64231	4.7221565	4.5116568	2.5960038	3.301683	2.4373362	1.9887613	2.7425878	1.5718576	3.1062508	2.4958842	2.9692516	2.7876372	3.5841405	2.617332	2.888292	3.2908182	3.0368228
D430040D24Rik	1	36558359	36565613	+	-3.033647	-4.4466553	-4.4018974	-4.310887	-4.373882	-4.1904	-4.333167	-4.3282785	-3.887574	-4.2552056	-4.437479	-4.322303	-4.33015	-4.3093295	-4.2625914	-4.308105	-4.3768845	-4.1264076
Fam178b	1	36562694	36683183	-	-1.7117189	-4.4466553	-4.249894	4.384148	4.4074774	4.0437517	3.9887612	5.0356126	4.887213	4.6781573	4.550575	4.7062173	4.710596	4.6628523	4.03407	4.592091	5.2013836	4.654952
Cox5b	1	36691487	36693385	+	5.9378963	5.7808275	6.125145	6.4502945	6.5935044	6.6946177	6.6922803	6.742588	7.747237	7.030582	7.320929	7.539645	6.55402	6.7405186	6.921458	6.222193	6.2858825	6.4307375
Actr1b	1	36699202	36714422	-	6.8428698	7.117918	7.0204015	6.322915	6.283932	6.1037097	6.1664577	5.8095665	6.09969	6.404592	6.745191	6.628172	6.509228	6.3730793	6.263365	6.5260143	6.520793	6.59165
Zap70	1	36761861	36782816	+	-2.4486845	-4.4466553	-4.4018974	2.069935	2.6850116	2.4693973	1.7730325	2.3628836	2.945316	2.839312	2.6687207	3.1058245	3.361012	2.7374911	2.657596	3.0037692	4.008738	3.165147
Tmem131	1	36792191	36939527	-	6.427832	6.540609	6.330364	8.109365	7.290368	6.8982406	7.3320704	7.2964153	6.8454413	8.435472	8.052147	8.061521	7.710596	7.525229	7.479531	7.0959716	6.5350065	6.7896376
Rpl12-ps1	1	36957893	36958517	-	-4.1856503	-4.4466553	-2.6649318	-4.1588836	-4.221879	-4.0383973	-0.72173214	-2.591313	-1.080219	-4.2552056	-4.2854757	-4.322303	-4.33015	-4.1573267	-0.94066334	-2.5711396	-2.639919	-0.3894419
Vwa3b	1	37026596	37076996	+	-2.4486845	-4.4466553	-4.4018974	1.2334336	0.5854759	0.4210343	0.51927596	0.52416444	1.2417091	0.5406537	1.7806135	1.5301398	0.99177796	0.9301361	1.2817292	0.165826	0.41897464	-0.97440434
Vwa3b	1	37153844	37187605	+	-4.1856503	-4.4466553	-4.4018974	1.9496408	0.36308348	-2.038397	-1.3738089	-4.1762753	0.50474346	0.5972373	0.962452	0.35326192	1.1437811	0.65002817	1.2113398	-3.1561022	-2.2248814	-0.97440434
Cnga3	1	37218336	37263384	+	-4.1856503	-4.4466553	-4.4018974	1.0110412	0.36308348	1.2095302	0.2782678	0.5786122	0.019316696	2.3886507	1.7589185	1.712343	1.866247	1.543113	0.97687453	-1.834174	0.7293148	-0.2739646
Inpp4a	1	37299865	37410736	+	3.943633	4.271402	3.7999542	3.250507	3.4505465	3.7495053	3.5330815	3.198764	2.8128657	3.4742262	3.2767668	3.2973058	3.3216987	2.9719563	3.2902913	2.7142627	3.2263296	3.0142803
4930439A04Rik	1	37329667	37334172	-	-4.1856503	-4.4466553	-4.4018974	-4.310887	-4.373882	-4.1904	-4.333167	-4.3282785	-4.039577	-4.2552056	-4.437479	-4.322303	-4.33015	-4.3093295	-4.2625914	-4.308105	-4.3768845	-4.1264076
6330578E17Rik	1	37417084	37430103	-	6.65984	6.7263284	6.6080866	6.172033	6.4496617	6.3058987	6.3589644	5.907204	6.2948203	7.0059752	7.1046934	6.98831	5.967785	6.224216	6.2056932	6.4768934	6.6631002	6.315614
Unc50	1	37430170	37439124	+	5.5644054	5.5143123	5.7101073	4.4631677	4.987574	4.7164903	4.6326175	4.279052	4.8772974	5.0566688	5.444145	5.405239	4.807695	4.326489	4.8724055	4.347724	4.6790004	4.763688
Mgat4a	1	37439340	37541016	-	1.7477129	2.1810815	1.7273856	3.2161558	3.876153	3.6963124	3.8131897	3.4819362	2.853893	3.8509939	3.140789	3.5021253	4.170581	3.662852	3.273116	3.8268917	3.9599938	4.019949
2010300C02Rik	1	37611677	37720085	-	-2.4486845	-1.1247269	-2.6649318	-0.9889588	0.23755264	1.6340282	-0.27427313	0.071652204	0.919781	1.9842603	0.03645251	0.7365906	0.72874355	0.54311305	1.1373392	-0.45566237	0.5824734	1.4179131
4930556I23Rik	1	37614259	37615372	+	-4.1856503	-4.4466553	-4.4018974	-4.310887	-4.373882	-4.1904	-4.333167	-4.3282785	-4.039577	-4.2552056	-4.437479	-4.322303	-4.33015	-4.3093295	-4.2625914	-4.308105	-4.3768845	-4.1264076
Tsga10	1	37754572	37865298	-	2.4420865	2.6122386	2.3046944	2.1986682	2.5060413	2.915799	2.2111535	2.5102253	1.0666224	2.8740773	2.5089402	2.321553	2.2141705	1.6240329	1.5898515	1.3357509	2.2986803	1.9563329
Lipt1	1	37871738	37877387	+	2.6942735	2.7821636	2.7273858	2.1079028	2.876153	2.7689576	2.9481194	1.9322492	3.292335	3.5115073	3.8794312	3.7425895	2.919885	3.164601	2.4743743	2.689388	2.8519342	3.0142803
Mitd1	1	37874801	37890411	-	3.74114	3.9050205	3.8322546	4.0060234	4.392831	4.101154	4.1271753	3.6502733	4.7160525	5.076707	5.147066	5.082365	4.387907	4.2773013	4.0643373	4.451228	4.43333	4.324804
Mrpl30	1	37890477	37898535	+	5.734537	5.3126783	5.79723	5.5605054	5.7279477	5.635795	5.5870204	6.16913	6.5101004	6.126818	6.367369	6.437031	5.67204	6.0714917	5.9768744	5.635061	5.666902	5.783819
Lyg2	1	37905921	37916493	-	-4.1856503	-4.4466553	-4.4018974	-4.310887	-4.373882	-4.1904	-4.333167	-4.3282785	-4.039577	-4.2552056	-4.437479	-4.322303	-4.33015	-4.3093295	-4.2625914	-4.308105	-4.3768845	-4.1264076
Gm15457	1	37933596	37954136	+	-4.1856503	-4.4466553	-4.4018974	-4.310887	-4.373882	-4.1904	-4.333167	-4.3282785	-4.039577	-4.2552056	-4.437479	-4.322303	-4.33015	-4.3093295	-4.2625914	-4.308105	-4.3768845	-1.6524762
Lyg1	1	37946736	37957759	-	-4.1856503	-4.4466553	-4.4018974	-4.310887	-4.373882	-4.1904	-4.181164	-4.3282785	-4.039577	-4.2552056	-4.437479	-4.322303	-4.33015	-4.3093295	-4.2625914	-4.308105	-4.3768845	-4.1264076
Txndc9	1	37983867	37997346	-	6.3586707	6.633126	6.731673	6.0346413	6.3230853	6.7322664	6.3453355	4.9217567	6.962613	6.6993136	6.9547195	6.9621997	6.117622	6.3750296	6.547623	6.5286465	6.0788994	6.7912965
Eif5b	1	37998010	38055579	+	8.264702	8.294296	8.377183	8.674006	8.122972	8.215745	8.553758	7.857836	8.476287	9.180175	9.1563015	9.182847	8.582365	8.709566	8.4635315	8.77445	8.587296	8.7407
Rev1	1	38052787	38129662	-	4.9292493	4.9050207	4.9150124	5.9768257	6.207528	6.4733553	6.500075	6.6676455	5.988943	6.713781	6.4942436	6.606133	6.2761526	5.916815	6.4911823	5.5564246	6.2242675	5.6067963
Aff3	1	38177326	38664955	-	4.3457317	3.9341667	3.7613328	2.5276167	3.0819016	2.9502873	3.4408882	2.4384346	3.7562823	4.5370426	4.257556	4.6273613	4.5633197	4.1280756	4.03407	1.7507886	1.7293148	2.3293765
Gm16150	1	38235420	38246666	+	-4.1856503	-4.4466553	-4.4018974	-4.310887	-4.373882	-4.1904	-4.333167	-4.3282785	-4.039577	-4.2552056	-4.437479	-4.1703	-4.33015	-4.3093295	-4.2625914	-4.308105	-4.3768845	-4.1264076
Gm16151	1	38307902	38311930	+	-4.1856503	-4.4466553	-4.4018974	-4.310887	-4.373882	-4.1904	-4.333167	-4.3282785	-4.039577	-4.2552056	-4.437479	-4.322303	-4.33015	-4.3093295	-4.2625914	-4.308105	-4.3768845	-4.1264076
Gm16152	1	38384949	38393974	+	-4.1856503	-4.4466553	-4.4018974	-4.310887	-4.373882	-4.1904	-4.333167	-4.3282785	-4.039577	-4.2552056	-4.437479	-4.322303	-4.33015	-4.3093295	-4.2625914	-4.308105	-4.3768845	-4.1264076
Lonrf2	1	38793669	38836090	-	1.2142806	1.6360854	1.2419587	1.0890437	1.3327098	0.8684934	0.77303255	-1.8543472	0.36035362	0.48176003	-0.19801277	0.35326192	1.0697805	0.30210492	1.0186948	2.5443377	0.81951267	1.7260355
Chst10	1	38863877	38898160	-	2.2882812	1.9721347	1.5314654	0.84111625	2.0449076	1.8923401	1.1407642	2.1456528	1.7848514	2.404592	2.4010248	2.5978842	2.654743	1.9719564	2.0186949	1.8882921	1.6820091	2.595451
Nms	1	38939149	38950278	+	-4.1856503	-4.4466553	-4.4018974	-4.310887	-4.373882	-4.1904	-4.333167	-4.3282785	-4.039577	-4.2552056	-4.437479	-4.322303	-4.33015	-4.3093295	-4.2625914	-4.308105	-4.3768845	-4.1264076
Pdcl3	1	38987814	38997236	+	6.651978	6.738083	6.9638176	5.4033585	5.659235	6.2880325	5.8314605	4.7923913	5.873977	6.277259	6.2449307	6.335511	5.580076	5.6865945	6.2045608	5.881445	5.863907	6.0071626
Npas2	1	39193731	39363234	+	1.2882812	1.2599369	1.0355078	0.54155594	-0.3149884	0.81958365	-0.09370096	-4.3282785	0.19988889	-0.9332774	-0.58503586	-0.7108683	-0.4777074	-4.1573267	-0.6511566	0.30332953	-0.7654499	0.78048325
Rpl31	1	39367851	39371908	+	8.52764	8.133708	8.526744	8.428659	8.745527	9.058318	8.862547	9.483386	9.736193	9.01054	9.191018	9.296541	8.601573	8.848648	9.137043	8.645808	8.884949	8.929478
Tbc1d8	1	39371499	39478747	-	0.13627805	0.29031068	0.39396173	3.31685	3.2210643	3.0384185	2.0282896	4.5752687	3.7271357	3.8156607	3.5662735	3.329546	3.3375528	2.4865294	3.518768	3.5987854	4.0880013	3.1130586
D1Bwg0212e	1	39534992	39546881	+	5.4072223	5.4981384	5.5670896	6.0395617	5.654638	5.933146	6.1938753	5.2352357	6.4001384	6.4779983	6.5748353	6.592912	6.001762	5.8857	6.210212	6.436355	5.8479214	6.115708
Gm15832	1	39547570	39552002	-	3.6528533	4.5849314	4.9885106	3.9600573	3.726488	3.886415	4.033155	2.9835958	4.145849	4.3480086	4.442445	4.561019	3.710596	3.831358	4.049283	3.5512571	3.5952973	3.8393767
Rnf149	1	39551296	39577405	-	5.661581	6.745638	6.742336	5.7659287	5.457601	5.89234	5.979968	4.6940894	5.450048	6.342847	6.4149637	6.448086	5.659481	5.544846	5.988759	5.7311187	5.375031	5.9173794
Creg2	1	39618406	39651182	-	-1.226292	-4.4466553	-1.9279662	-4.310887	-4.373882	-0.8684722	-4.333167	-4.1762753	-3.887574	-4.2552056	-4.437479	-4.322303	-4.33015	-4.3093295	-4.2625914	-2.5711396	-0.13741863	-2.3894417
Rfx8	1	39665306	39720997	-	-2.4486845	-4.4466553	-4.4018974	-1.8369557	-4.221879	-2.4534347	-4.333167	-4.3282785	-1.080219	-4.1032023	-4.2854757	-2.5853374	-4.33015	-4.3093295	-4.110588	-1.3487471	-4.2248816	-0.80447936
Gm3646	1	39804141	39805332	-	-4.1856503	-4.4466553	-4.4018974	-4.310887	-4.373882	-4.1904	-4.333167	-4.3282785	-4.039577	-4.2552056	-4.437479	-4.322303	-4.33015	-4.3093295	-4.2625914	-4.308105	-4.3768845	-4.1264076
Map4k4	1	39900913	40026310	+	7.8660874	7.9013357	7.539639	7.4732027	7.369176	7.3752303	7.4472814	7.6882977	6.829245	7.690401	7.7623296	7.622897	7.2232656	6.8482976	7.50642	7.253819	7.000929	7.3687816
Il1r2	1	40084768	40125219	+	-4.033647	-4.4466553	-4.4018974	-4.310887	-1.899951	-0.8684722	-0.48072407	-1.3689203	0.19988889	1.2187257	1.1068418	1.2220175	-1.0082221	-0.06986392	-0.41014853	-4.308105	-4.2248816	-1.6524762
Il1r1	1	40225080	40316198	+	5.9059324	5.2884307	5.005134	-1.8369557	-0.52143925	1.1315278	1.3423982	-0.71684366	-2.3026114	1.5692228	0.962452	-0.0828371	-4.1781473	-0.45688695	0.6967667	-2.5711396	-4.3768845	-4.1264076
Il1rl2	1	40324627	40365471	+	2.3413925	1.9907503	1.3046944	-4.1588836	-1.4145241	-4.1904	-1.1811639	-4.3282785	-1.5656458	-0.9332774	-1.700513	-2.1703	-4.33015	-4.3093295	-4.110588	-4.156102	-4.3768845	-2.3894417
Il1rl1	1	40429570	40465415	+	6.3370404	8.486708	8.398912	-4.310887	-4.373882	-4.0383973	-4.333167	-4.1762753	-4.039577	-4.1032023	-4.2854757	-4.322303	-4.33015	-4.3093295	0.13733923	-4.308105	-4.3768845	-4.1264076
Il18r1	1	40465552	40500854	+	-4.1856503	-4.4466553	-1.9279662	-4.310887	-4.221879	-4.1904	-4.181164	-4.3282785	-3.887574	-0.19631188	-1.1155506	-0.26340938	-4.1781473	-4.3093295	-2.5256257	-4.308105	-4.3768845	-4.1264076
Il18rap	1	40515362	40551705	+	1.6942735	3.0803874	2.7501056	-4.310887	-4.373882	-4.1904	-4.181164	-4.3282785	-4.039577	-4.2552056	-4.437479	-4.322303	-4.33015	-4.3093295	-4.110588	-4.308105	-4.3768845	-3.974404
Slc9a4	1	40580227	40630731	+	-4.1856503	-4.4466553	-4.4018974	-4.310887	-4.373882	-4.1904	-4.333167	-4.3282785	-4.039577	-4.2552056	-4.437479	-4.322303	-4.33015	-4.3093295	-4.2625914	-4.308105	-4.3768845	-4.1264076
Slc9a2	1	40681712	40768885	+	-2.033647	-0.04672439	-1.4425395	-4.310887	-4.221879	-4.0383973	-4.333167	-4.3282785	-3.887574	-4.2552056	-4.437479	-4.1703	-4.33015	-4.3093295	-2.5256257	-4.308105	-4.3768845	-4.1264076
Mfsd9	1	40772038	40790687	-	1.6667928	1.9148015	2.1930492	0.2334336	0.17043841	0.35392013	-1.0112388	0.6817057	-0.08021902	1.3562291	0.962452	1.3842889	0.82185286	0.30210492	-1.7886602	-2.5711396	-2.639919	-1.1670494
Tmem182	1	40805601	40855944	+	-4.1856503	-4.4466553	-4.4018974	-4.310887	-4.373882	-4.1904	-4.333167	-4.3282785	-4.039577	-4.2552056	-4.437479	-4.322303	-4.33015	-4.3093295	-4.2625914	-4.308105	-4.3768845	-4.1264076
AC101702.1	1	40863734	40864219	-	-4.1856503	-4.4466553	-4.4018974	-4.310887	-4.373882	-4.1904	-4.333167	-4.3282785	-4.039577	-4.2552056	-4.437479	-4.322303	-4.33015	-4.3093295	-4.2625914	-4.308105	-4.3768845	-4.1264076
Gm9915	1	42229726	42231108	+	-4.1856503	-4.4466553	-4.4018974	-4.310887	-4.373882	-4.1904	-4.333167	-4.3282785	-4.039577	-4.2552056	-4.437479	-4.322303	-4.33015	-4.3093295	-4.2625914	-4.308105	-4.3768845	-4.1264076
2610017I09Rik	1	42648162	42667672	-	-4.1856503	-4.2946515	-4.4018974	-4.310887	-4.373882	-4.1904	-4.333167	-4.1762753	-4.039577	-4.2552056	-4.437479	-4.322303	-4.33015	-4.3093295	-4.2625914	-4.308105	-4.3768845	-4.1264076
2610017I09Rik	1	42692940	42694825	-	-4.1856503	-4.4466553	-4.249894	-4.310887	-4.373882	-4.1904	-4.333167	-4.3282785	-4.039577	-4.2552056	-4.437479	-4.322303	-4.33015	-4.3093295	-4.2625914	-4.308105	-4.3768845	-4.1264076
Gm20646	1	42694925	42740968	+	-4.1856503	-4.4466553	-4.4018974	-4.310887	-4.373882	-4.1904	-4.333167	-4.3282785	-4.039577	-4.2552056	-4.437479	-4.322303	-4.33015	-4.3093295	-4.2625914	-4.308105	-4.3768845	-4.1264076
Pou3f3	1	42697146	42700207	+	0.66679275	1.4332685	1.2419587	-0.6994522	-0.3149884	0.049065646	-0.37380886	-0.26938465	-0.18713419	-0.40276274	-0.37858507	-1.3629451	-2.5931845	-0.9874018	-0.41014853	-0.6966705	-1.9029535	0.6105581
Mrps9	1	42851233	42905682	+	4.861171	4.641986	4.6719465	5.464998	5.858938	5.520024	5.560303	5.355106	5.7417827	6.4095383	6.3310733	6.458145	5.8302813	5.8525023	5.9048266	5.806794	5.915948	5.8361673
Gpr45	1	42952872	43035449	+	-4.1856503	-2.2946517	-3.2498941	-4.1588836	-2.221879	-4.1904	-4.333167	-4.1762753	-4.039577	-4.2552056	-4.437479	-4.322303	-4.33015	-4.3093295	-3.1105883	-4.308105	-4.3768845	-4.1264076
AC112941.2	1	42953139	43030781	+	-4.1856503	-4.4466553	-4.249894	-4.1588836	-2.6369164	-4.1904	-4.333167	-4.3282785	-4.039577	-4.2552056	-4.437479	-4.322303	-4.33015	-4.3093295	-4.2625914	-4.308105	-4.3768845	-4.1264076
Tgfbrap1	1	43047269	43098622	-	4.767253	4.857633	4.6867437	3.642016	3.6668642	4.033065	4.2823606	3.033178	3.292335	4.1013684	3.8743956	4.039153	3.4439049	3.662852	3.1278164	3.7018788	3.3373609	3.4932013
8430432A02Rik	1	43092588	43093835	+	-4.1856503	-2.7096894	-4.4018974	-4.310887	-4.221879	-4.1904	-4.333167	-4.3282785	-4.039577	-4.2552056	-1.9635475	-4.322303	-4.33015	-4.3093295	-4.2625914	-4.308105	-4.3768845	-4.1264076
AI597479	1	43098710	43115947	+	4.566266	4.4867077	4.3794622	4.6026673	4.9555407	4.4494424	4.357995	4.558434	4.2157135	5.48176	5.609342	5.5162005	5.0626445	4.900665	4.264451	4.2743506	5.0442452	4.7190824
Fhl2	1	43123074	43163961	-	6.6002564	7.068388	7.255421	2.4849725	1.948046	4.5390315	2.1407642	0.21604213	1.9950693	0.7041524	1.0364525	0.8297001	2.7407162	2.4276357	3.5260365	-4.308105	-0.7654499	-0.51497275
Nck2	1	43445751	43570515	+	4.78972	4.600166	4.484815	3.6548975	3.4854803	4.247005	3.3657308	3.370619	3.341245	3.6976974	3.553728	3.5845876	3.8986685	3.4865294	3.6376042	3.7080839	3.7919269	3.8584857
1500015O10Rik	1	43730602	43742578	+	2.9775803	2.7606306	2.8690467	-1.8369557	-2.6369164	-0.8684722	-0.09370096	-4.1762753	-1.080219	-4.2552056	-4.437479	-0.46986017	-1.856219	-4.1573267	-0.94066334	-2.5711396	-2.639919	-1.9744043
Uxs1	1	43746966	43827800	-	5.5755315	5.578792	5.4999747	4.9857745	4.6699047	4.7689576	4.6922803	4.4457765	4.369814	5.260932	5.3273926	5.4146624	4.603213	4.749564	4.936536	5.2971683	5.300639	5.430737
Tpp2	1	43934002	44002999	+	7.028399	7.3568482	7.074286	7.0996823	7.371512	7.2195797	7.23827	6.6832595	6.939769	7.9003153	7.783974	7.7600675	7.3331113	7.1413083	6.9775376	6.964136	6.9772425	7.078842
A530098C11Rik	1	44009408	44020034	-	-4.1856503	-4.4466553	-4.4018974	-4.310887	-4.373882	-4.1904	-4.333167	-4.3282785	-4.039577	-4.2552056	-4.437479	-4.322303	-4.1781473	-4.3093295	-4.2625914	-4.308105	-4.3768845	-4.1264076
Gm8251	1	44055952	44061936	-	-4.033647	-4.2946515	-2.6649318	-4.310887	-4.373882	-4.1904	-4.333167	-4.3282785	-4.039577	-2.51824	-2.7005131	-2.5853374	-4.33015	-4.1573267	-2.5256257	-4.156102	-4.3768845	-4.1264076
1700029F09Rik	1	44086613	44102441	-	3.7801342	3.5191293	3.8793886	4.9806676	5.072742	5.689523	5.5450544	4.895187	5.521817	5.6879606	5.8399377	5.9145083	4.9433866	5.160086	5.478126	4.4137535	4.8276863	5.340745
Kdelc1	1	44091463	44118808	-	6.0243444	5.9473314	5.887097	5.3127913	5.2639503	4.749505	5.011129	5.064516	5.292335	6.019625	6.1376405	6.0669103	5.4030533	5.324473	5.407081	5.3694186	5.6095896	5.3897305
Bivm	1	44118957	44144770	+	4.3842053	4.3777733	4.2379456	3.6355324	4.31728	3.4614487	3.9736543	3.7002418	3.9133258	5.020919	4.7779193	4.8240533	3.8386614	4.0666747	3.6707716	4.315573	4.298681	4.426475
Ercc5	1	44147847	44181260	+	4.9970202	5.323734	4.922533	4.8855104	5.448777	5.2835307	5.670585	5.9032097	5.3721695	6.31781	6.3218546	6.243328	5.463905	4.9642067	5.647635	4.6087694	5.3084483	5.0645146
4832428D23Rik	1	44204070	44218961	-	-4.1856503	-4.4466553	-4.4018974	-4.310887	-4.373882	-4.1904	-4.333167	-4.3282785	-4.039577	-4.2552056	-4.437479	-4.322303	-4.33015	-4.3093295	-4.2625914	-4.308105	-4.3768845	-4.1264076
Gulp1	1	44551511	44796833	+	5.666793	5.343784	5.308526	2.0110414	2.778121	2.9273868	1.7014792	1.6817057	2.452276	2.1447248	1.8019873	1.8297	1.951136	1.0906007	2.5476232	2.0533514	3.3525472	3.0028756
Col3a1	1	45311538	45349706	+	11.975022	11.231633	11.148248	1.455826	-2.6369164	1.9388827	1.2451009	0.28315634	2.521817	0.28911495	-1.1155506	-2.5853374	-2.5931845	-0.69789505	4.630879	-4.308105	-4.3768845	-4.1264076
Col5a2	1	45374321	45503282	-	11.490772	11.64635	11.458516	1.7953124	0.10004903	2.5007615	2.600196	1.49615	2.6822817	2.526154	1.4958841	0.8297001	-0.27125645	0.65002817	4.079236	-0.45566237	-1.4175267	0.41791302
Wdr75	1	45795166	45823619	+	6.295028	6.5390286	6.49578	7.0657206	7.2163925	7.1783485	7.3863173	6.0775723	6.6650953	7.692431	7.8614116	7.836727	7.1974354	7.4715743	7.1206326	7.116528	6.7509665	7.1625867
Slc40a1	1	45908070	45925594	-	3.4420865	3.3706841	3.035508	0.6484712	2.7323172	4.310331	4.2025404	0.777921	3.7706375	1.6781573	1.5971675	1.2559648	3.7525902	2.9301362	4.089084	-1.834174	-0.31799096	-0.51497275
Rpl23a-ps1	1	45981548	45982015	+	-4.1856503	-4.4466553	-4.4018974	-4.310887	-4.373882	-4.1904	-4.333167	-4.3282785	-4.039577	-4.2552056	-4.437479	-4.322303	-4.33015	-4.3093295	-4.2625914	-4.308105	-4.3768845	-4.1264076
Gm3852	1	46011547	46012266	-	-4.1856503	-4.4466553	-4.4018974	-4.310887	-4.373882	-4.1904	-4.333167	-4.3282785	-4.039577	-4.2552056	-4.437479	-4.322303	-4.33015	-4.3093295	-4.2625914	-4.308105	-4.3768845	-4.1264076
Gm4776	1	46020072	46030469	-	-4.1856503	-4.4466553	-4.4018974	-4.310887	-4.373882	-4.1904	-4.333167	-4.3282785	-4.039577	-4.2552056	-4.437479	-4.322303	-4.33015	-4.3093295	-4.2625914	-4.308105	-4.3768845	-4.1264076
Dnahc7b	1	46066738	46373550	+	-0.22629201	-0.12472685	-0.24989434	-0.9889588	-1.6369164	-0.33795753	0.9481193	-1.5913128	-3.887574	-0.51824	-1.4781207	-2.5853374	-4.1781473	-1.8353987	-1.1105883	-3.1561022	-4.3768845	-2.3894417
Dnahc7c	1	46608961	46626111	+	-4.1856503	-4.4466553	-4.4018974	-4.310887	-4.373882	-4.1904	-4.333167	-4.1762753	-4.039577	-4.2552056	-4.437479	-4.322303	-4.33015	-4.3093295	-4.2625914	-4.308105	-4.3768845	-4.1264076
Slc39a10	1	46807544	46854046	-	6.4206524	5.578792	5.4712048	6.719934	7.5128307	6.4434023	5.316688	6.1079707	6.788383	7.933315	6.8463817	7.0120945	7.5518985	7.411579	6.2945533	6.7057605	6.550729	7.1386867
C230029F24Rik	1	49244616	49338246	+	-4.1856503	-4.4466553	-4.4018974	-4.310887	-4.373882	-4.1904	-4.333167	-4.3282785	-4.039577	-4.2552056	-4.437479	-4.322303	-4.33015	-4.3093295	-4.2625914	-4.308105	-4.3768845	-4.1264076
Tmeff2	1	50900647	51187270	+	3.1262243	3.1647797	3.2177112	-4.1588836	-0.76244736	-4.1904	-4.333167	-4.3282785	-1.5656458	-4.1032023	-4.437479	-2.5853374	-2.5931845	-4.3093295	-0.6511566	-4.156102	-4.2248816	-3.974404
Sdpr	1	51289126	51302959	+	7.188544	6.691901	6.5734725	-4.310887	-4.373882	-4.1904	-4.333167	-4.3282785	-4.039577	-4.2552056	-4.437479	-2.5853374	-4.33015	-4.3093295	1.7223017	-4.308105	-4.3768845	-4.1264076
Obfc2a	1	51469498	51478399	-	4.05911	5.4784875	5.3993616	4.6452475	4.783746	5.188015	4.0428376	3.7245915	4.8403463	5.9520802	6.12921	6.325555	5.0116777	4.453698	5.079236	3.3033295	3.8465807	3.8393767
Myo1b	1	51749765	51916071	-	6.631689	6.1062274	5.721649	6.2881994	6.2789626	6.5484424	6.141891	6.1557612	5.6477013	6.9274645	6.528305	6.6094193	6.3542085	6.049688	6.073047	6.604618	6.692491	6.7804832
Gm8420	1	51940650	51941261	-	-4.1856503	-4.4466553	-4.4018974	-4.310887	-4.373882	-4.1904	-4.181164	-4.1762753	-4.039577	-4.2552056	-4.437479	-4.322303	-4.33015	-4.3093295	-4.2625914	-4.308105	-4.3768845	-4.1264076
Stat4	1	51987148	52107188	+	-2.4486845	-4.4466553	-4.4018974	4.1265182	4.0449076	3.8133516	2.5330818	2.198764	4.089706	3.3966436	2.981311	2.9589832	3.6162689	3.1555562	3.5260365	2.3830569	1.7751186	3.4768069
Gm3940	1	52090635	52091066	-	-4.1856503	-4.4466553	-2.6649318	-4.310887	-4.373882	-4.0383973	-4.333167	-4.3282785	-0.18713419	-2.51824	-4.437479	-4.1703	-4.33015	-4.3093295	-4.2625914	-4.156102	-4.3768845	-4.1264076
Stat1	1	52119438	52161865	+	5.095636	4.2637687	4.002771	4.1809664	3.0260484	2.9728298	4.149753	3.3315194	3.3218794	4.1868167	4.7201486	5.0145755	3.5292122	3.3264892	4.04423	3.8937464	4.013523	4.2005215
Gls	1	52163448	52233232	-	7.486972	7.827529	7.638849	6.8882403	6.8184104	6.433278	6.6791472	6.7040734	5.493969	7.271837	6.88257	6.9065156	7.204477	6.831358	6.7427216	5.885557	6.459867	6.022775
Nab1	1	52457294	52500679	-	6.5838203	6.22989	6.1391993	4.1403246	2.7439053	4.630488	4.686115	3.9217567	2.7417827	4.9302206	5.1386905	5.0633197	2.5083535	3.0423455	5.10858	2.6767879	2.4333298	2.9082386
Tmem194b	1	52630705	52651919	+	2.1758063	1.6360854	1.704302	3.6548975	4.3441753	3.1807714	3.2534647	4.8321533	3.199889	4.794643	4.2536836	4.333526	4.2975864	4.0569925	3.496742	2.664077	3.4686053	3.3293765
Mfsd6	1	52656286	52727462	-	1.9887209	2.320058	2.1930492	1.1265185	1.5060414	2.0276918	2.1763883	1.6050843	-0.18713419	1.2187257	0.6687207	1.0776275	0.46570912	-0.9874018	0.97687453	0.2362154	1.0970466	1.3475238
Inpp1	1	52789413	52817688	-	3.6598399	3.2367296	3.335068	0.7480068	0.02604856	0.4210343	0.90629905	1.6817057	0.69738865	1.8275349	2.6452618	2.2726436	0.72874355	1.5150986	1.9117796	0.65125287	0.81951267	1.4179131
Hibch	1	52845013	52920986	+	3.8732436	3.5879912	3.504993	3.069935	3.6789877	3.005997	2.6892009	2.8349519	3.2722974	4.7105784	4.482709	4.329546	4.1925406	3.749564	3.5688918	3.443811	4.0697393	3.8393767
1700019D03Rik	1	52922324	52963260	-	-4.033647	-4.2946515	-4.4018974	5.235579	5.4523134	4.644597	4.3695827	6.468482	5.00421	5.106251	5.7630115	5.7751436	4.6420317	4.731416	5.036617	4.530399	5.3181505	3.8897817
Mstn	1	53061663	53068079	+	-4.033647	-4.4466553	-4.4018974	-4.310887	-4.373882	-4.1904	-4.333167	-4.3282785	-4.039577	-4.2552056	-4.437479	-4.322303	-4.33015	-2.5723643	-4.2625914	-4.308105	-4.3768845	-4.1264076
1700019A02Rik	1	53158577	53187617	-	-4.1856503	-4.4466553	-4.4018974	2.4109719	2.4646215	1.8684933	2.5870206	2.7306154	2.8128657	3.404592	3.5347033	3.6751902	2.179405	2.397262	1.0186948	1.4586077	1.3898283	1.5174487
Pms1	1	53189187	53297018	-	2.5209417	2.8652194	2.5314653	3.901812	4.7582607	4.6233807	4.6548867	3.8237247	4.1011105	5.5170174	5.35296	5.2284436	5.273064	5.0423455	4.624121	4.8937464	5.1260576	5.225268
Ormdl1	1	53297095	53310309	+	3.4977343	3.5879912	3.7999542	4.1265182	4.4291725	4.8008065	4.689201	3.8571477	4.5636373	4.9384565	5.136589	5.1220217	4.3454146	3.9924204	4.529657	4.1703277	4.1015477	4.4476604
Osgepl1	1	53313624	53326343	+	2.6387782	2.5757127	2.6327486	3.3087215	4.233448	3.8564205	3.4261665	3.5379703	3.7562823	4.720165	4.462717	4.495036	3.860772	3.8539004	3.7095907	3.3033295	3.192971	3.400635
Asnsd1	1	53325507	53352752	-	6.0445037	5.615241	5.6142917	5.809783	6.294806	6.558724	6.3365054	6.5482388	6.082532	7.0884733	6.9505386	7.051287	6.1403956	6.1326923	6.251355	6.038655	6.2211676	6.3842473
Dnahc7a	1	53397002	53706784	-	-4.1856503	-2.7096894	-4.4018974	1.3329694	1.1356729	0.5465653	1.7257268	-1.0063503	-1.3026114	0.42035952	-0.28547558	-1.000375	0.72874355	0.30210492	-0.20369774	-0.34874713	-0.7654499	-1.3894418
Stk17b	1	53755506	53785224	-	5.864198	5.9942145	5.9595594	4.9312286	5.275973	5.471378	5.2025404	4.9911427	4.704883	5.280502	5.736892	5.374665	5.1324654	4.764514	5.395223	4.0287733	4.278944	4.5647545
Hecw2	1	53806882	54195168	-	3.032442	2.4332685	2.3350682	2.250507	2.6729388	4.819584	4.725727	1.0716522	4.5922065	2.651685	2.7913399	2.7954843	2.6032126	1.930136	3.0792363	3.714263	2.830401	4.5214505
Ccdc150	1	54250683	54368727	+	-1.4486845	-4.2946515	-1.9279662	-0.9889588	0.17043841	-0.5789657	-2.1811638	-1.8543472	-0.18713419	1.144725	-0.58503586	0.35326192	-0.7187154	-0.06986392	-0.94066334	-2.1561022	0.023046017	-1.3894418
Gtf3c3	1	54397581	54438971	-	5.032442	4.9768114	4.6867437	5.4447427	5.511136	5.1365285	5.392483	5.042893	4.7417827	6.114755	6.20938	6.139177	5.667343	5.358373	5.2469635	5.6720347	5.6190395	5.7449846
Pgap1	1	54473000	54557684	-	3.727904	3.6122386	2.9399302	5.1607885	4.4992204	4.6792793	4.807521	4.6439037	4.3603535	5.245526	5.3583803	5.524928	4.487189	4.146454	5.3093715	5.126986	5.363833	4.911292
Ankrd44	1	54645340	54926387	-	4.470179	4.4702196	4.1251454	3.2334335	2.2538545	1.5161916	2.047655	3.3935802	0.50474346	4.4666533	3.9288435	3.994607	2.8771355	2.6500282	3.049283	-0.24921146	-0.52444184	0.8329506
Sf3b1	1	54985169	55027478	-	8.228154	8.296169	8.002179	8.33297	8.513042	8.261383	8.688815	8.191139	7.895015	9.169719	9.003246	9.0700445	8.648997	8.387879	8.371967	8.690172	8.711572	8.471645
Coq10b	1	55052770	55072701	+	5.4155016	5.9172363	6.0470223	4.4335732	4.285916	4.889381	4.2025404	3.2913303	4.521817	4.9136057	4.969553	5.0657144	3.5360985	4.160086	5.049283	4.2785263	4.1544967	4.5214505
Hspd1	1	55077835	55088243	-	8.818882	9.135016	9.016599	10.328956	10.339946	10.076972	10.386733	9.105945	9.849145	10.883484	10.905198	10.8506365	10.534058	10.713808	10.240834	10.302689	10.074756	10.383217
Hspe1	1	55088132	55091307	+	6.6667924	6.650792	7.0063143	7.7551274	8.192278	8.027692	8.199298	7.9974017	8.607282	8.349039	8.721552	8.754141	7.9391713	8.239278	8.192906	7.7387156	7.865893	8.2114
Mob4	1	55131231	55154899	+	6.3348594	6.2377043	6.404742	5.811222	5.714759	6.256223	6.370544	5.3512015	6.381552	5.9895544	6.342058	6.4699445	5.712117	5.8412633	6.4930377	5.698766	5.508134	5.869517
Rftn2	1	55170159	55226782	-	4.631689	4.456892	4.2892647	-1.3515289	-0.52143925	0.049065646	-1.3738089	-4.3282785	0.19988889	-0.19631188	0.4149641	-1.1702999	-0.4777074	-4.3093295	-2.1105883	-0.98617715	-0.41752663	0.19552061
Mars2	1	55237177	55240058	+	2.8611708	3.2675905	3.2339215	4.0505695	3.778121	4.6018476	4.4626923	2.0716522	3.6746683	4.7233458	5.176004	5.1960225	3.0792406	3.5841405	4.420793	4.2102203	3.5952973	3.8393767
Boll	1	55248658	55363469	-	-4.1856503	-4.4466553	-4.4018974	0.2334336	-0.52143925	0.48516473	0.5737237	-1.3689203	-1.887574	0.3562291	-0.47812065	0.22201745	-1.856219	-0.45688695	-0.11058832	-0.5711396	0.023046017	1.235049
Plcl1	1	55406388	55751802	+	2.9775803	2.5757127	1.8998528	-4.310887	-4.373882	-4.1904	-4.181164	-4.1762753	-3.887574	-2.51824	-2.7005131	-4.1703	-4.1781473	-4.3093295	-4.2625914	-1.3487471	-4.3768845	-2.3894417
Hsfy2	1	56636053	56637451	-	-4.1856503	-4.4466553	-4.4018974	-4.310887	-4.373882	-4.1904	-4.333167	-4.3282785	-4.039577	-4.2552056	-4.437479	-4.322303	-4.33015	-4.3093295	-4.2625914	-4.308105	-4.3768845	-4.1264076
Satb2	1	56793986	56978650	-	2.760769	2.5879912	2.5829957	3.31685	3.0727417	4.301453	4.085623	2.3155777	2.3218794	3.0767066	3.1239152	3.115102	2.7991328	2.2002254	2.4743743	3.860706	3.3600812	3.8069553
9130024F11Rik	1	56971491	56975197	+	-1.226292	-4.4466553	-1.0799694	-2.5739212	-4.373882	-4.0383973	-1.8592358	-4.3282785	-2.3026114	-4.2552056	-2.2854755	-4.1703	-4.33015	-2.5723643	-4.110588	-4.308105	-1.9029535	-3.974404
1700066M21Rik	1	57377620	57385423	+	3.5736833	3.4602356	3.3425627	3.1630445	3.5396724	3.3014529	3.6643264	3.3859673	3.0431635	4.1013684	3.904349	3.9224572	3.2397053	2.7968695	3.2817292	3.3196316	3.682009	3.5491574
1110034B05Rik	1	57388237	57407101	-	3.8055568	3.744267	4.107658	3.6484714	3.6046693	3.5615153	3.613252	3.7603629	4.1677084	4.555009	4.6153913	4.5542135	3.4871886	4.1914015	3.900639	3.4949496	3.2263296	3.426475
9430016H08Rik	1	57406328	57417953	+	3.9147203	4.054076	4.297	4.6355324	4.233448	4.634028	4.5123234	3.7485373	5.09542	5.0260806	5.5299077	5.549089	4.2812843	4.7405186	5.110999	4.812565	4.0834575	4.333935
Spats2l	1	57774162	57948394	+	4.7769246	3.9245164	4.0355077	1.4260788	1.4505464	2.5909593	1.519276	1.0331781	2.5881596	1.6247178	2.1902578	1.9589832	1.9917779	1.7734107	2.3323553	4.323678	3.2263296	4.1548786
Gm17234	1	57909835	57917111	-	-4.1856503	-4.4466553	-4.4018974	-4.310887	-4.373882	-4.1904	-4.333167	-4.3282785	-4.039577	-4.2552056	-4.437479	-4.322303	-4.33015	-4.3093295	-4.2625914	-4.308105	-4.3768845	-4.1264076
Kctd18	1	57955101	58018956	-	3.926355	3.967443	3.8690464	3.8855104	3.4992201	4.131528	3.5603032	4.0858197	2.853893	4.5115075	4.230224	4.182847	3.667343	3.8084574	3.8260496	3.3674598	3.8249671	3.8584857
Sgol2	1	57995971	58025899	+	4.955038	4.4768376	3.9049234	6.4465957	6.9467936	6.98605	6.420607	6.98926	6.223562	7.1310163	6.8308682	6.936263	7.3061724	6.488332	6.6674886	6.3377533	6.5531955	6.757763
Aox1	1	58029931	58106413	+	2.0956361	1.6595445	1.6808429	-0.2519932	-0.899951	-0.8684722	-0.48072407	-1.0063503	-0.30261135	0.06672252	0.10684182	0.7365906	0.82185286	0.16460131	0.2113398	0.65125287	0.63309944	0.27352315
Aox3	1	58113130	58200698	+	1.4582062	1.9532756	1.5574607	1.0890437	-0.05195401	2.0276918	1.1763883	0.071652204	2.1785152	0.48176003	0.5218793	0.22201745	-0.37079215	0.30210492	-0.94066334	2.701879	2.23455	2.3293765
Aox4	1	58210397	58268597	+	-2.4486845	-4.2946515	-1.4425395	0.08904373	0.948046	0.35392013	-0.48072407	-1.3689203	1.0193167	0.42035952	1.173956	1.712343	-0.4777074	0.09060076	0.41297367	-0.24921146	0.41897464	-0.2739646
Gm15759	1	58254117	58315656	-	-4.1856503	-4.4466553	-4.4018974	-4.310887	-4.373882	-4.1904	-4.333167	-4.3282785	-4.039577	-4.2552056	-4.437479	-4.322303	-4.33015	-4.3093295	-4.2625914	-4.308105	-4.3768845	-4.1264076
Aox3l1	1	58278326	58379264	+	-4.1856503	-4.4466553	-4.4018974	-2.5739212	-4.221879	-4.1904	-4.333167	-4.3282785	-3.887574	-4.1032023	-1.9635475	-4.1703	-4.1781473	-4.3093295	-2.5256257	-4.308105	-4.3768845	-4.1264076
Bzw1	1	58393136	58406548	+	8.67888	8.954758	8.779048	8.991656	8.861933	9.002235	9.157294	7.1944118	8.488823	9.386019	9.7952585	9.753306	8.895994	9.101386	9.229958	8.796821	8.54867	8.963888
Clk1	1	58410189	58424066	-	6.3161874	6.5437646	6.4660673	6.7748065	6.4549594	5.796074	6.6658936	7.8925033	6.4787483	6.9875717	7.682831	7.689623	6.1892676	6.2046175	6.773582	6.030012	6.172793	5.649477
Ppil3	1	58430994	58445486	-	4.29727	4.381305	4.7013903	4.4033585	4.546305	4.5763125	4.2068534	2.9835958	5.2468524	4.8096867	5.4218836	5.464511	4.487189	4.70376	4.5724063	4.0533514	4.197183	4.8200116
Nif3l1	1	58445151	58481816	+	4.64231	4.6711326	4.8612413	5.2008657	5.2375526	5.1214743	5.16535	3.7002418	5.4343543	6.144725	6.251743	6.349336	5.243918	5.6897306	5.605374	5.345735	5.1015477	5.4870753
Orc2	1	58462771	58505109	-	5.3457317	5.3635597	5.395764	7.057862	7.0117407	7.1068983	7.105972	6.106813	6.584101	7.474698	7.6835513	7.640673	6.9375467	7.15669	7.127219	6.9207134	6.715432	7.115046
Gm15834	1	58505148	58523230	+	-1.0336471	0.027276147	-1.9279662	-0.6994522	-2.221879	-3.038397	-1.1811639	-3.1762753	-2.887574	0.5406537	-1.1155506	-2.5853374	-2.178147	-1.1573267	-1.7886602	-1.834174	-0.52444184	-4.1264076
Fam126b	1	58522806	58586323	-	2.8611708	3.5062482	2.9300148	4.3208966	3.726488	4.33229	4.1851583	4.4347496	3.031289	4.6976976	4.686068	4.577893	3.9251409	3.8705792	3.8837652	3.9783244	4.1717234	4.0028753
Ndufb3	1	58586384	58595964	+	4.35437	4.1482916	4.50165	4.8040123	5.0449076	4.7849703	4.583708	4.581948	5.665095	5.4124975	5.7131147	5.8098392	5.0410213	5.123444	5.2838745	4.476893	4.726403	4.6030245
Gm10068	1	58646608	58648317	+	3.3757439	2.8852572	2.8481379	-0.9889588	0.23755264	1.0490656	4.0428376	3.1456528	3.7271357	4.158892	3.8642716	4.0195246	4.333606	4.374055	4.079236	3.936655	4.106035	4.324804
Als2cr12	1	58658117	58695989	-	-3.033647	-2.7096894	-1.9279662	-3.1588838	-4.373882	-4.0383973	-4.333167	-4.3282785	-4.039577	-4.1032023	-4.437479	-4.322303	-4.33015	-4.3093295	-4.2625914	-4.308105	-4.3768845	-4.1264076
Cflar	1	58711508	58758884	+	5.2023673	6.0474224	5.822908	1.7718534	3.4505465	1.8923401	1.8632302	2.5651917	2.0431635	2.7296875	2.904349	2.7485633	3.0215254	2.6755633	2.561837	-0.5711396	0.023046017	-1.6524762
Casp8	1	58795374	58847503	+	5.13126	5.3126783	5.3046947	1.267381	1.5594807	2.1315277	2.0667636	1.6817057	1.667015	2.803688	2.4827087	2.7604375	0.57674044	0.4865294	1.1373392	0.2362154	0.097046584	1.4518605
Trak2	1	58900449	58973430	-	5.682315	6.0272765	5.7821517	5.5293665	5.609428	5.7198257	5.7014794	5.174664	4.6746683	6.2750926	6.04768	6.0170527	5.2833323	5.310279	5.361087	5.1106844	4.964943	5.2970586
Stradb	1	58973522	58995715	+	3.818102	3.512703	3.5702846	3.1265182	3.7088585	3.844246	3.0380046	3.190047	3.4522762	4.0816727	3.7313328	3.5978842	3.679834	2.713038	2.987444	3.4288604	3.9146698	3.4932013
Als2cr11	1	58997123	59003443	-	-4.1856503	-4.4466553	-4.4018974	-4.310887	-4.373882	-4.0383973	-4.333167	-4.3282785	-4.039577	-4.1032023	-4.2854757	-4.322303	-4.33015	-4.3093295	-4.2625914	-4.308105	-4.3768845	-4.1264076
Als2cr11	1	59050506	59094900	-	-4.1856503	-4.4466553	-4.4018974	0.011041236	-1.4145241	-1.7164693	-1.8592358	-1.0063503	-3.887574	0.75477856	-0.115550615	-0.362945	-4.1781473	-1.8353987	-4.110588	-4.308105	-4.2248816	-1.9744043
Tmem237	1	59100594	59120096	-	4.6908665	4.4023156	4.1467104	3.8183963	4.208574	3.3878672	3.9273608	2.6050844	3.425309	4.891151	4.9553156	4.927732	4.170581	4.155556	3.7597764	2.9207137	3.5952973	3.4349868
Mpp4	1	59120936	59163389	-	1.0538158	1.682628	1.959559	2.541556	1.9875745	2.5465653	2.3423982	1.7544621	3.0431635	3.9302204	3.2919533	3.766338	2.3917086	2.6628523	2.7842293	2.2701628	2.1326704	2.1955206
Als2	1	59162926	59237231	-	4.786532	5.1891637	4.6955495	6.1265187	5.779529	6.1551285	5.8969874	5.825133	4.9262075	7.293402	7.052704	6.9939785	6.097977	5.8870673	5.8580785	5.6831017	5.8546033	6.0028753
Cdk15	1	59256906	59352993	+	-1.0336471	-1.7096894	-1.4425395	-4.1588836	-1.899951	-1.7164693	-4.333167	1.0331781	-1.080219	-0.19631188	0.4149641	0.07762759	-0.37079215	-4.3093295	-0.94066334	-4.308105	-4.3768845	-4.1264076
Fzd7	1	59482147	59486947	+	6.7386675	6.9532757	6.7465787	6.4613357	6.993654	6.112619	7.0703187	6.9747415	5.9766126	7.0535126	6.5545154	6.732075	7.134736	6.947927	6.5828986	5.1130247	5.386143	4.5412955
Gm973	1	59516264	59634508	+	-4.1856503	-4.4466553	-2.2498944	1.2334336	1.9679456	0.66204244	-0.48072407	-1.0063503	0.919781	2.339741	2.4010248	2.4146626	0.21417043	1.0125983	-1.5256257	-0.6966705	-0.31799096	0.34752378
Sumo1	1	59639434	59670834	-	6.2401485	5.9473314	6.2379456	6.9755425	7.1558743	7.3031216	7.1992974	6.1148953	7.2892227	7.491588	7.7417393	7.8094826	7.07983	7.269986	7.3615947	7.2858047	7.253888	7.5628138
Nop58	1	59685006	59711510	+	7.2877173	7.299206	7.379462	8.522574	8.378499	8.89732	9.004176	7.7279825	8.692214	8.909422	9.170622	9.144424	8.526621	8.851802	8.967896	8.573731	8.051825	8.692264
Bmpr2	1	59764279	59870549	+	4.1999726	4.66535	3.51829	2.441029	1.5594807	2.7030697	2.0856228	2.9632761	0.43435422	3.31465	2.8743958	2.61106	1.9093158	1.8199531	1.6173321	2.2868414	2.8085415	2.5174487
Fam117b	1	59913006	59985346	+	5.382095	5.284664	5.028555	5.354844	5.392831	4.8982406	5.1873426	4.581948	4.809394	6.017035	5.906817	5.863123	5.4402385	5.0953383	4.869551	5.6720347	5.9400253	5.8361673
Ica1l	1	59989070	60043087	-	2.4741478	2.4735324	2.8690467	-1.5739212	-1.6369164	-4.0383973	-1.0112388	-1.8543472	0.50474346	-0.51824	-0.47812065	-0.8483719	-1.5931845	-2.1573267	-0.30323333	-1.5711396	-1.2248815	-1.1670494
Wdr12	1	60076868	60098645	-	5.1161	5.431566	5.5363755	6.4456697	6.7970166	6.6018476	6.682248	5.4783607	6.708616	7.126818	7.3338275	7.336007	6.9020042	7.0959296	6.771291	6.541734	6.396255	6.757763
Carf	1	60098247	60151032	+	2.0107472	2.0803874	1.5574607	2.1079028	1.8655839	1.0908858	1.5467567	0.9111875	-0.88757384	2.163584	2.0720766	2.6751902	2.1256337	1.5705937	1.6707714	1.0138228	1.2986804	0.7260354
Nbeal1	1	60180599	60338328	+	5.6528535	6.1555285	5.606531	5.286131	5.454078	4.527657	4.593623	5.2267365	3.3508308	5.764076	5.392244	5.4753585	5.150528	4.577383	4.079236	4.843898	4.8385134	4.7466946
Cyp20a1	1	60343323	60388060	+	5.8212214	5.794136	5.7958655	4.035873	4.191749	4.2925196	4.2741632	3.7662392	4.1292343	4.280502	4.5941076	4.4985847	3.9562793	4.0275483	4.277429	4.20145	4.1015477	4.1955204
Abi2	1	60409619	60481162	+	5.301743	5.1688724	4.922533	5.927253	5.9900093	6.1526623	6.2915273	5.810989	5.7830825	6.384638	6.061038	6.0281453	6.004247	5.8608737	5.654283	5.612082	5.7680564	5.8297267
Raph1	1	60483236	60567104	-	3.5132475	4.766044	4.2459607	3.2673812	2.9278681	3.396231	3.5535457	4.438434	4.4298387	3.526154	3.4424446	3.5507991	3.72272	3.5705938	3.8894117	3.720415	3.489364	3.5013292
Cd28	1	60716800	60773359	+	-4.1856503	-0.8352202	-1.0799694	-2.1588838	-1.4145241	-1.7164693	0.066763744	-4.1762753	-2.3026114	-1.7812743	-2.7005131	-4.322303	-4.1781473	-1.3499718	-4.110588	-4.308105	-4.2248816	-2.3894417
Gm11579	1	60776665	60781834	-	-4.1856503	-4.4466553	-4.4018974	-4.310887	-4.373882	-4.1904	-4.333167	-4.3282785	-4.039577	-4.2552056	-4.437479	-4.322303	-4.33015	-4.3093295	-4.2625914	-4.308105	-4.3768845	-4.1264076
2310016D23Rik	1	60778843	60803790	+	-4.1856503	-4.4466553	-4.4018974	-4.310887	-4.373882	-4.1904	-4.333167	-4.3282785	-4.039577	-4.2552056	-4.437479	-4.322303	-4.33015	-4.3093295	-4.2625914	-4.308105	-4.3768845	-4.1264076
Ctla4	1	60887000	60915832	+	-4.1856503	-4.2946515	-4.4018974	-4.310887	-4.373882	-4.1904	-4.333167	-4.3282785	-3.887574	-4.2552056	-4.437479	-4.322303	-4.1781473	-4.3093295	-4.2625914	-4.308105	-4.2248816	-4.1264076
Icos	1	60977927	61000320	+	-4.1856503	-4.4466553	-4.4018974	-4.310887	-4.373882	-4.1904	-4.333167	-4.1762753	-4.039577	-4.2552056	-4.437479	-4.322303	-4.33015	-4.3093295	-4.2625914	-4.308105	-4.3768845	-4.1264076
Gm11587	1	61306636	61307746	+	-4.1856503	-4.4466553	-4.4018974	-4.310887	-4.373882	-4.1904	-4.333167	-4.3282785	-4.039577	-4.2552056	-4.437479	-4.322303	-4.33015	-4.3093295	-4.2625914	-4.308105	-4.3768845	-4.1264076
9530026F06Rik	1	61378432	61395904	+	-4.1856503	-4.4466553	-4.4018974	-4.310887	-4.373882	-4.1904	-4.333167	-4.3282785	-4.039577	-4.2552056	-4.437479	-4.322303	-4.33015	-4.3093295	-4.2625914	-4.308105	-4.3768845	-4.1264076
Gm11588	1	61440101	61469475	+	-4.1856503	-4.4466553	-4.4018974	-4.310887	-4.373882	-4.1904	-4.333167	-4.3282785	-4.039577	-4.2552056	-4.437479	-4.322303	-4.33015	-4.3093295	-4.2625914	-4.308105	-4.3768845	-4.1264076
4930587A21Rik	1	61616943	61621149	-	-4.1856503	-4.4466553	-4.4018974	-4.310887	-4.373882	-4.1904	-4.333167	-4.3282785	-4.039577	-4.2552056	-4.437479	-4.322303	-4.33015	-4.3093295	-4.2625914	-4.308105	-4.3768845	-4.1264076
Pard3b	1	61638824	62642284	+	2.4741478	2.6122386	1.6808429	-0.6994522	-1.899951	-4.1904	-4.333167	-1.8543472	-0.7176489	-0.9332774	-2.7005131	-2.5853374	-1.3707922	-1.8353987	-1.7886602	-4.156102	-4.3768845	-2.3894417
4930448K12Rik	1	61767415	61851540	-	-4.1856503	-4.4466553	-4.4018974	-4.310887	-4.373882	-4.1904	-4.333167	-4.3282785	-4.039577	-4.2552056	-4.437479	-4.322303	-4.33015	-4.3093295	-4.2625914	-4.308105	-4.3768845	-4.1264076
Gm12747	1	62131195	62136109	-	-4.1856503	-4.4466553	-4.4018974	-4.310887	-4.373882	-4.1904	-4.333167	-4.3282785	-4.039577	-4.2552056	-4.437479	-4.322303	-4.33015	-4.1573267	-4.2625914	-4.308105	-4.3768845	-4.1264076
Gm11610	1	62456725	62499261	-	-1.0336471	-1.9727238	-3.2498941	-4.310887	-4.373882	-4.1904	-4.333167	-4.3282785	-4.039577	-4.2552056	-4.437479	-4.322303	-4.33015	-4.3093295	-4.2625914	-4.308105	-4.3768845	-4.1264076
Nrp2	1	62703285	62818695	+	6.684886	6.9768114	6.7273855	5.286131	5.0796175	6.085724	6.283382	3.8293493	4.1067796	4.6781573	4.7966733	4.865874	6.1279144	5.0738945	5.079236	5.0163255	5.0039372	4.5094113
Ino80d	1	62958418	63114667	-	4.917638	5.1647797	4.912497	6.4345074	5.4558406	6.3398976	6.4707847	5.655032	4.708616	6.036349	6.119666	6.0403714	5.784749	5.866428	6.311476	5.5836787	5.08118	5.8441777
Gm11602	1	63114471	63158290	+	-1.4486845	-1.9727238	-1.0799694	-1.1588837	0.17043841	-0.23104237	-1.0112388	-2.1762753	0.36035362	1.0260805	0.62141496	0.6876811	-1.0082221	-1.3499718	-0.30323333	-0.0686392	-0.52444184	-0.3894419
Ndufs1	1	63143596	63176822	-	6.6387787	6.615991	6.533922	7.320896	7.2933283	7.1526623	7.1305842	6.1229324	6.9820204	7.9806094	8.111397	8.1617365	7.3566427	7.306198	7.232598	7.1448226	7.1037936	7.082233
Eef1b2	1	63176825	63180486	+	9.307455	9.080794	9.476962	9.648471	9.848242	10.105385	9.855353	10.178112	10.456792	9.936745	10.411872	10.438936	9.913371	9.920323	10.357272	9.43542	9.754811	10.019418
Gpr1	1	63182691	63214543	-	-4.033647	-1.9727238	-1.4425395	-1.5739212	-0.76244736	-4.0383973	-2.1811638	-1.8543472	-1.5656458	-4.1032023	-1.9635475	-4.1703	-4.1781473	-1.1573267	-4.110588	-4.308105	-4.3768845	-3.974404
Gm11607	1	63200313	63207614	+	-4.1856503	-4.4466553	-4.4018974	-0.35152885	-1.6369164	-3.038397	-0.8592357	-0.36892033	-4.039577	0.75477856	-0.28547558	-1.1702999	-1.0082221	-3.1573267	-2.5256257	-0.45566237	0.77511847	-1.9744043
Gm11608	1	63266848	63273120	-	-4.1856503	-4.4466553	-4.4018974	-4.310887	-4.373882	-4.1904	-4.333167	-4.3282785	-4.039577	-4.2552056	-4.437479	-4.322303	-4.33015	-4.3093295	-4.2625914	-4.308105	-4.3768845	-4.1264076
Zdbf2	1	63273265	63314576	+	3.4339588	4.101953	3.7387903	7.7788577	7.155331	6.2846575	7.3986235	4.621386	6.065167	7.781731	7.6315236	7.548233	6.6097555	6.6739807	7.025762	7.0757194	6.241705	6.4529085
Adam23	1	63445891	63596515	+	5.13126	4.4434404	4.225839	5.5170736	4.870878	4.2283893	4.8876147	4.837745	4.719756	5.3230624	5.471081	5.5879235	5.5616336	5.171348	5.424687	3.183748	3.2829132	3.1130586
Dytn	1	63622851	63686927	-	-4.1856503	-4.4466553	-4.4018974	-4.310887	-4.221879	-4.1904	-4.333167	-4.3282785	-4.039577	-4.2552056	-4.437479	-4.322303	-4.33015	-4.3093295	-4.2625914	-4.308105	-4.3768845	-4.1264076
Mdh1b	1	63698819	63730318	-	-4.1856503	-4.4466553	-4.4018974	-4.310887	-4.373882	-4.1904	-4.333167	-2.591313	-4.039577	-2.51824	-3.2854757	-4.1703	-4.33015	-4.1573267	-4.2625914	-2.5711396	-4.3768845	-4.1264076
Fastkd2	1	63730614	63754655	+	4.3457317	4.5602164	4.629689	5.5842676	5.5741606	5.345307	5.7875032	4.1680207	5.5636373	6.0629606	6.6867867	6.6806684	5.6388364	5.899311	5.8494134	5.284767	4.9624705	5.1393375
4933402D24Rik	1	63754907	63769267	-	-4.1856503	-4.4466553	-4.4018974	-4.310887	-4.373882	-4.1904	-4.333167	-4.3282785	-4.039577	-4.2552056	-4.437479	-4.322303	-4.33015	-4.3093295	-4.2625914	-4.308105	-4.3768845	-4.1264076
Gm13749	1	63964727	63968999	+	-4.1856503	-2.7096894	-1.9279662	-4.310887	-4.373882	-4.1904	-4.333167	-4.3282785	-4.039577	-4.2552056	-4.437479	-4.322303	-4.33015	-4.3093295	-4.2625914	-4.308105	-4.3768845	-4.1264076
Klf7	1	64029447	64122282	-	5.482053	5.2884307	5.3500185	4.1630445	4.273976	4.5314584	4.1851583	3.172453	3.7123392	4.280502	3.365576	3.1516283	3.8879423	4.1280756	3.9117794	3.6704464	3.8572674	3.8773446
Gm13748	1	64078654	64090782	+	-4.1856503	-4.4466553	-4.4018974	-4.310887	-4.373882	-4.1904	-4.333167	-4.3282785	-4.039577	-4.2552056	-4.437479	-4.322303	-4.33015	-4.3093295	-4.2625914	-4.308105	-4.3768845	-4.1264076
Creb1	1	64532804	64604547	+	5.586573	5.7291026	5.3703256	4.9729733	5.405655	4.626939	5.5123234	4.8516307	4.8572598	5.605881	5.580258	5.5021253	5.3532343	5.5344167	5.3030396	5.0727167	4.5597534	4.8232574
Mettl21a	1	64606473	64617242	-	3.9831612	3.7332542	4.3046947	2.7599795	3.0165257	2.915799	3.2945697	2.8460925	3.112426	4.01054	3.9385262	3.9224572	3.0410213	2.7006543	3.2292619	2.726541	3.0970466	2.956333
2810408I11Rik	1	64679871	64690659	-	1.6942735	1.682628	1.6080866	2.3168497	2.5983	1.8195837	1.9481192	2.4530811	2.3022506	2.9842606	3.1574676	2.8957891	2.3917086	2.6628523	1.4743743	1.4877541	2.4755583	2.1341202
Ccnyl1	1	64690455	64725644	+	6.307316	6.6689663	6.6380877	5.310758	5.061209	4.9531245	5.213299	4.517212	4.7954206	5.9696	5.7657337	5.8589873	5.004247	5.2263775	5.195473	5.1223474	4.563021	5.0114374
Fzd5	1	64730560	64737750	-	4.2378163	4.453541	4.030876	7.1043854	6.1650615	5.5219355	4.7525268	5.2138934	4.850518	7.5338755	7.360183	7.3369994	6.394553	5.936751	6.5732837	5.335751	5.21183	4.982698
Plekhm3	1	64785983	64956824	-	3.3413925	3.4264472	3.2658055	3.9391484	3.400173	3.9728298	3.4912615	3.2831564	3.1236534	4.3104253	4.157468	3.8353245	3.860772	3.302105	3.2644513	4.1613107	3.7751186	4.4643874
Akr1cl	1	65012689	65032759	-	-0.86372197	-4.2946515	-2.6649318	-4.1588836	-4.221879	-2.4534347	-1.3738089	-4.3282785	-1.5656458	-1.7812743	-0.28547558	0.07762759	-4.33015	-4.1573267	-4.2625914	-2.5711396	-2.639919	-1.6524762
Cryge	1	65048554	65051149	-	-4.1856503	-4.4466553	-4.4018974	-4.310887	-1.051954	-2.4534347	-0.8592357	-4.3282785	0.19988889	-2.51824	1.1068418	0.637055	-4.1781473	-4.1573267	-4.2625914	-0.24921146	-0.22488146	-0.06751372
Crygd	1	65061872	65063452	-	-4.1856503	-4.4466553	-4.4018974	-2.5739212	-0.899951	0.049065646	1.1763883	-1.0063503	0.81286585	0.3562291	0.4149641	1.0391533	-1.1781471	-2.5723643	-4.110588	3.1567807	2.7974863	3.7120962
Crygc	1	65071525	65073689	-	-4.1856503	-4.4466553	-4.4018974	-4.310887	-0.52143925	0.4210343	1.4335461	-4.1762753	0.81286585	0.48176003	1.3583807	1.2559648	-4.1781473	-2.5723643	-0.94066334	0.843898	0.8625814	1.7804832
Crygb	1	65080228	65082267	-	-4.1856503	-4.4466553	-4.4018974	-4.310887	-4.373882	-4.1904	-4.181164	-4.3282785	-3.887574	-4.2552056	-4.437479	-4.322303	-4.33015	-4.3093295	-4.110588	-4.308105	-4.2248816	-4.1264076
Cryga	1	65100389	65103373	-	-4.1856503	-4.4466553	-4.4018974	-1.1588837	-0.76244736	-1.7164693	-0.18116382	0.6817057	0.69738865	0.8509938	0.29948696	0.7838964	-1.0082221	-1.1573267	-0.78866017	-1.3487471	-1.639919	-1.1670494
D630023F18Rik	1	65100619	65123214	-	-2.4486845	-4.2946515	-1.9279662	2.4109719	3.3928308	3.1904213	4.052456	3.5651917	4.95163	4.4203596	4.8125563	4.8098392	2.8879423	3.3264892	3.2381399	2.5581434	2.8940597	2.8710856
Idh1	1	65158616	65186479	-	6.8649545	7.0295286	6.9771194	6.4640827	7.240112	7.029709	7.0172815	6.0692773	7.068076	7.602862	7.862683	7.9028373	6.775322	6.2876883	6.6886935	7.2276025	7.5478454	7.4788666
Pikfyve	1	65186750	65274012	+	3.9831612	4.8086357	3.281487	4.8662558	4.6607637	4.3366423	4.4626923	5.5119753	1.9453161	5.5603557	5.553728	5.1266165	4.8019924	3.9564154	4.3030396	4.484143	4.791927	4.3384786
Pth2r	1	65282056	65389244	+	-4.033647	-4.2946515	-1.6649319	-4.310887	-4.221879	-4.1904	-2.5962012	-4.3282785	-4.039577	-3.1032023	-4.437479	-4.322303	-4.33015	-4.3093295	-4.110588	-4.308105	-4.3768845	-4.1264076
Crygf	1	65926522	65928307	+	-4.1856503	-4.4466553	-4.4018974	-4.310887	-4.373882	-4.1904	-4.333167	-4.3282785	-1.5656458	-4.2552056	-2.7005131	-4.1703	-4.33015	-4.3093295	-4.2625914	-4.308105	-4.3768845	-4.1264076
Mtap2	1	66175273	66442583	+	5.195172	4.4230247	4.2459607	2.8411162	2.5060413	1.3878675	1.7495735	1.8237249	2.0193167	2.466653	1.7589185	1.4444098	1.7525902	1.5150986	1.7720547	3.7627614	3.2013834	2.9082386
Gm10558	1	66322276	66328796	-	-4.1856503	-4.4466553	-4.4018974	-4.310887	-4.373882	-4.1904	-4.333167	-4.3282785	-4.039577	-4.2552056	-4.437479	-4.322303	-4.33015	-4.3093295	-4.2625914	-4.308105	-4.3768845	-4.1264076
Unc80	1	66468367	66699866	+	-4.033647	-4.4466553	-4.249894	0.92857915	0.5854759	1.2095302	0.90629905	0.9111875	0.69738865	0.28911495	1.3583807	1.4146626	-1.0082221	-1.3499718	0.6967667	2.2189374	2.5824735	1.2735232
Rpe	1	66700831	66719805	+	5.685742	5.5940914	5.6689687	6.6795325	6.461116	6.881956	7.085037	6.3754325	6.5982556	6.6533537	7.2361245	7.140313	5.988016	5.754065	6.8142242	7.0775175	7.368043	6.948923
Kansl1l	1	66719248	66817562	-	3.3926177	3.282777	3.3939617	0.9703993	1.3327098	1.6340282	0.86323035	1.9734719	1.8128659	1.5972372	1.299487	0.22201745	1.9093158	1.7006543	1.9555008	1.2701627	1.6330994	1.0699897
Acadl	1	66830839	66863277	-	6.4030647	5.9556465	6.1732216	4.8212557	4.972878	5.5219355	5.249289	5.5985117	5.7141967	5.46855	5.500794	5.543946	4.890631	4.5465765	5.524223	4.720415	5.2629585	4.9622335
Myl1	1	66924295	66945404	-	-1.7117189	-1.1247269	-0.5494546	-4.310887	-4.373882	-4.1904	-4.181164	-4.3282785	-4.039577	-4.2552056	-4.2854757	-4.322303	-4.33015	-4.1573267	-4.2625914	-4.308105	-4.3768845	-4.1264076
Lancl1	1	67000517	67038872	-	4.7769246	4.4668994	4.447073	4.993401	4.925326	5.4753304	4.9089484	5.0331783	5.140332	5.724934	5.9080496	5.7736797	5.2163157	4.919489	5.50228	5.0213175	5.1992846	5.1829424
Cps1	1	67123026	67231259	+	-4.1856503	-4.2946515	-4.249894	-1.8369557	-1.4145241	-2.4534347	-4.181164	-2.591313	-4.039577	-1.2958475	-1.1155506	-1.3629451	-4.33015	-2.5723643	-4.2625914	-4.308105	-4.3768845	-4.1264076
Gm15668	1	67249200	67323609	+	-4.1856503	-4.4466553	-4.4018974	-4.310887	-4.373882	-4.1904	-4.333167	-4.3282785	-4.039577	-4.2552056	-4.437479	-4.322303	-4.33015	-4.3093295	-4.2625914	-4.308105	-4.3768845	-4.1264076
Gm15669	1	67792481	67805324	+	-4.1856503	-4.4466553	-4.4018974	-4.310887	-4.373882	-4.1904	-4.333167	-4.3282785	-4.039577	-4.2552056	-4.437479	-4.322303	-4.33015	-4.3093295	-4.2625914	-4.308105	-4.3768845	-4.1264076
Gm15671	1	68005086	68025896	+	-4.1856503	-4.4466553	-4.4018974	-4.310887	-4.373882	-4.1904	-4.333167	-4.3282785	-4.039577	-4.2552056	-4.437479	-4.322303	-4.33015	-4.3093295	-4.2625914	-4.308105	-4.3768845	-4.1264076
Erbb4	1	68032186	69108059	-	-0.33320725	0.46023563	-0.07996941	-4.310887	-2.6369164	-4.0383973	-2.5962012	-4.1762753	-3.887574	-2.51824	-4.437479	-4.1703	-4.33015	-4.3093295	-4.2625914	-4.308105	-4.3768845	-4.1264076
Gm16076	1	69091913	69106740	-	-4.1856503	-4.4466553	-4.249894	-4.310887	-4.373882	-4.1904	-4.333167	-4.3282785	-4.039577	-4.2552056	-4.437479	-4.322303	-4.33015	-4.3093295	-4.2625914	-4.308105	-4.3768845	-4.1264076
Ikzf2	1	69531214	69685960	-	2.7477129	3.4932506	3.1847339	0.08904373	-0.13441613	-1.2310424	1.0667638	-1.3689203	-0.18713419	-0.19631188	-1.2854755	-4.1703	-0.4777074	-0.5723642	-0.41014853	-1.3487471	-4.3768845	-2.3894417
Spag16	1	69826988	70725132	+	-4.033647	-1.4872968	-1.4425395	1.6224759	1.6850115	-0.5789657	-0.011238786	-0.26938465	1.5718576	2.2366474	1.6214149	1.5576205	1.1072551	0.30210492	0.47437423	-4.308105	-1.9029535	-1.6524762
Vwc2l	1	70725715	70885397	+	-4.1856503	-4.4466553	-4.4018974	-4.310887	-4.373882	-4.1904	-4.333167	-4.3282785	-4.039577	-4.2552056	-4.437479	-4.322303	-4.33015	-4.3093295	-4.2625914	-4.308105	-4.3768845	-4.1264076
Bard1	1	71027498	71103146	-	3.0431688	2.9437528	2.668969	6.3015723	6.0750375	5.955956	5.482394	6.182376	5.639903	6.64499	6.037579	6.140313	6.221665	6.041118	5.5565233	5.620331	5.9248657	5.6199203
Abca12	1	71243090	71414910	-	-4.033647	-2.2946517	-4.249894	-2.5739212	-2.6369164	-3.038397	-4.181164	-4.3282785	-4.039577	-4.2552056	-1.9635475	-1.8483719	-4.33015	-2.1573267	-4.110588	-4.308105	-4.3768845	-4.1264076
Atic	1	71557150	71579631	+	6.9977098	7.036265	7.0458746	7.68543	8.013836	7.6758485	7.7925334	6.539686	7.4018683	8.4124975	8.569588	8.517076	7.8309817	8.068182	7.564928	7.8336473	7.6965876	7.979065
Fn1	1	71585523	71653171	-	13.006429	13.464176	13.17822	10.332657	9.636394	9.375098	9.512758	10.779011	8.961831	10.525984	9.967855	9.904176	9.820884	9.046021	9.594072	9.9967375	10.217219	9.653699
Apol7d	1	71652837	71662843	+	-0.12675641	0.16477975	-0.7904627	-0.2519932	-0.76244736	-0.4534347	-4.181164	0.071652204	-1.5656458	0.651685	-0.58503586	0.8297001	-1.5931845	-2.1573267	-1.5256257	-1.3487471	0.53000593	0.41791302
Rpl21-ps1	1	72004288	72004770	+	-4.1856503	-4.4466553	-4.4018974	-4.310887	-4.373882	-4.1904	-4.333167	-4.3282785	-4.039577	-4.2552056	-4.437479	-4.322303	-4.33015	-4.3093295	-4.2625914	-4.156102	-4.3768845	-4.1264076
Mreg	1	72159233	72212307	-	-1.226292	-0.3877613	-0.5494546	7.328454	7.169902	7.7801847	7.2440524	7.4077473	6.672759	7.8772936	7.8201056	7.922127	7.452575	6.9047194	7.714768	6.4156504	6.6752305	7.377087
Pecr	1	72259167	72284314	-	2.760769	2.405788	2.8586302	2.7480068	3.9875743	4.0384183	3.519276	2.9936497	3.3885505	4.7073693	4.2103796	4.142583	3.9093156	3.4792979	3.3488433	3.689388	4.3787446	3.8773446
Tmem169	1	72284369	72303104	+	-4.033647	-1.9727238	-2.6649318	-4.310887	-1.899951	-4.0383973	-4.181164	-4.3282785	-4.039577	-0.40276274	-2.7005131	-1.8483719	-2.5931845	-4.1573267	-4.2625914	-4.156102	-4.2248816	-3.974404
Xrcc5	1	72307421	72394952	+	4.6102095	4.359984	4.4915724	7.005395	7.1558743	7.2029896	6.969218	6.014784	7.0968447	7.9315963	8.035889	8.023534	7.5300746	7.286653	7.1456203	7.147679	7.089135	7.2197366
March4	1	72427112	72536930	-	-4.1856503	-1.9727238	-2.6649318	-4.310887	-4.373882	-3.038397	-4.333167	-4.3282785	-4.039577	-4.2552056	-4.437479	-4.322303	-4.33015	-4.3093295	-4.2625914	-4.308105	-3.2248814	-3.974404
Smarcal1	1	72583251	72633134	+	4.375744	4.2091737	4.067518	4.774807	4.932939	5.0648904	4.5123234	4.846092	4.3556	5.515183	5.44754	5.559321	4.9665112	5.090601	4.889412	5.1106844	5.110509	5.4028063
Ankar	1	72642980	72700564	-	-4.1856503	-4.4466553	-4.4018974	-4.310887	-4.373882	-4.1904	-4.333167	-4.3282785	-4.039577	-4.1032023	-4.437479	-4.1703	-4.1781473	-4.1573267	-4.2625914	-4.308105	-2.639919	-4.1264076
Rpl37a	1	72711260	72713809	+	8.089828	7.6865587	8.251446	8.334722	8.709782	8.827723	8.736581	9.302748	9.722874	8.785921	9.250043	9.22577	8.560579	8.76934	9.032954	8.551904	8.65948	8.887845
Igfbp2	1	72824503	72852474	+	7.535259	6.8951726	7.1768947	8.330713	8.704417	8.845774	8.410358	9.122932	9.476013	8.88495	8.894434	9.123028	8.146596	8.130673	8.716557	9.36844	9.86341	9.634313
Igfbp5	1	72857932	72874884	-	8.011771	8.552601	8.3204365	-0.45844406	0.23755264	0.13152777	0.2782678	0.40868723	2.469978	0.28911495	-2.7005131	-1.000375	-0.7187154	-0.9874018	0.79630226	1.726541	2.1845095	0.7260354
Tnp1	1	73015083	73015899	-	-4.1856503	-4.4466553	-4.4018974	-4.310887	-4.373882	-4.1904	-4.333167	-4.3282785	-4.039577	-4.2552056	-4.437479	-4.322303	-4.1781473	-4.3093295	-4.2625914	-4.156102	-4.3768845	-4.1264076
Tns1	1	73910231	74124447	-	7.633021	7.9341664	7.6142917	5.258969	3.9875743	4.2095304	2.6517262	4.427351	3.8059132	5.472337	5.6259165	5.604487	4.1572433	4.1914015	4.3488436	6.1680784	5.6909976	5.736402
Rufy4	1	74125541	74148223	+	-1.7117189	-1.4872968	-0.7904627	-0.8369557	-0.41452408	-2.4534347	-2.5962012	-2.591313	-1.5656458	-0.40276274	-0.700513	-1.000375	-4.1781473	-2.5723643	-1.1105883	-1.5711396	0.023046017	-0.6524762
Cxcr2	1	74153989	74161238	+	-4.1856503	-4.4466553	-4.249894	-4.310887	-4.221879	-4.0383973	-4.333167	-4.3282785	-1.080219	-4.2552056	-4.2854757	-4.322303	-4.33015	-4.3093295	-4.110588	-4.308105	-4.3768845	-4.1264076
Cxcr1	1	74191785	74194631	-	-4.1856503	-4.4466553	-4.4018974	-4.310887	-4.221879	-4.1904	-4.333167	-4.3282785	-4.039577	-2.51824	-3.2854757	-4.1703	-4.33015	-4.3093295	-4.2625914	-4.308105	-4.2248816	-4.1264076
Arpc2	1	74236497	74268209	+	8.685528	8.664445	8.804371	7.2923274	7.2599206	7.7034907	7.5543923	6.9032097	7.9973598	7.9174304	8.146283	8.22577	7.2285895	7.356401	7.7167544	7.539996	7.3875265	7.6531296
Gpbar1	1	74278550	74279624	+	-0.7117188	-0.8352202	-1.0799694	-4.310887	-3.221879	-4.1904	-4.333167	-4.3282785	-2.887574	-1.7812743	-4.2854757	-0.8483719	-1.856219	-4.3093295	-2.5256257	-4.156102	-4.3768845	-4.1264076
Aamp	1	74279840	74284738	-	7.130632	6.7974443	7.016892	7.089637	6.925962	7.138399	6.8453593	6.2362947	7.2032003	7.4208493	7.8788033	7.901162	7.2285895	7.2918215	7.341138	7.078715	7.1807914	7.399548
Pnkd	1	74284930	74353694	+	3.8055568	2.9814727	3.142423	4.6026673	4.7753005	4.9128876	4.0620103	5.1275053	5.551218	5.1891193	5.3583803	5.2829704	4.8689766	4.8370266	4.7223015	4.6153874	5.4528384	4.8990397
Tmbim1	1	74288247	74305622	-	6.62724	6.835919	6.9206567	4.6484714	4.626744	4.889381	4.4408884	5.207429	5.154085	5.2869663	5.2143703	5.3649755	5.1279144	4.713038	4.750499	5.3516927	5.123847	5.2923822
Gm216	1	74362108	74369321	+	-0.12675641	-0.48729688	-1.2498943	0.92857915	0.10004903	-1.0383973	-4.181164	-4.1762753	-0.7176489	-0.10320245	-0.37858507	0.7365906	0.06978048	-0.34997183	0.64429927	-0.15610205	-0.31799096	-0.80447936
Slc11a1	1	74375203	74386062	+	1.8970904	1.682628	1.6080866	2.6866064	3.1090376	2.9041173	2.3423982	2.7895088	2.469978	2.2005782	0.4149641	1.2559648	2.704496	1.9924204	1.3488433	1.9524224	3.041905	1.6694517
Ctdsp1	1	74391509	74397285	+	6.7509875	6.3145266	6.24296	5.0747356	4.526314	5.520024	5.450013	3.4457767	5.0666223	4.5585756	4.8282666	4.8437204	4.704496	4.681877	5.0057554	5.363534	4.2709737	4.8297267
Vil1	1	74409376	74435559	+	-4.1856503	-4.2946515	-4.4018974	-0.07142091	-0.13441613	2.2095304	1.9481192	0.52416444	1.0193167	2.5115073	1.8438075	2.187252	1.3454149	1.2002254	1.5618371	-0.0686392	0.5824734	0.41791302
Usp37	1	74435510	74544286	-	4.3926177	4.4023156	4.0074935	6.6241145	6.4854803	6.54938	6.192789	6.3706193	5.31455	7.2631197	6.96719	6.917163	6.5949917	6.283542	6.3146276	5.888292	6.2128706	6.437107
Rqcd1	1	74506058	74530844	+	6.226096	6.005701	6.1294837	7.0395617	7.2624407	6.9908895	7.208468	6.6542397	7.1717706	7.4962454	7.6441526	7.5845876	7.120488	7.2139053	7.128413	7.178171	7.0639844	7.196772
Plcd4	1	74542888	74567794	+	-4.1856503	-1.7096894	-1.9279662	-0.9889588	0.10004903	-0.8684722	-0.5962013	0.82372475	0.919781	1.0260805	1.5725054	1.852068	-0.7187154	-0.9874018	0.64429927	-0.15610205	-0.7654499	0.025595654
Zfp142	1	74565127	74588246	-	4.78972	5.116859	4.917524	5.426079	4.351768	5.325737	5.3482666	3.9530077	4.072428	5.5406537	5.6153913	5.5318727	4.8717017	5.171348	5.202295	4.6318007	3.9796896	4.2640004
Bcs1l	1	74588289	74592443	+	4.027049	3.3274	3.5510056	3.6612954	3.1959736	2.880466	3.7495737	3.8293493	4.0490637	4.4855123	5.045441	4.8126936	4.0650268	4.0953383	3.9555008	3.8438978	3.8572674	4.2447643
Rnf25	1	74593748	74601397	-	4.649348	4.8951726	5.037818	4.4849725	4.3403635	4.975623	4.6326175	4.31958	4.7490506	4.970939	5.449234	5.4985847	4.436563	4.7910404	5.066831	4.1748147	3.7694721	4.1804137
Stk36	1	74601445	74636894	+	2.8852162	2.7714374	2.889657	2.5135415	2.5330086	2.5615156	2.6768172	2.3783135	3.1236534	3.1914184	3.1491528	2.9382246	2.5360985	2.2177126	2.8666916	2.5021095	2.1845095	2.2154202
Ttll4	1	74661745	74701832	+	5.0162015	5.4768376	5.312348	6.819827	6.856939	6.20953	6.9843717	6.3463063	5.987407	7.3755674	7.0240006	7.062721	7.089225	7.0175986	6.660901	6.7073097	6.3610196	6.4518604
Cyp27a1	1	74713574	74737890	+	-0.4486845	-0.3877613	0.072033785	0.2334336	1.4505464	0.35392013	-1.8592358	1.3472867	1.2417091	2.526154	1.3583807	2.1695502	1.3454149	0.42763573	0.74739265	-0.24921146	1.9044015	-0.51497275
Prkag3	1	74739499	74749221	-	-3.033647	-0.3877613	-2.6649318	-4.1588836	-1.4145241	-4.1904	-2.5962012	-1.0063503	-2.887574	0.28911495	-0.58503586	-0.0828371	-0.4777074	-2.5723643	-3.1105883	-2.5711396	-1.9029535	-3.974404
Wnt6	1	74771892	74785319	+	-0.5742154	-4.4466553	-3.2498941	0.48497245	-0.13441613	2.005997	3.9168684	-0.0063503124	2.604279	2.2005782	3.6511624	3.5021253	-2.5931845	-0.15732673	1.7473925	0.4288604	0.53000593	-0.51497275
Wnt10a	1	74791516	74804179	+	-0.12675641	1.9532756	2.2095373	-4.310887	-4.373882	-0.8684722	0.4037987	-4.1762753	-4.039577	-2.51824	-1.9635475	-1.8483719	-4.1781473	-4.3093295	-2.5256257	-2.5711396	-4.2248816	-3.974404
Gm16582	1	74850895	74879953	+	-4.1856503	-4.4466553	-4.4018974	-4.310887	-4.373882	-4.1904	-4.333167	-4.3282785	-4.039577	-4.2552056	-4.437479	-4.322303	-4.33015	-4.3093295	-4.2625914	-4.308105	-4.3768845	-4.1264076
Cdk5r2	1	74855029	74857732	+	-4.1856503	-1.9727238	-1.9279662	2.4704728	4.0542455	2.1710563	3.0380046	2.932249	2.7989266	1.6516851	1.2380863	1.7838964	2.821853	3.3662353	2.617332	2.2868414	2.218062	2.5491576
Fev	1	74881509	74885419	-	-4.1856503	-4.4466553	-4.4018974	-4.310887	-4.373882	-4.0383973	-4.181164	-4.3282785	-4.039577	-4.1032023	-1.4781207	-2.5853374	-4.33015	-4.3093295	-4.110588	-4.308105	-4.2248816	-4.1264076
Cryba2	1	74889934	74893143	-	-4.1856503	-4.4466553	-4.249894	-4.310887	-4.221879	-4.0383973	-4.333167	-4.3282785	-4.039577	-4.2552056	-4.437479	-4.322303	-4.33015	-4.3093295	-4.2625914	-4.308105	-4.3768845	-4.1264076
Ccdc108	1	74902071	74935599	-	-4.1856503	-4.4466553	-4.4018974	-1.8369557	-2.6369164	-1.7164693	-4.333167	-4.3282785	-4.039577	-2.1032026	-1.1155506	-4.1703	-4.33015	-2.5723643	-4.110588	-4.308105	-4.3768845	-4.1264076
Gm15841	1	74902371	74907653	+	-4.1856503	-4.4466553	-4.4018974	-4.310887	-4.373882	-4.1904	-4.333167	-4.3282785	-4.039577	-4.2552056	-4.437479	-4.322303	-4.33015	-4.3093295	-4.2625914	-4.308105	-4.3768845	-4.1264076
Ihh	1	74945319	74951651	-	-4.1856503	-2.7096894	-1.9279662	-0.45844406	-0.76244736	0.6054589	-4.181164	-4.1762753	-0.7176489	0.9411917	0.9999266	1.3842889	-1.0082221	-0.69789505	0.97687453	-1.3487471	-2.2248814	-2.3894417
Nhej1	1	74967139	75046639	-	1.3586705	1.2599369	1.422531	1.5135416	1.7323172	2.247005	2.4626923	0.4675809	2.9950693	2.6912134	3.0454412	2.571167	2.0697803	1.5975608	1.7473925	1.6767879	1.1326704	1.9563329
Slc23a3	1	75125544	75133890	-	-2.4486845	-0.3877613	-1.2498943	-4.310887	-4.373882	-2.038397	-2.1811638	-4.3282785	-3.887574	-4.1032023	-4.437479	-2.1703	-4.33015	-4.1573267	-4.110588	-4.308105	-4.3768845	-3.974404
1810031K17Rik	1	75134554	75142368	-	5.3261023	5.4702196	5.6373262	2.928579	3.277967	4.237727	3.9736543	4.3275504	2.853893	4.4006233	4.5910416	4.7954845	3.5083535	3.662852	3.7659285	4.1792884	4.1326704	4.2592154
Fam134a	1	75142786	75147909	+	5.5266857	5.496511	5.60964	4.2964435	4.1045504	4.90997	4.7642803	5.45672	3.8606188	4.7454205	5.3475194	5.353262	4.767297	4.650028	4.55119	4.5954423	4.89924	4.7970853
Zfand2b	1	75168646	75171629	+	3.2047577	3.0540762	3.281487	3.3957052	3.4785607	3.6758482	2.9273608	3.2831564	3.4070468	3.372531	3.6393368	3.789702	3.465709	3.3895676	3.7095907	3.585365	3.7694721	3.7737885
Abcb6	1	75171717	75180392	-	3.6174047	3.036265	2.5049932	4.7268124	4.3365417	5.080544	5.3384724	3.742588	3.5636373	4.7702413	5.583347	5.3013754	3.9303772	3.9301362	4.6342454	4.2102203	4.5760183	4.1183524
Atg9a	1	75180866	75191923	-	5.6475916	5.4092517	5.217711	3.8745394	3.6850116	3.5615153	3.357995	4.0811124	3.2823513	4.4203596	4.414964	4.4914784	4.1437807	3.9354305	3.8724053	3.720415	3.9747908	3.0028756
Ankzf1	1	75192151	75199387	+	3.6029778	3.694033	3.6629949	4.437306	4.585476	3.9041173	3.4335463	3.9374669	4.0782104	4.9302206	4.7966733	4.7954845	5.0650268	4.468382	4.074287	4.4175453	4.746662	4.352025
Glb1l	1	75198243	75210778	-	3.543782	4.054076	3.8108015	1.7953124	1.7781211	0.66204244	0.62619114	0.82372475	1.2417091	2.404592	2.2223191	2.3842888	1.6032126	1.5705937	1.4743743	1.6512529	0.9845719	0.6105581
Stk16	1	75210838	75215606	+	5.637009	5.5772533	5.7316732	5.2902646	5.150986	4.9128876	4.746614	4.697169	5.3721695	5.567454	5.8334656	5.9705296	5.0506716	5.4829183	5.1725	4.952422	4.4008274	4.7190824
Tuba4a	1	75214974	75219253	-	3.7345371	4.7360153	5.076535	7.551061	7.443901	7.537142	7.0803432	5.621386	7.7790937	7.4144673	7.4179955	7.409016	7.4457345	7.4527755	7.652624	7.132764	7.0200768	7.294138
AC166150.1	1	75220095	75232093	-	-4.1856503	-4.4466553	-4.4018974	-4.1588836	-4.221879	-4.1904	-4.333167	-4.3282785	-2.3026114	-4.1032023	-4.2854757	-2.5853374	-4.1781473	-4.1573267	-4.2625914	-2.5711396	-4.3768845	-2.3894417
Dnajb2	1	75236465	75244804	+	3.032442	3.3419728	2.9789243	1.8634841	1.7781211	2.0908859	1.906299	3.2831564	1.1568202	2.5972373	2.5347033	2.61106	2.1968923	1.930136	1.7720547	2.7507885	2.7293148	2.4518604
Ptprn	1	75247041	75264208	-	5.9733806	6.178039	6.2726874	2.6093006	2.117971	2.0490656	2.6390152	-0.47583553	1.1568202	2.163584	3.2302241	2.9895713	2.2312438	2.8760962	3.3156765	-0.15610205	0.16743591	-0.3894419
Resp18	1	75272199	75278415	-	-4.1856503	-4.4466553	-4.4018974	-4.310887	-4.373882	-4.1904	-4.333167	-4.3282785	-4.039577	-4.2552056	-4.2854757	-4.322303	-4.33015	-4.3093295	-4.2625914	-4.308105	-4.3768845	-4.1264076
Dnpep	1	75307896	75317637	-	6.533358	6.529511	6.63122	5.8745394	6.4255795	6.432262	5.336506	5.733618	6.291091	6.4523454	6.580258	6.503892	6.1426535	6.2467504	6.2966795	6.089451	6.4807506	6.728634
Des	1	75360329	75368579	+	5.3884177	5.809947	5.786279	1.0890437	1.611011	3.101154	2.600196	3.4457767	3.1568203	3.6041565	3.7479475	3.6876812	3.3840954	3.412529	4.156198	0.65125287	1.6080085	1.6403055
Gm15179	1	75368212	75375012	-	-4.1856503	-4.4466553	-4.4018974	-4.310887	-4.373882	-4.1904	-4.333167	-4.3282785	-4.039577	-4.2552056	-4.437479	-4.322303	-4.33015	-4.3093295	-4.2625914	-4.308105	-4.3768845	-4.1264076
Speg	1	75375297	75432320	+	6.009381	5.871511	5.7958655	0.30054778	1.6361021	1.5161916	1.3106893	0.52416444	2.4874656	1.6516851	0.4694119	0.5845875	2.7407162	2.3345263	2.098865	0.09182549	0.023046017	0.8835767
Gm15178	1	75392131	75396363	-	-4.1856503	-4.2946515	-4.4018974	-4.310887	-4.373882	-4.1904	-4.333167	-4.3282785	-4.039577	-4.2552056	-4.437479	-4.322303	-4.33015	-4.3093295	-4.2625914	-4.308105	-4.3768845	-4.1264076
Gmppa	1	75435930	75443179	+	5.6788797	5.445129	5.7316732	4.4335732	4.439899	4.247005	4.008661	4.551645	4.7706375	5.245526	5.2242994	5.213404	5.074518	4.834195	4.8580785	4.5819902	5.152329	4.7704296
Accn4	1	75450436	75474343	+	-4.1856503	-4.4466553	-4.249894	-4.310887	-4.373882	-4.1904	-4.181164	-4.3282785	-4.039577	-4.2552056	-4.437479	-4.322303	-2.5931845	-4.3093295	-4.2625914	-4.308105	-4.3768845	-4.1264076
Chpf	1	75474569	75479471	-	7.446638	7.378657	7.283922	4.9857745	4.994867	4.97283	5.263851	3.8844209	4.873977	4.8883195	5.236125	5.007119	4.7643676	5.1047683	4.979524	5.3595977	5.053568	4.7603054
Obsl1	1	75479310	75506452	-	6.8634424	6.7158766	6.6150656	4.625751	3.7724745	3.7429624	3.7317257	3.772092	4.7011404	4.4666533	4.469412	4.5845876	5.520558	5.5807652	5.2469635	5.234067	5.1950784	5.5094113
Tmem198	1	75479532	75485705	+	0.35867038	0.9907504	1.3939618	0.7480068	-1.899951	-1.0383973	0.14076425	-1.8543472	-1.5656458	-0.40276274	0.29948696	-0.46986017	-2.5931845	-2.5723643	-0.41014853	-0.34874713	-1.639919	-0.80447936
Inha	1	75507077	75510366	+	1.2882812	1.3777735	1.4780262	-0.9889588	-1.6369164	-2.4534347	-4.333167	-1.1762753	-0.7176489	-0.015739666	-1.9635475	-0.1702999	-0.090684235	0.30210492	0.28172913	-0.24921146	0.023046017	-3.974404
Stk11ip	1	75521529	75537335	+	3.8611708	4.0760355	4.021569	5.1720333	4.8334036	4.2969933	4.8929777	4.8598986	4.5428786	5.788581	5.7327247	5.524928	5.2853775	5.408727	4.8666916	4.6087694	3.758112	4.374324
Slc4a3	1	75546266	75562172	+	4.0162015	4.256095	4.0262303	2.2161558	1.8442101	1.0490656	1.7961161	2.3472867	1.5386909	2.803688	2.3438811	2.687681	2.5083535	2.3662353	2.3323553	0.5987854	0.94504356	1.235049
Epha4	1	77367185	77515088	-	4.7769246	5.259937	4.9885106	6.4768343	5.438117	6.447432	6.058435	5.353155	4.9579163	6.3521247	6.792675	6.6578364	5.3821855	4.8142166	5.688693	6.3277135	5.5824733	6.2447643
Pax3	1	78101267	78197134	-	-0.5742154	0.6122387	0.20953725	-4.1588836	-4.373882	-4.0383973	-0.27427313	-2.591313	-1.080219	-1.7812743	-2.7005131	-4.1703	-4.1781473	-4.1573267	-4.110588	-4.308105	-4.2248816	-3.974404
Sgpp2	1	78310346	78420286	+	-4.1856503	-4.4466553	-4.4018974	-2.5739212	-1.899951	-4.0383973	-1.0112388	0.21604213	-2.3026114	-0.015739666	-0.37858507	-0.26340938	-4.33015	-4.1573267	-2.5256257	-0.24921146	-1.4175267	-0.80447936
Farsb	1	78417958	78488859	-	6.4380283	6.3383436	6.362974	7.4663687	7.6454	7.539975	7.183518	6.5910816	7.4047475	7.6806145	7.8969183	7.9008274	7.3576145	7.4615173	7.349868	7.547801	7.418524	7.5314074
BC035947	1	78497806	78511963	-	-4.1856503	-4.4466553	-4.4018974	-4.310887	-2.6369164	-4.1904	-4.333167	-4.3282785	-4.039577	-4.2552056	-4.437479	-4.322303	-4.33015	-4.3093295	-4.2625914	-4.308105	-4.2248816	-4.1264076
Mogat1	1	78510991	78538173	+	-4.1856503	-4.4466553	-4.249894	-4.310887	-4.373882	-4.0383973	-4.333167	-4.3282785	-4.039577	-4.2552056	-4.2854757	-4.322303	-4.33015	-4.1573267	-4.2625914	-4.156102	-4.3768845	-4.1264076
Acsl3	1	78657825	78706987	+	5.5016284	5.940165	5.7876525	6.328956	6.6630545	6.457458	6.209005	6.958793	6.1250505	7.222103	6.8217416	6.864499	6.708312	6.256301	6.244763	7.2383604	7.4699116	7.423805
Utp14b	1	78658038	78667588	+	1.8489959	2.6360855	2.5702846	4.5724354	3.8442101	4.6162386	4.2823606	3.5786123	4.0839696	4.9136057	4.7993326	4.477158	4.1482825	3.9301362	4.9821687	4.347724	3.8085413	4.369891
Kcne4	1	78816949	78820024	+	3.0216355	2.7387712	2.6327486	-4.310887	-4.373882	-4.1904	-4.181164	-4.3282785	-3.887574	-4.2552056	-4.437479	-4.322303	-4.33015	-4.3093295	-4.2625914	-4.308105	-4.3768845	-4.1264076
Gm5830	1	78967637	78968079	-	-4.1856503	-4.4466553	-4.4018974	-3.1588838	-4.373882	-4.1904	-4.333167	-4.3282785	-3.887574	-4.2552056	-4.437479	-3.1703	-4.33015	-4.3093295	-4.110588	-4.308105	-4.3768845	-4.1264076
Scg2	1	79434669	79440090	-	-0.5742154	0.6122387	0.8375685	-4.310887	-4.373882	-4.1904	-4.333167	-1.3689203	-4.039577	-4.2552056	-4.437479	-4.1703	-4.33015	-4.3093295	-2.5256257	-4.308105	-4.3768845	-4.1264076
Ap1s3	1	79606876	79671972	-	0.05381587	1.2903106	0.55746055	3.7599797	3.301683	3.0908859	4.6922803	1.9322492	2.3603537	3.5406537	3.5154245	3.53014	3.1527698	3.650028	4.202295	1.8438979	1.9248656	2.1341202
Wdfy1	1	79702262	79776143	-	6.3988953	6.5963726	6.725953	6.0097885	5.9316735	6.029037	5.2387967	6.0331783	5.31455	6.4349866	6.3402333	6.408073	5.614643	5.354426	5.7963023	5.729594	6.287859	5.763688
Mrpl44	1	79776018	79781445	+	3.9775803	4.244507	4.205433	5.384148	5.08646	5.247005	5.226104	4.6050844	5.4343543	5.9122124	6.1057677	6.172886	5.130192	5.453698	5.4818687	5.1792884	5.152329	5.310998
Serpine2	1	79794197	79858696	-	7.8981986	8.422168	8.53003	4.4741116	5.3854513	5.2835307	5.373425	5.968383	5.9100876	5.5727544	5.873134	5.9486413	4.810538	4.7674856	6.12901	3.6767879	3.8940597	4.9051785
Gm5529	1	79922536	79923426	-	-0.12675641	0.6595444	-0.24989434	2.1986682	2.2859156	2.3366423	2.1763883	1.49615	2.3022506	1.3230623	1.4424448	1.3842889	1.313706	1.9719564	1.5618371	2.013823	2.2669716	2.8457747
Fam124b	1	80198706	80218473	-	-4.1856503	-4.4466553	-4.4018974	-4.310887	-4.373882	-2.4534347	-2.5962012	-4.1762753	-4.039577	-2.51824	-4.437479	-4.1703	-4.33015	-4.3093295	-4.110588	-4.308105	-4.3768845	-1.1670494
Cul3	1	80264923	80340480	-	7.3167396	7.2517605	7.0080824	7.55622	7.5806375	7.8043456	7.8615217	6.958793	7.3188295	8.091555	7.796008	7.851721	7.3855257	7.4379306	7.58464	7.5282083	7.197709	7.4381657
Gm6189	1	80383104	80385188	-	-4.1856503	-4.4466553	-4.4018974	-4.1588836	-4.373882	-1.7164693	-1.8592358	-4.3282785	-4.039577	-4.2552056	-0.28547558	-2.5853374	-4.1781473	-1.8353987	-2.5256257	-4.156102	-4.3768845	-0.6524762
Dock10	1	80501073	80758553	-	2.4257846	3.045198	2.668969	-0.45844406	-2.6369164	-1.7164693	-1.8592358	-0.36892033	-1.887574	1.7296875	2.2691133	2.5162005	-2.5931845	-2.5723643	0.41297367	-4.156102	-4.2248816	-4.1264076
9430031J16Rik	1	81076950	81341764	+	-1.226292	0.09766552	0.072033785	1.5960038	1.3327098	0.049065646	-1.3738089	-1.3689203	0.019316696	1.2187257	0.03645251	0.7365906	0.143781	-0.45688695	1.0988652	0.4288604	-1.9029535	0.41791302
Irs1	1	82233101	82291416	-	6.8204427	6.3089743	6.330364	-0.45844406	0.23755264	-1.2310424	0.34239823	0.4675809	1.8937857	-0.40276274	-0.28547558	-0.46986017	-0.5931845	-0.2504361	1.3812647	-0.0686392	0.360081	0.48502722
Gm9747	1	82233112	82235933	+	-4.033647	-1.9727238	-0.7904627	-4.310887	-4.373882	-4.1904	-4.333167	-4.3282785	-4.039577	-4.2552056	-4.437479	-4.322303	-4.33015	-4.3093295	-4.2625914	-4.308105	-4.3768845	-4.1264076
Rhbdd1	1	82316452	82445366	+	5.270134	5.4023156	5.4694943	3.7659287	4.144443	3.70307	2.6768172	4.190047	2.9068418	4.280502	3.5910413	3.577893	3.2564812	2.865041	3.8780963	3.5303986	4.2222013	3.7120962
Col4a4	1	82452558	82586849	-	-4.1856503	-2.7096894	-4.249894	-4.310887	-4.373882	-4.1904	-4.333167	-4.3282785	-4.039577	-4.1032023	-4.437479	-4.322303	-4.33015	-4.3093295	-4.2625914	-4.308105	-4.3768845	-4.1264076
Col4a3	1	82586921	82722059	+	-4.1856503	-1.4872968	-2.6649318	-4.310887	-4.373882	-4.1904	-4.333167	-4.3282785	-4.039577	-4.2552056	-4.437479	-4.322303	-4.33015	-4.3093295	-4.2625914	-4.308105	-4.3768845	-4.1264076
Mff	1	82724890	82752394	+	6.434977	6.383068	6.5248923	5.744998	6.267969	6.1988125	5.8876147	5.7588897	6.1758213	6.2499447	6.4027743	6.467231	5.786194	5.5431128	5.7674627	5.588732	5.838514	6.024186
Tm4sf20	1	82756649	82768461	-	-4.1856503	-4.4466553	-4.4018974	-4.310887	-4.373882	-4.1904	-4.333167	-4.3282785	-4.039577	-4.2552056	-4.437479	-4.322303	-4.33015	-4.3093295	-4.2625914	-4.308105	-4.3768845	-4.1264076
Agfg1	1	82839483	82896275	+	6.604789	6.8852572	6.7230854	6.7260494	6.665342	6.6937704	6.3384724	6.534531	6.7002034	7.346462	7.3069816	7.4258895	7.0921483	6.732177	6.8652596	6.7111764	6.7028966	6.8465724
Slc19a3	1	83012523	83038448	-	-0.86372197	-1.9727238	-1.4425395	0.08904373	1.3928308	1.3539201	-1.0112388	1.5516452	1.199889	2.48176	1.1407893	1.5576205	0.28128457	-0.8353987	-0.023125468	-2.5711396	0.023046017	-1.6524762
Ccl20	1	83116766	83119167	+	0.35867038	2.3777735	2.0720336	-1.8369557	-4.373882	-0.8684722	-1.8592358	-4.3282785	-4.039577	-4.2552056	-4.2854757	-4.1703	-4.33015	-4.1573267	-4.2625914	-4.308105	-4.3768845	-4.1264076
Wdr69	1	83159752	83210574	+	-4.1856503	-2.2946517	-4.249894	-4.310887	-4.373882	-4.1904	-4.333167	-4.3282785	-3.887574	-2.1032026	-4.2854757	-4.1703	-4.33015	-4.1573267	-4.2625914	-4.308105	-4.3768845	-4.1264076
Sphkap	1	83254139	83408200	-	-4.1856503	-2.7096894	-1.9279662	-4.1588836	-4.373882	-4.1904	-2.5962012	-4.3282785	-3.887574	-4.2552056	-4.2854757	-4.1703	-4.33015	-4.3093295	-4.2625914	-4.308105	-4.2248816	-4.1264076
Pid1	1	84036296	84364180	-	4.7640147	4.398835	4.397564	2.267381	2.6850116	3.3878672	4.085623	2.5786123	3.4874656	3.0260804	3.609342	3.681449	2.2312438	2.397262	3.6509628	3.5021095	2.7863457	3.3475237
Dner	1	84369841	84696221	-	1.3926177	2.9245164	2.909977	0.54155594	-0.52143925	0.66204244	-0.09370096	0.28315634	0.019316696	-4.2552056	-2.7005131	-4.322303	-2.5931845	-1.5723643	-1.3032333	-0.45566237	0.097046584	0.7260354
Trip12	1	84721189	84839304	-	8.165105	8.303865	7.915955	9.651889	9.35555	9.551488	9.681474	9.306154	8.623932	10.16124	10.015449	9.92625	9.812489	9.526874	9.469435	9.235007	8.896167	9.4173765
Fbxo36	1	84839841	84900487	+	1.6387783	0.792811	1.2736676	1.6990973	1.7554009	1.9388827	0.86323035	0.8681189	2.7706375	2.526154	2.1239154	2.2559648	2.3917086	2.1280754	1.9117796	0.75078857	1.2345501	1.5174487
Slc16a14	1	84905898	84935125	-	-4.1856503	-4.4466553	-4.4018974	1.3329694	1.3327098	-0.23104237	-1.1811639	-0.47583553	0.43435422	1.1821997	0.5218793	0.5301398	0.86624706	0.012598284	-1.7886602	0.54433763	0.29868042	0.6105581
C130026I21Rik	1	84992690	85270566	-	-4.1856503	-4.4466553	-4.4018974	-4.310887	-4.373882	-4.0383973	-1.8592358	-4.3282785	-4.039577	-4.2552056	-4.437479	-3.1703	-4.33015	-2.1573267	-4.2625914	-4.308105	-4.3768845	-4.1264076
A530032D15Rik	1	85083069	85109853	-	-4.1856503	-4.2946515	-4.249894	-4.310887	-4.373882	-4.1904	-4.333167	-4.3282785	-4.039577	-4.2552056	-4.437479	-4.322303	-4.33015	-4.1573267	-4.2625914	-4.308105	-4.3768845	-4.1264076
Gm10553	1	85100164	85100535	+	-4.1856503	-4.4466553	-4.4018974	-4.310887	-4.373882	-4.1904	-4.333167	-4.3282785	-4.039577	-4.2552056	-4.437479	-4.322303	-4.33015	-4.1573267	-4.2625914	-4.308105	-4.3768845	-4.1264076
A530040E14Rik	1	85105946	85114035	+	-4.1856503	-4.4466553	-4.4018974	-4.1588836	-4.373882	-4.1904	-2.1811638	-2.591313	-4.039577	-4.2552056	-1.9635475	-4.322303	-1.5931845	-4.1573267	-4.2625914	-3.1561022	-3.2248814	-3.974404
Gm16028	1	85246851	85255465	+	-4.1856503	-4.4466553	-4.4018974	-4.310887	-4.373882	-4.1904	-4.333167	-4.3282785	-4.039577	-4.2552056	-4.437479	-4.322303	-4.33015	-4.3093295	-4.2625914	-4.308105	-4.3768845	-4.1264076
Gm16025	1	85326729	85342615	+	-4.033647	-4.4466553	-4.249894	-2.5739212	-2.221879	-4.0383973	-4.181164	-4.1762753	-4.039577	-3.1032023	-4.2854757	-4.322303	-2.178147	-4.3093295	-4.2625914	-3.1561022	-4.3768845	-1.3894418
Gm16092	1	85511133	85527161	-	-0.86372197	-1.4872968	-1.6649319	-0.9889588	-1.051954	-2.4534347	-2.5962012	-3.1762753	-4.039577	-0.9332774	-3.2854757	-4.1703	-4.1781473	-4.3093295	-4.2625914	-3.1561022	-4.3768845	-2.3894417
AC147806.1	1	85575676	85577295	+	-4.1856503	-4.4466553	-4.4018974	-4.310887	-4.373882	-4.1904	-4.333167	-4.3282785	-4.039577	-4.2552056	-4.437479	-4.322303	-4.33015	-4.3093295	-4.2625914	-4.308105	-4.3768845	-4.1264076
Sp110	1	85576899	85598817	-	-0.5742154	-2.7096894	-0.9279662	-4.1588836	-4.373882	-1.7164693	0.67681724	-2.591313	-3.887574	-2.51824	-3.2854757	-2.1703	-1.3707922	-0.8353987	-1.1105883	-4.308105	-4.3768845	0.27352315
Gm16094	1	85599286	85599839	+	-4.1856503	-4.4466553	-4.4018974	-4.310887	-4.373882	-4.1904	-4.333167	-4.3282785	-4.039577	-4.2552056	-4.437479	-4.322303	-4.1781473	-4.3093295	-4.2625914	-4.308105	-4.3768845	-4.1264076
Sp140	1	85600378	85645037	+	-2.4486845	-0.9727238	-1.0799694	-4.1588836	-4.373882	-2.4534347	-1.3738089	-4.3282785	-1.5656458	-0.9332774	-4.437479	-3.1703	-4.33015	-4.1573267	-2.5256257	-4.308105	-4.3768845	-4.1264076
Gm17017	1	85641222	85650585	-	-4.1856503	-2.2946517	-4.4018974	-4.310887	-2.221879	-4.1904	-3.1811638	-1.1762753	-4.039577	-4.1032023	-4.2854757	-4.322303	-0.856219	-2.1573267	-4.2625914	-3.1561022	-2.2248814	-4.1264076
Sp100	1	85649988	85709998	+	0.4257846	-1.1247269	-4.249894	-4.310887	-2.6369164	-4.1904	-4.333167	-2.591313	-3.887574	-4.2552056	-4.437479	-4.322303	-4.33015	-4.3093295	-4.2625914	-4.156102	-4.3768845	-4.1264076
A630001G21Rik	1	85717083	85778643	-	-2.4486845	-2.7096894	-1.0799694	-0.57392126	-1.051954	-4.1904	-1.8592358	-2.1762753	-2.887574	-0.51824	-0.37858507	-0.1702999	-4.33015	-0.5723642	-4.110588	-4.308105	-1.4175267	-3.974404
Cab39	1	85793441	85851576	+	6.896351	6.979726	6.916897	6.6548977	6.4038296	6.9901996	7.0386095	6.1867642	6.0102715	7.027368	7.1953144	7.18945	6.47021	6.3730793	6.855917	6.657679	6.495363	6.801206
Itm2c	1	85894281	85908675	+	7.815758	7.7335997	7.8758416	4.246258	4.4957976	4.641083	3.6261911	5.289291	5.2339597	5.094014	5.489311	5.6923375	4.7466655	4.6881633	5.3812647	4.648029	5.561388	5.4371066
4933407L21Rik	1	85928483	85940624	+	-4.1856503	-4.4466553	-4.4018974	-4.310887	-4.373882	-4.1904	-4.333167	-4.3282785	-4.039577	-4.2552056	-4.437479	-4.322303	-4.33015	-4.3093295	-4.2625914	-4.308105	-4.3768845	-4.1264076
Gpr55	1	85939537	85961055	-	-4.1856503	-4.4466553	-4.4018974	-4.310887	-4.373882	-4.1904	-4.333167	-4.3282785	-4.039577	-4.1032023	-4.2854757	-2.1703	-4.33015	-4.3093295	-4.2625914	-4.308105	-4.3768845	-4.1264076
Spata3	1	86016816	86029958	+	-4.1856503	-4.4466553	-4.4018974	-4.310887	-4.373882	-4.1904	-4.333167	-4.3282785	-4.039577	-4.1032023	-4.437479	-4.322303	-4.33015	-4.3093295	-4.110588	-4.308105	-4.3768845	-3.974404
2810459M11Rik	1	86045863	86055456	+	-4.1856503	-4.4466553	-4.4018974	-0.45844406	0.17043841	-0.4534347	-2.1811638	-4.1762753	-1.080219	0.9842603	0.57250535	0.47355625	-0.090684235	0.65002817	0.34884337	-0.45566237	-0.7654499	-0.51497275
Psmd1	1	86064387	86139151	+	7.896721	7.833987	7.821903	8.424434	8.811372	8.731028	8.44523	8.091097	8.810914	9.130417	9.095256	9.129623	8.596846	8.6911	8.573722	8.635875	8.629403	8.950594
Htr2b	1	86099026	86111970	-	-4.033647	0.70534813	-0.16243154	-4.310887	-4.373882	-4.1904	-4.333167	-4.3282785	-1.5656458	-4.2552056	-4.2854757	-4.322303	-4.33015	-4.3093295	-4.2625914	-4.308105	-4.3768845	-4.1264076
RP24-308M3.1	1	86133637	86162788	+	5.5093846	5.3970914	5.6250873	5.9470243	6.4201727	6.3058987	6.024629	5.8166633	7.289846	6.613617	6.6548376	6.819804	6.0104413	6.4674687	6.3912487	6.3226676	6.2467937	6.48912
Armc9	1	86154780	86278284	+	3.824334	3.900105	3.863848	3.9755428	3.579021	3.3794553	3.3186822	2.8460925	3.4611542	4.339741	4.657039	4.4370303	3.6922178	4.1780634	3.6241212	3.04357	3.556478	3.3743236
Gm16341	1	86275509	86301375	-	-4.1856503	-4.4466553	-4.4018974	-4.310887	-3.221879	-4.1904	-4.333167	-4.3282785	-4.039577	-4.2552056	-4.437479	-4.1703	-4.1781473	-4.3093295	-4.2625914	-4.308105	-4.3768845	-4.1264076
B3gnt7	1	86303221	86307303	+	0.21428058	0.29031068	0.4505454	6.9509473	6.623611	7.1340303	7.62337	4.9374666	6.899513	6.2187257	6.0171633	6.1069875	7.1307607	6.9680867	7.162625	4.592091	3.7638032	4.3565125
Gm5258	1	86323267	86323593	+	-4.1856503	-4.4466553	-4.4018974	-4.310887	-4.373882	-4.1904	-4.333167	-4.3282785	-4.039577	-4.2552056	-4.437479	-4.322303	-4.33015	-4.3093295	-4.2625914	-4.308105	-4.3768845	-4.1264076
Ncl	1	86344719	86359455	-	9.635792	9.847055	9.676124	11.26078	11.43133	11.1988125	11.45061	10.45513	10.511905	11.993081	11.843787	11.789748	11.614695	11.682911	11.235372	11.475643	11.097786	11.462144
C130036L24Rik	1	86359574	86373791	+	-1.4486845	-0.5942122	-0.3430038	-0.07142091	0.23755264	-2.4534347	-0.72173214	-4.1762753	-1.080219	-0.2958476	-0.115550615	-0.362945	-0.7187154	-0.69789505	-0.94066334	-0.34874713	-1.4175267	-2.9744046
Nmur1	1	86386242	86388162	-	-4.1856503	-4.4466553	-4.4018974	-4.310887	-2.221879	-4.1904	-4.333167	-4.3282785	-3.887574	-4.2552056	-4.437479	-4.1703	-4.33015	-4.1573267	-4.2625914	-4.156102	-4.3768845	-4.1264076
1700019O17Rik	1	86426329	86428049	+	-4.1856503	-4.4466553	-4.4018974	-4.310887	-4.221879	-4.1904	-3.1811638	-4.3282785	-3.887574	-1.7812743	-4.437479	-4.1703	-4.33015	-4.3093295	-4.2625914	-4.308105	-4.3768845	-4.1264076
Ptma	1	86526736	86530698	+	9.330351	9.012122	9.144166	10.685086	10.864174	10.655634	10.993567	10.674937	10.641002	11.070982	11.016807	11.176317	11.157593	11.135246	10.956258	11.0931225	11.17473	11.1295395
Pde6d	1	86542994	86582629	-	5.192765	4.429862	4.912497	4.0309405	4.3403635	4.4292083	4.2451005	3.8626437	5.0868406	4.7041526	4.688939	4.67519	4.188175	4.1825233	3.9555008	4.1703277	4.337361	4.324804
Cops7b	1	86582904	86606978	+	4.577378	4.5910444	4.778012	5.1720333	4.99244	4.8624697	5.2046986	5.0975204	5.145849	5.724934	5.9324822	5.9290476	5.0721517	5.1825233	5.2403507	5.347724	4.99912	5.3765345
Nppc	1	86666293	86670573	-	-4.1856503	-4.4466553	-4.4018974	-4.1588836	-4.221879	-1.7164693	-4.181164	-0.47583553	-2.3026114	-4.1032023	-1.4781207	-1.3629451	-4.1781473	-2.5723643	-3.1105883	-4.156102	-1.639919	-0.97440434
Dis3l2	1	86703804	87050097	+	3.1660252	2.6360855	2.319961	4.3449416	4.265961	3.9559562	3.2282271	4.5379705	3.734478	4.905226	4.3583803	4.4370303	4.580076	4.123444	4.079236	4.147679	4.648563	4.4602237
Alppl2	1	87086690	87089928	-	-4.1856503	-4.4466553	-4.4018974	-4.1588836	-4.221879	-4.1904	-2.5962012	-1.3689203	-4.039577	-0.19631188	-1.4781207	-1.3629451	-4.33015	-2.5723643	-4.110588	-4.308105	-1.9029535	-3.974404
Alpi	1	87098002	87101606	-	-4.1856503	-4.4466553	-4.4018974	-4.310887	-4.373882	-4.1904	-4.333167	-4.3282785	-4.039577	-4.2552056	-4.437479	-4.322303	-4.33015	-4.3093295	-4.2625914	-4.308105	-4.3768845	-4.1264076
Akp3	1	87125008	87127912	+	-4.1856503	-4.4466553	-4.4018974	-4.310887	-4.373882	-4.1904	-4.333167	-4.3282785	-4.039577	-4.2552056	-4.437479	-4.322303	-4.33015	-4.3093295	-4.2625914	-4.308105	-4.3768845	-3.974404
Ecel1	1	87147655	87156521	-	-1.7117189	2.499764	1.8375684	0.011041236	0.948046	-0.4534347	-0.011238786	0.82372475	0.019316696	0.28911495	1.2380863	1.2220175	0.77604926	1.2349907	0.13733923	1.2362155	1.2013834	1.7260355
Prss56	1	87183493	87188404	+	-4.1856503	-4.2946515	-1.4425395	-4.1588836	-2.221879	-4.1904	-4.181164	-4.3282785	-1.3026114	-1.51824	-2.7005131	-1.000375	-4.33015	-4.3093295	-4.110588	-4.308105	-2.639919	-4.1264076
Chrnd	1	87190652	87200069	+	-4.1856503	-4.4466553	-4.4018974	-4.1588836	-4.221879	-4.0383973	-4.181164	-0.36892033	-2.887574	-4.2552056	-4.2854757	-4.322303	-0.5931845	-2.5723643	-4.110588	-1.3487471	0.90440154	-1.3894418
Chrng	1	87205811	87211835	+	-4.1856503	-4.2946515	-4.4018974	-4.1588836	-4.373882	-4.0383973	-4.333167	-4.3282785	-3.887574	-4.2552056	-4.437479	-4.322303	-4.33015	-4.3093295	-4.2625914	-4.156102	-4.3768845	-4.1264076
Eif4e2	1	87213914	87240488	+	6.91399	6.9389677	7.048168	7.421375	7.1118355	7.392055	7.1824236	6.629469	7.7298937	7.5736356	7.91389	7.8843045	6.9980264	7.211725	7.4411197	7.924049	7.6991887	8.092694
Efhd1	1	87264363	87310839	+	-0.12675641	2.446815	2.805388	1.3329694	0.02604856	0.2835308	0.2782678	1.8681189	0.50474346	0.89679754	-0.37858507	0.99962497	1.0697805	1.6755633	0.79630226	0.4288604	2.3898284	1.4179131
Gm16535	1	87264481	87265174	-	-4.1856503	-4.4466553	-4.4018974	-4.310887	-4.373882	-4.1904	-4.181164	-4.3282785	-4.039577	-4.2552056	-4.437479	-4.322303	-4.33015	-4.3093295	-4.2625914	-4.308105	-4.3768845	-4.1264076
Gigyf2	1	87326998	87450796	+	6.0930576	6.3962193	6.125145	6.7168655	6.690262	6.409719	6.0172815	7.2368236	6.0372386	7.477527	7.301833	7.1822953	7.1392655	6.6572556	6.289224	6.6664686	6.814723	6.8175726
Kcnj13	1	87386363	87394729	-	-4.1856503	-4.4466553	-4.4018974	-4.310887	-4.373882	-4.1904	-4.333167	-4.3282785	-4.039577	-4.2552056	-4.437479	-4.322303	-4.33015	-4.3093295	-4.2625914	-4.308105	-4.3768845	-4.1264076
3110079O15Rik	1	87470264	87475459	+	-4.033647	-4.2946515	-4.249894	-4.310887	-4.373882	-4.1904	-4.333167	-4.1762753	-4.039577	-4.1032023	-4.437479	-4.1703	-4.1781473	-2.5723643	-4.110588	-4.308105	-4.3768845	-4.1264076
Ngef	1	87476834	87573870	-	0.4257846	1.3492042	1.8998528	-0.9889588	1.0635233	1.1315278	-1.8592358	-0.08881248	-0.4281423	0.3562291	-1.2854755	-0.26340938	1.0697805	0.09060076	-0.20369774	1.2701627	1.7293148	1.5801845
Neu2	1	87509889	87597845	+	-4.1856503	-4.2946515	-4.4018974	-4.310887	-4.373882	-4.0383973	-4.333167	-4.3282785	-4.039577	-4.2552056	-4.437479	-4.322303	1.9917779	1.4573832	-4.2625914	-4.308105	-4.3768845	-4.1264076
Inpp5d	1	87620312	87720507	+	2.6387782	2.1147392	1.7501056	7.0066514	7.2117066	6.762503	6.535656	8.103625	6.8946056	7.7344255	7.430915	7.4999137	7.5352397	6.940047	6.4799986	7.222735	7.599282	7.518951
Atg16l1	1	87755870	87792428	+	4.65984	5.331057	5.223811	5.805457	5.5643907	6.2166314	5.9887614	5.2728734	5.0223193	6.1798854	6.4559913	6.337495	5.4530296	5.7525663	6.2203283	5.729594	5.013523	5.333935
5830472F04Rik	1	87796467	87796817	+	-4.1856503	-4.4466553	-4.4018974	-4.310887	-4.373882	-4.1904	-4.333167	-4.3282785	-4.039577	-4.2552056	-4.437479	-4.322303	-4.33015	-4.3093295	-4.2625914	-4.308105	-4.3768845	-4.1264076
Sag	1	87803680	87845158	+	-3.033647	-4.2946515	-2.6649318	-1.3515289	-4.221879	-4.0383973	-4.333167	-4.3282785	-1.887574	-0.51824	-2.2854755	-0.1702999	-2.178147	-1.5723643	-3.1105883	-4.156102	-1.4175267	-0.06751372
Dgkd	1	87853287	87944489	+	5.2166514	5.3292294	5.101045	6.1218867	6.506892	6.0675116	5.5870204	6.6478877	5.553295	6.8575234	6.3807483	6.327552	6.6380363	6.21445	5.81719	6.305377	6.503889	6.482977
Usp40	1	87945121	88008551	-	5.072262	4.9930606	4.7387905	4.1125793	3.5195882	3.6620424	3.8075209	3.3075404	3.4343543	4.95208	5.002237	4.976905	3.9251409	3.7006543	3.3488433	3.9153605	3.8836432	4.254414
Ugt1a10	1	88055388	88219004	+	3.4009814	2.6478627	3.142423	-1.8369557	-2.6369164	-2.4534347	-4.333167	-2.591313	-1.3026114	-3.1032023	-0.58503586	-1.8483719	-4.1781473	-2.5723643	-0.94066334	-4.308105	-4.3768845	-3.974404
Gm20528	1	88055393	88218584	-	-4.1856503	-4.4466553	-4.4018974	-4.310887	-4.373882	-4.1904	-4.333167	-4.3282785	-4.039577	-4.2552056	-4.437479	-4.322303	-4.33015	-4.3093295	-4.2625914	-4.308105	-4.2248816	-4.1264076
Ugt1a9	1	88070800	88218997	+	3.4009814	2.6478627	3.142423	-1.8369557	-2.6369164	-2.4534347	-4.333167	-2.591313	-1.3026114	-3.1032023	-0.58503586	-1.8483719	-4.1781473	-2.5723643	-0.94066334	-4.308105	-4.3768845	-3.974404
Ugt1a8	1	88087813	88219004	+	3.4009814	2.6478627	3.142423	-1.8369557	-2.6369164	-1.7164693	-4.333167	-2.591313	-1.3026114	-3.1032023	-0.58503586	-1.3629451	-4.1781473	-2.5723643	-0.94066334	-4.308105	-4.3768845	-3.974404
Ugt1a7c	1	88095062	88220002	+	3.6245642	3.0628998	3.3425627	-1.8369557	-2.6369164	-2.4534347	-4.333167	-2.591313	-1.080219	-3.1032023	-0.37858507	-1.8483719	-4.1781473	-2.5723643	-0.94066334	-4.308105	-4.3768845	-2.3894417
Ugt1a6b	1	88103252	88219003	+	3.4420865	2.6711323	3.1594968	-1.8369557	-2.6369164	-2.4534347	-4.333167	-2.591313	-1.3026114	-3.1032023	-0.58503586	-1.8483719	-2.5931845	-1.8353987	-0.94066334	-4.308105	-4.3768845	-3.974404
Ugt1a6a	1	88103252	88220002	+	3.5132475	2.792811	3.2736673	-1.8369557	-2.6369164	-2.4534347	-4.333167	-2.591313	-1.080219	-1.7812743	-0.58503586	-1.3629451	-2.5931845	-2.5723643	-0.6511566	-4.308105	-4.3768845	-3.974404
Ugt1a5	1	88166012	88218997	+	3.4009814	2.6478627	3.142423	-1.8369557	-2.6369164	-2.4534347	-4.333167	-2.591313	-1.3026114	-3.1032023	-0.58503586	-1.3629451	-4.1781473	-2.5723643	-0.94066334	-4.308105	-4.3768845	-3.974404
Ugt1a2	1	88200601	88218997	+	3.4009814	2.6478627	3.142423	-1.8369557	-2.6369164	-2.4534347	-4.333167	-2.591313	-1.3026114	-3.1032023	-0.58503586	-1.8483719	-4.1781473	-2.5723643	-0.94066334	-4.308105	-4.3768845	-3.974404
Dnajb3	1	88204732	88205748	-	1.2882812	0.6122387	1.2419587	-1.8369557	-1.899951	-2.4534347	-1.8592358	-4.1762753	0.19988889	0.89679754	0.962452	0.99962497	-1.3707922	-0.69789505	-0.41014853	-0.0686392	-1.0549564	-1.6524762
Ugt1a1	1	88211959	88218997	+	3.4092968	2.6478627	3.142423	-1.8369557	-2.6369164	-2.4534347	-4.333167	-2.591313	-1.3026114	-2.1032026	-0.58503586	-1.8483719	-4.1781473	-2.5723643	-0.94066334	-4.308105	-4.3768845	-3.974404
Heatr7b1	1	88226986	88262289	+	-4.1856503	-4.2946515	-4.4018974	-4.310887	-4.373882	-4.1904	-4.333167	-4.3282785	-4.039577	-4.2552056	-4.2854757	-4.322303	-4.33015	-4.3093295	-4.2625914	-4.308105	-4.3768845	-4.1264076
Hjurp	1	88262471	88277633	-	7.0236673	6.6811957	6.5166345	7.8686767	8.011441	7.880839	7.7573133	8.538184	6.7679567	8.236926	7.934298	7.910517	7.6964498	7.465183	7.3696976	6.509234	6.76664	6.4560485
Trpm8	1	88277661	88389293	+	-4.1856503	-4.4466553	-3.2498941	-4.310887	-4.373882	-4.1904	-4.333167	-4.3282785	-4.039577	-4.2552056	-4.437479	-4.322303	-4.33015	-4.3093295	-4.2625914	-4.308105	-4.3768845	-4.1264076
4930453O03Rik	1	88347489	88352930	-	-4.1856503	-4.4466553	-4.4018974	-4.310887	-4.373882	-4.1904	-4.333167	-4.3282785	-4.039577	-4.2552056	-4.437479	-4.322303	-4.33015	-4.3093295	-4.2625914	-4.308105	-4.3768845	-4.1264076
Spp2	1	88406961	88426438	+	-4.1856503	-4.4466553	-4.4018974	-4.310887	-4.373882	-4.1904	-4.333167	-4.3282785	-4.039577	-4.2552056	-4.437479	-4.322303	-4.33015	-4.3093295	-4.2625914	-4.308105	-4.3768845	-4.1264076
Glrp1	1	88501123	88509886	-	-4.1856503	-4.4466553	-4.4018974	-4.310887	-4.373882	-4.1904	-4.333167	-4.3282785	-4.039577	-4.2552056	-4.437479	-4.322303	-4.33015	-4.3093295	-4.2625914	-1.834174	-4.3768845	-2.3894417
Arl4c	1	88673125	88702221	-	5.861171	6.574942	6.513318	3.741983	4.8970623	5.0437517	4.9377775	4.5379705	4.9766126	3.4436917	3.1068418	2.5439456	4.501333	4.160086	4.900639	2.9628391	3.461619	3.4685392
Sh3bp4	1	89070415	89155068	+	5.317292	5.5925684	5.4966197	6.192055	5.7044168	6.2166314	6.0643888	5.8735733	5.761682	7.013791	7.0102935	6.927074	6.5775747	6.408727	6.2655373	6.4823337	6.1685095	6.431801
Agap1	1	89454811	89895282	+	5.4602084	5.3473997	5.2931376	5.147178	5.174726	5.3058987	5.300636	4.510225	4.8538933	5.5406537	4.8566313	5.112788	5.429183	5.1869693	5.253546	5.24691	5.097047	4.8584857
Gbx2	1	89927962	89933290	-	-4.1856503	-2.7096894	-1.9279662	6.0122933	3.9480462	3.5390315	6.169775	2.4236376	5.0520053	5.3946495	6.181111	6.1992974	6.247069	6.8206687	6.808275	3.0238068	2.503039	2.417913
D130058E05Rik	1	89930234	89931862	+	-1.226292	-3.2946517	-2.6649318	2.6612954	1.9679456	0.13152777	2.7613506	1.5786122	1.667015	2.583298	2.9999268	3.0391533	2.7407162	2.4425862	3.0186949	1.821178	2.3750315	1.0699897
Asb18	1	89952591	90014666	-	-4.1856503	-4.4466553	-4.4018974	-4.310887	-4.373882	-4.1904	-4.333167	-4.3282785	-4.039577	-4.2552056	-4.437479	-4.322303	-4.33015	-4.3093295	-4.2625914	-4.308105	-4.3768845	-4.1264076
Iqca	1	90042132	90153401	-	-4.1856503	-4.4466553	-4.4018974	4.0554357	3.5463052	2.5314584	-4.181164	2.8571477	2.0193167	2.6382647	1.7806135	2.151628	1.9917779	1.6500282	-0.6511566	3.5021095	4.415364	4.0535016
Cxcr7	1	90203980	90216751	+	6.124963	5.549269	5.699932	1.5135416	2.2859156	2.9728298	1.5467567	1.7544621	2.893786	1.4513863	0.8844494	1.0776275	1.7991328	1.9924204	2.0391588	3.1476789	2.1149685	3.3831477
Cops8	1	90603425	90613341	+	6.2459636	6.150363	6.330364	6.313807	6.1672144	6.5017304	6.629408	5.7185426	6.326745	6.637421	6.983651	6.938878	6.0239763	6.363292	6.698376	6.278526	6.149071	6.4476604
Gm9991	1	90675161	90679793	+	-4.1856503	-4.4466553	-4.249894	-4.310887	-4.373882	-4.1904	-4.333167	-4.3282785	-4.039577	-4.2552056	-4.437479	-4.322303	-4.33015	-4.3093295	-4.2625914	-4.308105	-4.3768845	-4.1264076
Col6a3	1	90765923	90843971	-	9.359878	9.104225	8.806912	1.8411162	-0.3149884	0.4210343	-0.48072407	-1.0063503	-2.3026114	1.4513863	0.71452445	0.5301398	-0.27125645	-0.2504361	1.3156763	-4.308105	-0.52444184	-1.6524762
Mlph	1	90915085	90951142	+	-0.7117188	0.29031068	-0.24989434	-0.2519932	-0.52143925	-0.13150664	-4.181164	-4.3282785	-1.080219	-0.40276274	-1.4781207	-4.1703	-1.0082221	-1.8353987	-1.7886602	-1.834174	-4.2248816	-1.6524762
Prlh	1	90953108	90954012	+	-4.1856503	-4.4466553	-4.4018974	-4.310887	-4.373882	-4.1904	-4.333167	-4.3282785	-4.039577	-4.2552056	-4.437479	-4.322303	-4.33015	-4.3093295	-4.2625914	-4.308105	-4.3768845	-4.1264076
Rab17	1	90958133	90969661	-	-4.033647	-4.4466553	-4.249894	-1.8369557	-0.13441613	1.2470049	-1.0112388	-0.71684366	1.5386909	0.75477856	-0.37858507	0.9171629	-0.27125645	-0.9874018	-0.6511566	-0.24921146	0.023046017	-3.974404
Lrrfip1	1	90998727	91128944	+	7.824723	8.456473	8.3042145	4.3724976	5.3479767	5.447432	5.1271753	4.3783135	5.3674545	6.080433	5.9987698	5.849291	5.724228	5.5654807	5.650963	4.516323	4.9044013	4.8679457
Rbm44	1	91145103	91170795	+	-4.1856503	-4.2946515	-4.4018974	3.8745394	4.1045504	5.1783485	3.057241	3.834952	1.8673136	5.646667	5.0960674	4.999625	3.9867597	3.6174603	2.6036572	1.9731809	3.3750312	3.5801845
Ramp1	1	91179822	91225196	+	2.9205492	1.682628	1.8998528	-4.310887	-4.373882	-4.0383973	-2.5962012	-4.3282785	-4.039577	-4.1032023	-4.437479	-4.322303	-4.1781473	-2.5723643	-4.110588	-4.308105	-4.3768845	-4.1264076
Ube2f	1	91250311	91288877	+	5.435995	5.692612	5.9944696	5.079521	5.2169127	5.33229	5.226104	4.5206923	5.704883	5.6699367	5.8112392	5.8957896	5.1816025	5.5379014	5.3912487	4.801	4.6820087	4.8710856
Scly	1	91298338	91321075	+	3.2047577	3.0628998	3.150985	3.153999	3.7147589	3.9099698	2.613252	2.4236376	3.8335252	3.7547786	3.7313328	4.072874	3.7876372	3.350468	3.547623	3.6186848	3.9299366	3.426475
Gm17090	1	91305092	91321101	-	-4.1856503	-4.4466553	-4.4018974	-4.310887	-4.373882	-4.1904	-4.333167	-4.3282785	-4.039577	-4.2552056	-4.437479	-4.322303	-4.33015	-4.3093295	-4.2625914	-4.308105	-4.3768845	-4.1264076
Espnl	1	91322075	91348306	+	-4.1856503	-4.2946515	-4.4018974	-4.310887	-4.221879	-4.1904	-0.72173214	-4.1762753	-1.080219	-4.2552056	-1.1155506	-1.3629451	-2.5931845	-2.5723643	-4.2625914	-4.156102	-4.3768845	-3.974404
Klhl30	1	91351016	91362416	+	0.66679275	1.7928109	2.1930492	-4.310887	-1.051954	0.049065646	-1.8592358	-2.1762753	-0.18713419	-0.40276274	-1.4781207	0.28913167	-4.33015	-2.5723643	-4.110588	-0.98617715	-0.52444184	-1.6524762
Fam132b	1	91366430	91374216	+	3.645833	3.870255	3.9932797	1.3329694	1.7781211	0.8684934	1.2111536	2.2499895	1.7271359	2.0667226	1.4694118	0.8740942	1.5767405	2.032498	1.533268	2.726541	2.717633	2.3831475
Ilkap	1	91375831	91398783	-	5.458206	5.238678	5.4505453	5.4813614	5.62987	5.3920555	5.2965946	5.3802304	5.7544775	6.351097	6.3125772	6.401453	5.7075496	5.9693775	5.5404634	5.9885564	5.9005322	5.941475
Hes6	1	91411483	91414038	-	3.4977343	3.2522426	3.8108015	3.0210252	4.095534	3.101154	3.7495737	3.1635747	4.5677533	3.339741	3.7313328	3.9538212	4.0410213	4.3143487	4.547623	3.6447978	4.1326704	3.6030245
Per2	1	91415984	91459330	-	2.3586702	1.9721347	1.6808429	0.48497245	-1.899951	2.005997	1.1407642	-1.0063503	-1.080219	0.8036881	1.5971675	1.712343	-0.27125645	0.30210492	1.6442993	-4.156102	-4.2248816	-4.1264076
Traf3ip1	1	91494668	91529303	+	3.799243	3.4801352	3.4435928	4.7510095	3.135673	4.090886	4.4626923	3.8516304	2.9950693	4.6144743	5.1154037	5.0633197	3.9511359	4.1691027	4.455466	4.1200223	4.1717234	4.205505
Asb1	1	91540565	91559590	+	4.05911	4.290311	4.094402	4.72986	4.1574993	4.527657	4.976183	3.8293493	3.5636373	4.3644032	4.962452	4.690787	4.170581	3.9873314	4.7932935	3.8382514	3.8678758	4.2592154
Twist2	1	91801461	91848028	+	5.577378	5.607723	5.892213	-4.1588836	-4.373882	-4.1904	-1.8592358	-1.8543472	-2.3026114	-4.1032023	-2.7005131	-4.1703	-2.5931845	-2.5723643	-1.7886602	-4.308105	-4.2248816	-4.1264076
Hdac4	1	91928785	91931176	-	4.4380283	3.938968	4.072034	3.7718537	3.922779	3.4693973	3.4983163	3.172453	3.6898549	3.9191654	3.4694118	3.407129	3.821853	3.4201021	3.451654	3.0918252	3.4962177	3.1236277
Hdac4	1	91932757	92148393	-	3.5132475	3.282777	2.704302	3.6026676	3.6668642	3.7097955	3.411293	4.8488646	1.5047435	4.1541853	3.854076	3.5021253	4.107255	3.032498	3.2292619	3.4288604	3.461619	3.4349868
Ndufa10	1	92439010	92473860	-	6.386313	6.2240014	6.374901	6.6257515	6.8272886	6.8031673	6.6540966	6.819492	7.10253	7.3705034	7.601364	7.6265507	6.757018	6.9254875	7.051173	6.598785	6.4876456	6.4993014
Olfr1416	1	92479681	92480619	-	-4.1856503	-4.4466553	-4.4018974	-4.310887	-4.373882	-4.1904	-4.333167	-4.3282785	-4.039577	-4.2552056	-4.437479	-4.322303	-4.33015	-4.3093295	-4.2625914	-4.308105	-4.3768845	-4.1264076
Olfr1415	1	92490818	92491753	-	-4.1856503	-4.4466553	-4.4018974	-4.310887	-4.373882	-4.1904	-4.333167	-4.3282785	-4.039577	-4.2552056	-4.437479	-4.322303	-4.33015	-4.3093295	-4.2625914	-4.308105	-4.3768845	-4.1264076
Olfr1414	1	92511048	92518515	-	-4.1856503	-4.4466553	-4.4018974	-4.310887	-4.373882	-4.1904	-4.333167	-4.3282785	-4.039577	-4.2552056	-4.437479	-4.322303	-4.33015	-4.3093295	-4.2625914	-4.308105	-4.3768845	-4.1264076
Olfr1413	1	92573125	92574206	+	-4.1856503	-4.4466553	-4.4018974	-4.310887	-4.373882	-4.1904	-4.333167	-4.3282785	-4.039577	-4.2552056	-4.437479	-4.322303	-4.33015	-4.3093295	-4.2625914	-4.308105	-4.3768845	-4.1264076
Olfr1412	1	92588332	92589297	+	-4.1856503	-4.4466553	-4.4018974	-4.310887	-4.373882	-4.1904	-4.333167	-4.3282785	-4.039577	-4.2552056	-4.437479	-4.322303	-4.33015	-4.3093295	-4.2625914	-4.308105	-4.3768845	-4.1264076
Olfr1411	1	92596521	92597492	+	-4.1856503	-4.4466553	-4.4018974	-4.310887	-4.373882	-4.1904	-4.333167	-4.3282785	-4.039577	-4.2552056	-4.437479	-4.322303	-4.33015	-4.3093295	-4.2625914	-4.308105	-4.3768845	-4.1264076
Olfr1410	1	92607839	92608847	+	-4.1856503	-4.4466553	-4.4018974	-4.310887	-4.373882	-4.1904	-4.333167	-4.3282785	-4.039577	-4.2552056	-4.2854757	-4.322303	-4.33015	-4.3093295	-4.2625914	-4.308105	-4.3768845	-4.1264076
Olfr12	1	92619881	92621001	+	-4.1856503	-4.4466553	-4.4018974	-4.310887	-4.373882	-4.1904	-4.333167	-4.3282785	-4.039577	-4.1032023	-4.437479	-4.322303	-4.1781473	-4.3093295	-4.2625914	-4.308105	-4.3768845	-4.1264076
Myeov2	1	92637145	92641985	-	4.70782	4.480135	5.028555	3.5622153	3.5195882	3.7363899	3.2700472	3.742588	4.3071833	4.1960053	5.1698513	5.173996	3.667343	3.6818771	4.409048	3.2617505	3.8992398	4.185467
Otos	1	92644218	92648841	-	-4.1856503	-4.4466553	-4.4018974	-4.310887	-4.373882	-4.0383973	-4.333167	-4.3282785	-4.039577	-4.2552056	-4.2854757	-2.5853374	-4.33015	-4.3093295	-4.2625914	-4.308105	-4.3768845	-4.1264076
Gpc1	1	92831645	92860198	+	7.262122	7.408819	7.2761154	3.3329694	4.432757	3.8503458	3.373425	3.3551059	4.031289	4.3438807	3.854076	3.6689038	4.5326595	4.281465	4.340623	3.6831017	4.0651374	3.932486
Ankmy1	1	92870129	92902906	-	-4.1856503	-4.4466553	-4.4018974	-4.310887	-1.899951	-4.0383973	-4.333167	-4.1762753	-3.887574	-0.40276274	-3.2854757	-4.1703	-1.856219	-0.9874018	-3.1105883	-0.34874713	0.53000593	0.7260354
Dusp28	1	92906989	92908620	+	0.66679275	0.70534813	0.9595591	0.30054778	1.2699741	0.8684934	0.67681724	0.82372475	1.1124262	1.0260805	1.3583807	1.712343	0.90931576	0.9301361	0.2113398	-0.24921146	1.9845719	1.2735232
Rnpepl1	1	92910783	92924384	+	5.3863134	5.388343	5.2658052	3.741983	4.2538543	4.027692	4.5123234	4.122933	3.7271357	4.664982	4.3869495	4.3765945	3.8933153	3.597561	3.8724053	5.2554092	5.139253	5.1236277
Capn10	1	92934376	92947941	+	3.9147203	4.256095	3.889657	3.9338734	3.6789877	3.4614487	3.5936232	2.9005404	3.1677086	5.256547	5.433913	5.3114996	4.0410213	4.234991	3.9283307	4.0337224	4.3787446	4.456048
Gpr35	1	92973119	92986391	+	-1.226292	0.22891012	0.33506808	-4.310887	-4.221879	-4.1904	-2.5962012	-4.3282785	-4.039577	-2.51824	-2.7005131	-0.0828371	-4.1781473	-4.3093295	-2.5256257	-4.308105	-4.3768845	-4.1264076
Aqp12	1	93006334	93012269	+	-4.1856503	-4.4466553	-4.4018974	-4.310887	-4.373882	-4.1904	-4.333167	-4.3282785	-4.039577	-4.2552056	-4.437479	-4.322303	-4.33015	-4.3093295	-4.2625914	-4.308105	-4.3768845	-4.1264076
Kif1a	1	93015456	93101865	-	5.3926177	6.9993944	6.615839	1.8183961	3.5060413	2.4045463	2.9583874	3.5719175	3.469978	3.1821997	2.6918044	2.9692516	2.5767405	2.7006543	3.451654	1.9731809	1.7974863	1.610558
Agxt	1	93135245	93145407	+	-4.1856503	-4.2946515	-4.4018974	-4.310887	-4.373882	-4.1904	-4.333167	-4.3282785	-4.039577	-4.2552056	-4.437479	-4.322303	-4.33015	-4.3093295	-4.2625914	-4.308105	-4.3768845	-4.1264076
2310007B03Rik	1	93151349	93160948	-	-4.1856503	-4.4466553	-2.6649318	-4.310887	-4.373882	-4.0383973	-4.333167	-4.3282785	-2.3026114	-4.1032023	-4.437479	-2.5853374	-4.1781473	-4.1573267	-4.110588	-4.308105	-4.2248816	-4.1264076
E030010N08Rik	1	93215899	93231072	+	0.35867038	-0.5942122	-4.249894	-0.9889588	-2.6369164	-0.8684722	-4.333167	-4.3282785	-1.5656458	-0.40276274	-1.9635475	-1.8483719	-1.0082221	-0.45688695	-4.110588	-4.308105	-4.3768845	-4.1264076
Sned1	1	93235841	93301065	+	6.615609	5.361773	5.0607185	0.7953125	0.36308348	-0.71646917	-1.0112388	-2.591313	-0.7176489	1.6516851	1.2380863	1.2220175	0.90931576	-0.45688695	1.2469636	0.165826	1.6820091	0.19552061
Mterfd2	1	93299211	93305915	-	3.085294	3.2210479	3.471205	3.7176335	3.838817	3.729787	3.9325783	3.1546416	4.8266716	4.791615	5.1323767	5.0752525	3.91461	4.2605257	3.6903114	3.9987159	3.8140376	4.0255957
Pask	1	93308770	93343482	-	4.090474	3.244507	3.0629888	5.477741	5.430966	5.2653837	5.0428376	5.6454988	4.4343543	6.693648	6.342058	6.224163	5.9537096	5.614163	5.311476	5.335751	5.662339	5.1523004
Ppp1r7	1	93342854	93373489	+	5.9059324	5.5710816	5.629689	6.238791	6.009342	6.2744856	6.5236044	4.8488646	6.4399786	7.0286546	7.2734237	7.254916	6.3096933	6.5841403	6.378256	6.3811164	5.972335	6.1117315
Ano7	1	93373896	93403502	+	-4.1856503	-2.7096894	-4.249894	-2.5739212	-4.221879	-2.038397	-2.5962012	-2.591313	-3.887574	-0.40276274	0.03645251	-0.26340938	-2.5931845	-1.3499718	-2.5256257	-2.5711396	-2.639919	-3.974404
Hdlbp	1	93405940	93478808	-	10.073978	10.081473	9.842615	8.457206	8.398799	8.543744	8.554392	8.340409	8.181205	9.403973	9.420157	9.3087225	8.650981	8.557777	8.457605	8.466408	8.259941	8.406327
Gm17415	1	93421682	93422488	+	-4.033647	-4.4466553	-4.249894	-4.1588836	-4.221879	-4.0383973	-4.333167	-0.71684366	-2.3026114	-4.2552056	-4.2854757	-4.322303	-4.33015	-4.3093295	-4.2625914	-1.3487471	-1.9029535	-2.3894417
Sept2	1	93478964	93510260	+	8.881673	8.866165	8.813333	7.8488445	7.955229	7.8530064	7.583708	7.680928	7.77153	8.344398	8.401244	8.322054	7.9346185	7.7226396	7.9180083	7.9083037	8.336645	8.090339
Farp2	1	93512079	93621976	+	4.2142806	3.8397744	3.5445216	-0.6994522	0.02604856	0.96160275	1.0667638	-0.71684366	1.0193167	1.4513863	1.3583807	1.2891318	0.5222926	-0.5723642	0.47437423	1.1293001	0.47555816	0.41791302
Stk25	1	93621902	93635722	-	6.620989	6.5255275	6.6948175	5.905859	5.9765663	6.035744	5.687659	6.384057	5.8215103	6.57099	6.36916	6.357177	5.9614043	5.650028	6.0530615	5.8438983	6.1834483	6.1380353
Bok	1	93685694	93695762	+	4.6908665	3.8190904	4.217711	2.069935	2.585476	3.396231	3.3106894	1.5786122	2.8673136	3.624718	3.5600145	3.7780674	3.2227323	3.8539004	3.1182306	3.5786073	3.23455	3.7398412
Thap4	1	93705391	93754838	-	5.4030643	5.0998106	5.3066115	5.352869	5.9138303	6.0005217	5.595269	6.1579976	5.9165573	6.1752467	6.2331777	6.0244565	5.935595	5.8142166	5.478126	5.816878	5.8875575	5.9637046
Atg4b	1	93751500	93789434	+	5.8181024	5.4484997	5.5718794	5.538084	5.5886927	6.1024323	5.5985556	5.345325	6.0666227	6.0667224	6.403649	6.283999	5.8076954	5.397262	5.8275213	5.343744	5.5760183	5.9369874
Dtymk	1	93792576	93801934	-	5.6334643	5.2464447	5.64037	7.1909504	7.0813313	7.010771	7.0832787	5.9848566	7.707217	7.60243	8.076468	8.14315	7.0398107	7.4738503	7.53462	6.7797995	6.7278595	6.889782
Ing5	1	93803965	93822101	+	4.270134	4.334705	4.2931376	6.2736583	5.873518	6.652474	6.408487	5.211742	5.416207	6.404592	6.6259165	6.592082	5.8879423	5.726844	6.2752743	5.732641	4.9400253	5.712096
D2hgdh	1	93825240	93852348	+	2.9550378	2.244507	2.2892644	2.8411162	3.0355089	3.2377272	2.7257268	1.5516452	3.0782106	3.428179	3.4149642	3.5644095	3.143781	2.6500282	2.2292616	1.6252577	1.8836429	1.698021
Gal3st2	1	93861344	93876494	+	-4.1856503	-4.2946515	-2.6649318	-4.310887	-4.221879	-4.1904	-4.333167	-4.3282785	-4.039577	-4.2552056	-4.437479	-4.322303	-4.33015	-4.3093295	-4.2625914	-4.308105	-4.3768845	-3.974404
Gm9994	1	93918437	93941239	+	-4.1856503	-4.4466553	-4.4018974	-4.310887	-4.373882	-4.1904	-4.333167	-4.3282785	-4.039577	-4.2552056	-4.437479	-4.322303	-4.33015	-4.3093295	-4.2625914	-4.308105	-4.3768845	-4.1264076
Gm6086	1	93990509	94011541	+	-4.1856503	-4.4466553	-4.4018974	-1.8369557	-3.221879	-2.4534347	-4.333167	-4.3282785	-3.887574	-3.1032023	-4.437479	-4.1703	-4.1781473	-4.3093295	-4.2625914	-4.308105	-4.3768845	-4.1264076
Neu4	1	94020493	94028326	+	-4.1856503	-4.4466553	-4.4018974	-4.310887	-4.373882	-4.1904	-4.333167	-4.3282785	-4.039577	-4.2552056	-4.437479	-4.322303	-4.33015	-4.3093295	-4.2625914	-4.308105	-4.3768845	-4.1264076
Pdcd1	1	94038307	94052553	-	-4.1856503	-4.4466553	-4.249894	-4.310887	-4.373882	-4.0383973	-4.181164	-4.3282785	-4.039577	-4.2552056	-1.9635475	-4.1703	-1.3707922	-2.5723643	-4.110588	-4.308105	-4.3768845	-4.1264076
Fam174a	1	95313628	95335284	+	4.4009814	4.1688724	4.397564	2.380275	2.95803	2.915799	3.3502176	2.8010046	2.089706	3.2096806	2.5848892	2.637055	2.9817245	2.1094596	2.6442993	1.3674599	3.023046	3.5569773
St8sia4	1	95587684	95667594	-	0.05381587	-0.5942122	-1.0799694	-4.1588836	-0.52143925	-1.2310424	-1.3738089	-4.1762753	-2.3026114	-1.7812743	-2.7005131	-1.3629451	-1.3707922	-2.5723643	-2.5256257	-1.834174	-4.2248816	-2.3894417
Slco4c1	1	96818784	96872171	-	-4.1856503	-4.4466553	-4.4018974	0.011041236	0.5330085	1.7944927	0.62619114	0.82372475	-0.4281423	1.2543495	1.4149641	1.353262	0.95113605	-0.5723642	-0.20369774	-0.6966705	-0.63991904	1.0699897
Slco6b1	1	96906176	96997577	-	-4.1856503	-4.4466553	-4.4018974	-4.310887	-4.373882	-4.1904	-4.333167	-4.3282785	-4.039577	-4.2552056	-4.437479	-4.322303	-4.33015	-4.3093295	-4.2625914	-4.308105	-4.3768845	-4.1264076
Gm6430	1	97024681	97025928	+	0.66679275	0.8752731	1.1076577	1.3005477	1.5594807	1.9839705	1.8632302	0.8681189	0.36035362	2.086622	1.5474144	1.5845876	1.8879421	1.4865295	1.6442993	2.4137535	2.167436	2.4518604
Slco6c1	1	97059038	97128253	-	-4.1856503	-4.4466553	-4.4018974	-4.310887	-4.373882	-4.1904	-4.333167	-4.3282785	-4.039577	-4.2552056	-4.437479	-4.322303	-4.33015	-4.3093295	-4.2625914	-4.308105	-4.3768845	-4.1264076
D1Ertd622e	1	97643903	97662074	-	4.458206	4.5191293	4.4814243	3.1898444	2.9176722	4.1563597	3.8188362	3.6116273	2.6515849	3.8740773	3.9385262	3.9277322	2.919885	3.081078	3.9501078	3.5163233	3.5760183	4.0970583
Ppip5k2	1	97706048	97770411	-	5.390519	5.6227202	5.263833	6.58595	6.6812496	6.234233	6.4725766	5.279052	5.485291	7.3816204	7.153836	7.0500784	6.325679	6.5508947	6.1874743	6.3917565	5.8331103	6.4747443
Gin1	1	97770172	97793709	+	2.3413925	2.5255272	3.142423	2.6355321	2.3479767	2.2653835	3.0185084	1.4675809	2.712339	3.7976642	4.1698513	4.0633197	3.0215254	2.8426733	2.5898514	2.993645	2.150158	3.205505
Pam	1	97795114	98095646	-	6.5755315	6.4997635	6.1032524	3.7298596	3.7088585	2.9950259	4.2197156	3.3935802	3.3120983	4.106251	3.7424304	3.7245178	4.134736	3.8256667	3.8609552	2.4137535	2.6939816	3.1445367
B230216N24Rik	1	98031116	98057680	-	-2.033647	-4.2946515	-4.249894	-2.5739212	-4.373882	-4.1904	-1.8592358	-4.3282785	-4.039577	-2.1032026	-2.7005131	-1.8483719	-2.5931845	-2.5723643	-4.110588	-4.156102	-4.2248816	-3.974404
Slco6d1	1	98421124	98516988	+	-4.1856503	-4.4466553	-4.4018974	-4.310887	-4.373882	-4.1904	-4.333167	-4.3282785	-4.039577	-4.2552056	-4.437479	-4.322303	-4.33015	-4.3093295	-4.2625914	-4.308105	-4.3768845	-4.1264076
Cntnap5b	1	99772765	100485942	+	-4.1856503	-4.4466553	-4.4018974	-4.310887	-4.373882	-4.0383973	-4.333167	-4.3282785	-4.039577	-4.2552056	-4.437479	-4.322303	-4.33015	-4.3093295	-4.2625914	-4.308105	-4.3768845	-3.974404
Cdh20	1	104768529	104995481	+	-4.1856503	-4.4466553	-4.4018974	-0.9889588	-2.6369164	-1.0383973	-1.8592358	-4.1762753	-1.080219	-4.1032023	-0.37858507	0.15162808	-1.856219	-4.1573267	-4.110588	-0.834174	-0.7654499	-1.1670494
Gm15699	1	104911431	104912333	-	-4.1856503	-4.4466553	-4.4018974	-4.310887	-4.373882	-4.1904	-4.333167	-4.3282785	-4.039577	-4.2552056	-4.437479	-4.322303	-4.33015	-4.3093295	-4.2625914	-4.308105	-4.3768845	-4.1264076
Rnf152	1	105276917	105356710	-	-0.12675641	-0.5942122	-0.07996941	1.0110412	1.0260485	0.5465653	0.066763744	1.2160422	0.69738865	0.89679754	0.5218793	0.5301398	-0.090684235	-1.3499718	0.34884337	-0.24921146	1.6080085	0.8329506
Pign	1	105518422	105659008	-	5.6299114	5.6624503	5.4242983	4.2923274	4.1574993	4.1164207	3.6517262	3.7779212	3.612272	5.1775684	5.159539	5.2475524	4.1482825	3.4792979	4.0841684	4.0630665	4.4510756	3.9204133
2310035C23Rik	1	105663861	105755131	+	5.435995	5.753835	5.327534	5.6484714	4.985135	5.5314584	5.373425	5.436593	4.7490506	5.9855857	5.978967	5.8971343	5.401169	5.354426	5.354978	5.0037694	4.6547017	5.067255
Tnfrsf11a	1	105780723	105847981	+	2.6805985	2.3777735	2.3648155	-2.5739212	-2.221879	-0.8684722	-4.181164	-0.26938465	-2.3026114	-0.9332774	-0.28547558	-1.000375	-0.090684235	-2.5723643	-0.6511566	-0.45566237	0.53000593	-0.06751372
Zcchc2	1	105990406	106034074	+	4.458206	5.2425666	4.8586297	4.8579245	4.769643	4.8226895	4.868685	4.798139	4.2973013	4.935716	4.8230486	4.6720505	4.882549	4.8622637	4.7380347	5.5408654	5.352547	5.4829764
Phlpp1	1	106171752	106394250	+	5.223741	5.489983	5.223811	3.9072053	4.1959734	4.288032	3.5603032	3.9270127	3.8128657	4.4742265	3.8794312	3.7245178	4.2184577	3.8594816	3.703193	4.806794	4.6237416	4.643981
Bcl2	1	106538178	106714274	-	3.0956361	3.808636	3.4011571	-2.5739212	-1.4145241	-2.4534347	0.14076425	-1.0063503	-0.7176489	-0.40276274	-1.2854755	-0.1702999	-0.7187154	-0.45688695	0.47437423	-1.3487471	-1.9029535	-1.9744043
D630008O14Rik	1	106541943	106575045	+	-4.1856503	-4.4466553	-4.4018974	-4.310887	-4.373882	-4.1904	-4.333167	-4.3282785	-4.039577	-4.2552056	-4.437479	-4.322303	-4.33015	-4.3093295	-4.2625914	-4.308105	-4.3768845	-4.1264076
Kdsr	1	106720410	106759742	-	4.8459363	5.2675905	5.067518	4.7389617	4.825245	5.0569997	4.860495	5.0209413	4.2672443	5.12321	5.243955	5.193835	4.5257564	3.9873314	4.3772516	4.476893	4.5597534	4.6909313
Vps4b	1	106764071	106796728	-	6.442086	6.52393	6.5182896	6.701427	6.6322103	6.907047	6.6116266	6.06213	6.313325	7.181043	7.111129	7.2289777	6.77168	6.520393	6.752824	6.7073097	6.651635	6.8085938
Serpinb5	1	106861173	106883348	+	-4.1856503	-4.4466553	-4.4018974	-4.310887	-2.6369164	-2.4534347	-2.5962012	-2.591313	-1.080219	-1.2958475	-1.9635475	-2.5853374	-2.5931845	-2.5723643	-4.2625914	-4.156102	-4.3768845	-4.1264076
Serpinb12	1	106934449	106957080	+	-4.1856503	-1.9727238	-4.4018974	-4.310887	-4.373882	-4.1904	-4.333167	-4.3282785	-4.039577	-4.2552056	-4.437479	-4.322303	-4.33015	-4.3093295	-4.2625914	-4.308105	-4.3768845	-4.1264076
Serpinb13	1	106980984	107001195	+	-4.1856503	-4.4466553	-4.4018974	-4.310887	-4.373882	-4.1904	-4.333167	-4.3282785	-4.039577	-4.2552056	-4.437479	-4.322303	-4.33015	-4.3093295	-4.2625914	-4.308105	-4.3768845	-4.1264076
Serpinb3a	1	107045587	107052337	-	-4.1856503	-4.4466553	-4.4018974	-4.310887	-4.373882	-4.1904	-4.333167	-4.3282785	-4.039577	-4.2552056	-4.437479	-4.322303	-4.33015	-4.3093295	-4.2625914	-4.308105	-4.3768845	-4.1264076
Serpinb3d	1	107078193	107083480	-	-4.1856503	-4.4466553	-4.4018974	-4.310887	-4.373882	-4.1904	-4.333167	-4.3282785	-4.039577	-4.2552056	-4.437479	-4.322303	-4.33015	-4.3093295	-4.2625914	-4.308105	-4.3768845	-4.1264076
Serpinb3b	1	107153940	107278361	-	-4.1856503	-4.4466553	-4.4018974	-4.310887	-4.373882	-4.1904	-4.333167	-4.3282785	-4.039577	-4.2552056	-4.437479	-4.322303	-4.33015	-4.3093295	-4.2625914	-4.308105	-4.3768845	-4.1264076
Serpinb3c	1	107271201	107278371	-	-4.1856503	-4.4466553	-4.4018974	-4.310887	-4.373882	-4.1904	-4.333167	-4.3282785	-4.039577	-4.2552056	-4.437479	-4.322303	-4.33015	-4.3093295	-4.2625914	-4.308105	-4.3768845	-4.1264076
Serpinb11	1	107361929	107380475	+	-4.1856503	-4.4466553	-4.4018974	-4.310887	-4.373882	-4.1904	-4.333167	-4.3282785	-4.039577	-4.2552056	-4.2854757	-4.322303	-4.33015	-4.3093295	-4.2625914	-4.308105	-4.3768845	-4.1264076
Gm15391	1	107385200	107387412	-	-4.1856503	-4.4466553	-4.4018974	-4.310887	-4.373882	-4.1904	-4.333167	-4.3282785	-4.039577	-4.2552056	-4.437479	-4.322303	-4.33015	-4.3093295	-4.2625914	-4.308105	-4.3768845	-4.1264076
Serpinb7	1	107399655	107452689	+	-4.1856503	-4.4466553	-4.4018974	-4.310887	-4.373882	-4.1904	-4.333167	-4.3282785	-4.039577	-4.2552056	-4.437479	-4.322303	-4.33015	-4.3093295	-4.2625914	-4.308105	-4.3768845	-4.1264076
Serpinb2	1	107511423	107535478	+	-1.226292	1.1647798	1.7273856	-4.310887	-4.373882	0.13152777	-4.181164	-4.3282785	-4.039577	-4.2552056	-4.437479	-4.322303	-4.33015	-4.3093295	1.2469636	-4.308105	-4.3768845	-4.1264076
Serpinb8	1	107590006	107608909	+	3.4420865	4.0407386	3.884532	-4.1588836	-4.221879	-0.5789657	-1.0112388	-0.36892033	-2.3026114	-1.7812743	-1.9635475	-4.1703	-4.33015	-4.3093295	-1.7886602	-4.156102	-4.3768845	-1.1670494
Gm15389	1	107687008	107693514	+	-4.1856503	-4.4466553	-4.4018974	-2.5739212	-4.373882	-4.1904	-0.72173214	-4.3282785	-3.887574	-3.1032023	-4.2854757	-4.1703	-4.33015	-4.1573267	-4.2625914	-4.308105	-4.3768845	-4.1264076
Cdh7	1	109982431	110140157	+	-4.1856503	-4.4466553	-4.4018974	-4.1588836	-4.373882	-4.0383973	-1.5962013	-4.1762753	-4.039577	-0.9332774	-4.2854757	-4.1703	-4.33015	-4.3093295	-4.2625914	-4.308105	-2.2248814	-2.3894417
Cdh19	1	110889195	110977372	-	1.0107471	1.9341668	1.8375684	-4.1588836	-2.221879	-4.0383973	-1.8592358	-4.3282785	-3.887574	-2.51824	-4.2854757	-4.322303	-4.1781473	-2.5723643	-4.2625914	-4.156102	-4.3768845	-2.9744046
Dsel	1	111858702	111864909	-	5.46819	5.7346354	5.513318	2.6740062	3.642307	2.9388826	3.1407645	2.109127	2.6202207	3.0866222	3.1323767	3.0964868	2.6922176	2.0125983	2.6707714	3.6767879	3.0605206	3.391918
Cntnap5a	1	115684756	116582026	+	-4.1856503	-4.4466553	-4.4018974	-4.310887	-4.373882	-4.1904	-4.333167	-4.3282785	-4.039577	-4.2552056	-4.437479	-4.322303	-4.33015	-4.3093295	-4.2625914	-4.308105	-4.3768845	-4.1264076
AC132379.1	1	116803193	116821850	+	-4.1856503	-4.4466553	-4.4018974	-4.310887	-4.373882	-4.1904	-4.333167	-4.3282785	-4.039577	-4.2552056	-4.437479	-4.322303	-4.33015	-4.3093295	-4.2625914	-4.308105	-4.3768845	-4.1264076
Tsn	1	118298517	118311132	-	6.824334	6.639776	6.73808	7.0420146	6.780233	6.9502873	7.003711	6.212818	6.758985	7.5933304	7.799665	7.723381	6.9212008	7.0175986	7.2068243	6.8197455	6.820878	6.933988
Mki67ip	1	118321839	118333822	+	5.183099	5.5803294	5.3592844	6.5484753	6.589496	6.9832764	7.057838	4.913837	6.878127	7.0798125	7.527504	7.528405	6.4675117	7.0213385	7.1349645	6.463201	5.8744664	6.515444
Clasp1	1	118389058	118609432	+	6.2354794	6.2780485	6.005134	5.9781075	5.981469	5.967227	5.841204	6.268739	5.661248	6.4657035	6.320929	6.2870812	6.2195277	5.9288096	5.8494134	5.6153874	5.6095896	5.7619977
2900060B14Rik	1	118458670	118458747	-	-4.1856503	-4.4466553	-4.4018974	-4.310887	-4.373882	-4.1904	-4.333167	-4.3282785	-4.039577	-4.2552056	-4.437479	-4.322303	-4.33015	-4.3093295	-4.2625914	-4.308105	-4.3768845	-4.1264076
Tfcp2l1	1	118627945	118685167	+	-0.86372197	-1.9727238	-0.5494546	7.9095583	7.246745	7.5753922	6.6845694	8.330776	6.719756	8.063274	8.452194	8.255702	7.150528	6.2731256	7.076145	9.155079	9.038975	8.941101
Gli2	1	118834132	119053619	-	4.5475535	3.499764	3.3500185	6.172033	5.5886927	4.1856046	4.8902984	5.9619966	4.867314	5.5496426	5.1003866	5.0269165	5.271002	5.3934197	4.522407	5.720415	5.163136	5.5234475
Inhbb	1	119415465	119422248	-	4.1161	4.682628	4.541269	5.3208966	3.7554011	3.4693973	1.9887613	2.7306154	2.7989266	5.487385	5.567834	5.574534	4.293528	4.6881633	4.7223015	3.0533514	2.6939816	2.956333
Ralb	1	119470305	119504794	-	6.3128667	6.409252	6.4660673	4.988321	5.519588	5.653346	4.484172	5.566876	5.645756	5.6449904	5.552152	5.7184434	5.0116777	4.5256677	5.264451	6.1669526	6.643169	6.355392
Epb4.1l5	1	119545033	119649000	-	1.6667928	1.8138727	1.7944999	4.7806954	4.5128307	4.8533864	4.494793	4.647092	4.4787483	5.426228	5.280578	5.3881207	4.885248	4.734457	4.660901	4.048469	4.516586	4.1130586
Ptpn4	1	119658044	119837613	-	1.9436328	2.1147392	1.8793886	3.5758257	3.0165257	3.3878672	3.113457	2.1812768	2.241709	4.1494627	3.502427	3.4807518	3.4068153	3.1187978	3.089084	3.165826	2.740903	2.7260354
Tmem177	1	119907890	119913208	-	2.799243	2.9532757	2.5829957	3.0407884	3.2457268	3.345307	3.388692	2.7306154	3.5133057	4.289115	4.19834	4.110471	3.2894585	3.0025446	2.8666916	3.8382514	3.7919269	4.2876906
Gm101	1	119923341	119997234	-	-4.1856503	-4.4466553	-4.4018974	-4.310887	-4.373882	-4.1904	-4.333167	-4.3282785	-1.080219	-4.1032023	-4.437479	-4.1703	-1.856219	-4.1573267	-4.110588	-4.308105	-4.3768845	-4.1264076
Sctr	1	120006980	120063528	+	-4.1856503	-4.4466553	-4.4018974	-4.310887	-4.221879	-4.0383973	-4.333167	-4.3282785	-4.039577	-2.51824	-3.2854757	-4.1703	-4.33015	-4.3093295	-4.2625914	-4.308105	-3.2248814	-2.9744046
Tmem37	1	120067377	120074074	-	3.0643852	2.563329	2.7501056	1.6990973	2.4505465	2.4045463	1.2451009	1.9530076	3.0666223	3.4666533	3.2691133	3.407129	1.9917779	2.268938	2.6308787	2.165826	2.0970466	2.5174487
Dbi	1	120113280	120121078	-	5.9364586	6.2541704	6.367573	5.594333	5.792142	5.7801847	5.7317257	5.687911	6.905216	7.024147	7.277721	7.360594	6.0398107	6.043572	6.4070807	5.6736207	5.9018226	5.9812455
3110009E18Rik	1	120121187	120188189	+	1.5513155	-0.04672439	-0.24989434	0.6484712	1.1704384	2.1113498	1.6261913	0.5786122	2.7417827	2.569223	2.0895638	2.2726436	2.2141705	2.268938	1.6707714	-0.0686392	1.360081	0.9324863
Steap3	1	120190757	120272705	-	4.209527	4.4702196	4.3537316	3.68032	3.4363325	4.65509	2.8188362	3.0428932	4.6670146	5.1845098	4.9859877	4.8126936	3.4584775	3.543113	2.6707714	3.5718184	3.8836432	4.3654456
C1ql2	1	120340582	120343171	+	-4.1856503	-4.4466553	-4.4018974	-4.310887	-4.221879	-4.0383973	-4.333167	-4.1762753	-3.887574	-2.51824	-2.7005131	-4.1703	-4.33015	-4.1573267	-4.2625914	-1.834174	-0.31799096	-3.974404
Marco	1	120474538	120505084	-	-2.4486845	-4.2946515	-4.4018974	-4.310887	-4.373882	-4.1904	-4.333167	-4.3282785	-4.039577	-2.51824	-4.437479	-4.322303	-4.33015	-4.3093295	-4.2625914	-4.308105	-4.3768845	-4.1264076
En1	1	120602418	120609296	+	3.70782	2.8951728	3.3046944	0.84111625	-1.4145241	0.20953026	2.3106892	-0.71684366	-0.7176489	-1.7812743	-0.700513	0.28913167	-4.33015	-1.8353987	0.74739265	0.30332953	-1.0549564	-0.2739646
Insig2	1	121304353	121332589	-	5.146262	5.1441402	5.1445684	4.0890436	4.457601	4.4929843	4.163132	3.8237247	3.6898549	4.7578845	4.7806134	4.999625	3.9355953	3.597561	4.089084	3.6447978	4.027784	4.4392233
Ccdc93	1	121431049	121506460	+	5.05911	5.3473997	5.118612	4.426079	4.7611146	5.0114512	4.270047	4.7808266	3.9950693	5.200578	5.8321676	5.5795693	4.4105678	3.7615364	4.5041213	5.500323	5.333539	5.252008
Gm15392	1	121489296	121493203	-	-4.1856503	-4.4466553	-4.4018974	-4.310887	-4.373882	-4.1904	-4.333167	-4.3282785	-4.039577	-4.2552056	-4.437479	-4.322303	-4.33015	-4.3093295	-4.2625914	-4.308105	-4.3768845	-4.1264076
Htr5b	1	121509842	121528465	-	-4.1856503	-4.4466553	-4.4018974	-2.5739212	-4.221879	-0.13150664	-0.37380886	-4.3282785	-0.7176489	-1.2958475	0.5218793	0.6876811	-1.0082221	-0.15732673	-0.78866017	-0.24921146	0.097046584	0.41791302
Ddx18	1	121553835	121567989	-	6.1046247	6.22989	6.3237524	7.2237406	7.472479	7.346926	7.7223415	6.144525	7.483114	7.909073	8.00339	7.9968047	7.5463667	7.8242407	7.4276004	7.776113	7.2937717	7.8321457
Dpp10	1	123332142	124045559	-	-4.1856503	-4.4466553	-4.4018974	-4.1588836	-4.221879	-4.1904	-2.5962012	-1.0063503	-1.5656458	-4.1032023	-4.2854757	-3.1703	-1.856219	-2.5723643	-4.110588	-4.156102	-4.3768845	-4.1264076
Actr3	1	125392905	125435727	-	8.795085	8.977832	8.929704	7.6588993	8.158041	8.309778	7.828665	7.458082	7.398984	8.3376665	7.9848194	7.944093	7.8611145	7.6990986	7.7705255	7.8627934	7.9434776	8.0431
Slc35f5	1	125561016	125595684	+	5.736191	5.871511	5.8455024	4.279908	4.556198	4.2653837	2.8300633	4.1591153	3.9516299	4.7454205	5.0114408	4.917163	3.41431	3.4720297	4.332355	3.5718184	3.6759853	3.6030245
Gpr39	1	125676995	125873862	+	1.799243	3.3635597	3.5702846	-4.1588836	-4.373882	-1.2310424	-4.333167	-4.3282785	-1.5656458	-2.51824	-0.037548047	-1.8483719	-2.5931845	-4.3093295	-4.110588	-4.308105	-4.3768845	-4.1264076
Lypd1	1	125867622	125913101	-	-0.12675641	0.5127031	0.7501057	-4.1588836	-4.373882	-4.0383973	-1.8592358	-4.3282785	-1.080219	-2.51824	-4.2854757	-1.8483719	-2.5931845	-4.1573267	-4.110588	-4.156102	-4.3768845	-2.3894417
Nckap5	1	125913620	126830799	-	0.5513155	0.5127031	0.33506808	-4.1588836	-2.6369164	-4.0383973	-4.181164	-1.3689203	-4.039577	-4.2552056	-4.2854757	-4.1703	-4.33015	-4.3093295	-1.7886602	-4.308105	-4.3768845	-4.1264076
Mgat5	1	127204986	127483704	+	2.0956361	3.1399763	2.0899558	1.455826	1.2375526	2.0490656	2.0086608	1.0331781	0.19988889	2.555009	2.5089402	2.3995557	1.5222926	0.9301361	0.97687453	1.6767879	1.3297074	2.1341202
Tmem163	1	127486546	127678096	-	-4.1856503	-4.4466553	-4.4018974	-4.310887	-4.373882	-1.7164693	-1.8592358	-4.1762753	-4.039577	-2.51824	-4.2854757	-1.3629451	-4.33015	-4.3093295	-2.5256257	-2.5711396	-2.639919	-4.1264076
Acmsd	1	127729413	127767564	+	-4.1856503	-4.4466553	-4.4018974	-4.1588836	-1.6369164	-4.1904	-4.333167	-4.3282785	-4.039577	-1.7812743	-3.2854757	-2.5853374	-4.33015	-4.3093295	-4.110588	-4.156102	-4.3768845	-1.6524762
Ccnt2	1	127774164	127808061	+	5.615609	5.8790255	5.5955954	7.121307	7.1101575	6.447432	6.888957	7.65067	5.898696	7.6084642	7.4019003	7.361569	7.125063	6.899988	6.9290166	6.717342	6.961233	6.702434
Ysk4	1	127815271	127840290	-	-4.1856503	-2.7096894	-4.4018974	-4.310887	-4.373882	-4.1904	-4.333167	-4.3282785	-4.039577	-2.51824	-4.437479	-4.322303	-4.33015	-4.3093295	-4.2625914	-4.308105	-4.3768845	-3.974404
Rab3gap1	1	127868773	127943868	+	5.91472	5.8951726	5.828256	5.3229156	5.3055983	5.437336	5.4243155	5.414312	4.788383	5.840777	5.783303	5.780985	5.295559	5.171348	5.4706125	4.8268914	4.984572	5.1130586
Zranb3	1	127954184	128103047	-	3.1660252	3.0628998	2.3046944	5.397622	5.5060415	5.2539244	4.882231	5.6132584	5.397828	6.017035	5.7201486	5.8026795	6.053074	5.6755633	5.53507	5.451228	5.4404545	5.3721094
R3hdm1	1	128103306	128237735	+	6.1512284	6.2200623	5.9992194	6.8205414	6.718435	6.364615	6.5476074	7.712087	6.2583585	7.1056414	6.669448	6.693886	6.801278	6.590027	6.4041257	6.817595	6.906332	6.4028063
Ubxn4	1	128244181	128279377	+	7.0781407	7.2294	7.24246	6.3198857	6.579021	6.6189218	6.910933	6.2800794	6.86397	6.9398246	7.0660157	7.1266165	6.320702	6.2762585	6.451654	6.623617	6.516586	6.7687473
Lct	1	128284756	128328318	-	-1.7117189	-1.1247269	-1.9279662	0.08904373	-0.22187895	-0.33795753	-1.3738089	-1.5913128	0.81286585	1.3230623	0.4149641	0.22201745	-0.4777074	-0.06986392	0.41297367	-2.1561022	-0.13741863	-0.80447936
Mcm6	1	128331591	128359656	-	7.119905	6.5183277	6.4890423	8.5502	8.780233	8.855284	8.256329	8.005188	8.215058	9.391778	9.236493	9.190547	9.132182	8.881421	8.646385	8.916366	8.898432	8.948737
Dars	1	128363708	128417416	-	6.9241805	6.7193685	6.735236	7.727575	7.993654	8.041421	8.023408	6.757415	7.803297	8.504359	8.4175625	8.446249	8.159474	7.994641	7.8943343	7.9586163	8.125505	8.272634
Cxcr4	1	128588199	128592293	-	-1.7117189	0.6122387	0.7501057	0.42607877	1.2043858	0.8684934	1.6001959	2.2331157	1.3603536	1.8509938	2.28438	2.0391533	-0.27125645	-0.45688695	0.97687453	-0.98617715	-0.31799096	0.113058545
Thsd7b	1	129273302	130219278	+	-2.4486845	-1.4872968	-2.6649318	-4.1588836	-2.6369164	-0.5789657	-3.1811638	-4.3282785	-4.039577	-3.1032023	-4.2854757	-3.1703	-4.1781473	-4.1573267	-4.2625914	-4.156102	-4.2248816	-4.1264076
Gm16081	1	130269950	130281258	-	-4.1856503	-4.4466553	-4.4018974	-4.310887	-4.373882	-4.1904	-4.333167	-4.3282785	-4.039577	-4.2552056	-4.437479	-4.322303	-4.33015	-4.3093295	-4.2625914	-4.308105	-4.3768845	-4.1264076
Daf2	1	130388537	130423009	-	-4.1856503	-1.4872968	-4.4018974	-4.310887	-2.6369164	-4.1904	-4.333167	-2.591313	-2.887574	-2.1032026	-4.2854757	-4.322303	-4.33015	-4.3093295	-3.1105883	-2.5711396	-4.2248816	-4.1264076
Gm15674	1	130422824	130437914	+	-4.1856503	-4.2946515	-4.4018974	-4.310887	-4.373882	-4.1904	-4.333167	-4.3282785	-4.039577	-4.1032023	-4.437479	-4.322303	-4.33015	-4.3093295	-4.2625914	-4.308105	-4.3768845	-4.1264076
Gm15675	1	130429781	130437191	-	1.824334	3.244507	3.408317	0.5960037	1.2375526	-1.7164693	0.81883615	3.274936	1.3978283	1.0667225	2.1574678	1.8069799	0.34541485	-1.8353987	0.74739265	1.9936451	2.530006	1.235049
Cd55	1	130439027	130462744	-	4.379981	5.724939	5.7101073	3.863484	3.2699742	4.759264	4.1134567	4.8626437	4.6162515	3.8156607	4.321855	4.16509	3.313706	2.5705938	4.1794305	4.846713	4.611169	4.7329545
Gm16083	1	130462576	130557075	+	-4.033647	-1.7096894	-4.4018974	-4.310887	-4.373882	-4.0383973	-4.333167	-4.3282785	-1.080219	-4.2552056	-4.437479	-2.5853374	-4.33015	-4.3093295	-4.2625914	-4.308105	-4.3768845	-4.1264076
Zp3r	1	130576713	130629621	-	-4.1856503	-4.4466553	-4.4018974	-4.310887	-4.221879	-4.1904	-4.333167	-3.1762753	-4.039577	-2.51824	-1.4781207	-4.322303	-4.33015	-4.3093295	-3.1105883	-3.1561022	-2.639919	-4.1264076
C4bp	1	130634773	130661632	-	-1.226292	-1.1247269	-0.5494546	-4.310887	-4.373882	-4.1904	-4.333167	-4.3282785	-4.039577	-4.2552056	-4.437479	-4.1703	-4.33015	-4.3093295	-4.2625914	-4.308105	-4.3768845	-4.1264076
Pfkfb2	1	130689043	130729253	-	4.0800953	4.708163	4.488198	4.348911	4.021295	4.2330656	3.5330815	5.916482	2.893786	4.764076	4.6687207	4.571167	3.3296478	2.9087625	3.9555008	3.638314	4.4962177	2.9681103
Yod1	1	130717327	130722055	+	1.6667928	2.2131426	1.2419587	2.0505695	1.948046	1.8684933	2.1042385	2.0716522	-0.18713419	2.7296875	2.3727357	2.649879	1.2141705	1.1646013	1.7963022	2.0918255	2.6454833	1.8329505
AA986860	1	130731976	130744621	+	-0.33320725	-0.04672439	0.072033785	-0.6994522	-4.221879	0.96160275	-1.3738089	0.777921	-0.7176489	1.3886507	-0.115550615	1.3215531	-1.856219	-0.34997183	0.059336703	-1.5711396	-0.13741863	-0.51497275
Fcamr	1	130800902	130814740	+	-4.1856503	-4.4466553	-4.249894	-4.310887	-4.221879	-4.1904	-4.333167	-4.3282785	-4.039577	-2.51824	-4.437479	-4.1703	-4.33015	-4.3093295	-4.2625914	-4.308105	-4.3768845	-4.1264076
Gm15848	1	130809977	130824084	-	-4.1856503	-4.4466553	-4.4018974	-4.310887	-4.373882	-4.1904	-4.333167	-4.3282785	-4.039577	-4.2552056	-4.437479	-4.322303	-4.33015	-4.3093295	-4.2625914	-4.308105	-4.3768845	-4.1264076
Pigr	1	130826684	130852249	+	-4.1856503	-4.4466553	-4.4018974	-4.310887	-4.373882	-4.1904	-4.333167	-4.3282785	-4.039577	-4.1032023	-4.437479	-4.1703	-4.33015	-4.3093295	-4.2625914	-4.308105	-4.3768845	-4.1264076
Faim3	1	130865669	130880790	+	-4.1856503	-4.4466553	-4.4018974	-4.310887	-4.373882	-4.1904	-4.333167	-4.3282785	-4.039577	-4.2552056	-4.437479	-4.322303	-4.33015	-4.3093295	-4.2625914	-4.308105	-4.3768845	-4.1264076
Il24	1	130882074	130887454	-	-4.1856503	-4.4466553	-4.4018974	-4.310887	-4.373882	-1.7164693	-4.181164	-4.3282785	-4.039577	-4.2552056	-4.437479	-4.322303	-4.33015	-4.1573267	-4.110588	-4.308105	-4.3768845	-4.1264076
Il20	1	130907192	130911296	-	-4.1856503	-4.4466553	-4.4018974	-4.310887	-4.373882	-4.1904	-4.333167	-4.3282785	-4.039577	-4.2552056	-4.437479	-4.322303	-4.33015	-4.3093295	-4.2625914	-4.308105	-4.3768845	-4.1264076
Il19	1	130932658	130940073	-	-4.1856503	-4.2946515	-4.4018974	-4.310887	-4.373882	-4.1904	-4.333167	-4.3282785	-4.039577	-4.2552056	-4.437479	-4.322303	-4.33015	-4.3093295	-4.2625914	-4.308105	-4.3768845	-4.1264076
Il10	1	131019845	131024974	+	-4.1856503	-4.4466553	-4.4018974	-4.1588836	-2.6369164	-4.0383973	-4.333167	-4.1762753	-1.080219	-2.51824	-4.2854757	-4.1703	-1.3707922	-1.8353987	-0.6511566	-4.308105	-4.3768845	-4.1264076
Mapkapk2	1	131053704	131097543	-	7.417049	7.3177557	7.321858	4.899108	5.109038	5.6375594	5.0620103	5.5499425	4.8606186	5.6682873	5.6333876	5.6434813	5.179405	5.116469	5.352936	5.1680784	5.5115204	5.1677027
Dyrk3	1	131128441	131138234	-	0.5513155	2.6595445	2.6080866	5.700651	5.7753005	5.8639774	6.289495	4.834952	6.3071833	6.764076	7.0841217	6.9977455	6.235481	6.307219	6.7111855	5.5478015	5.5199523	5.7449846
Eif2d	1	131153181	131187658	+	5.35437	5.2978053	5.2834353	6.4595017	6.659235	6.906315	6.4243155	5.803864	6.979705	7.2598367	7.4835353	7.5622916	6.923172	6.8952413	6.875253	6.4090004	6.3497124	6.7838187
Rassf5	1	131176410	131245258	-	3.9378967	4.0182314	4.0810223	0.30054778	2.187512	1.9388827	0.4037987	-0.08881248	1.9950693	1.6781573	1.0364525	1.0776275	2.7525902	1.268938	0.97687453	0.4288604	0.68200904	1.1130586
Ikbke	1	131254343	131279606	-	3.1660252	3.3848283	3.6984727	-0.07142091	-0.76244736	-0.8684722	-4.333167	-1.5913128	-1.080219	-0.64377093	0.6687207	1.3215531	-0.7187154	-1.8353987	-0.30323333	0.97318095	0.23455009	0.66945183
Srgap2	1	131285251	131527361	-	5.8474674	5.792811	5.4898863	6.091415	5.857606	5.6741295	5.9736543	6.050137	5.6631727	6.4349866	6.521074	6.56017	6.053074	5.5688915	5.693543	5.9471855	6.018292	5.8959603
Fam72a	1	131527903	131539872	+	1.3926177	1.2599369	1.7273856	3.144897	3.6789877	3.3366423	3.8956518	2.2994583	3.4874656	3.6583488	3.8125565	3.857606	3.56332	3.5008848	3.3732274	3.0533514	2.8085415	2.8835766
Avpr1b	1	131599239	131612000	+	-4.1856503	-4.4466553	-4.4018974	-4.1588836	-1.4145241	-4.1904	-4.333167	-4.1762753	-3.887574	-2.51824	-1.1155506	-4.322303	-2.5931845	-2.5723643	-4.2625914	-4.308105	-2.639919	-3.974404
AC120217.1	1	131632506	131632874	-	-4.1856503	-2.7096894	-4.4018974	-4.310887	-4.373882	-3.038397	-1.8592358	-4.3282785	-4.039577	-4.1032023	-2.2854755	-2.5853374	-4.33015	-4.3093295	-1.5256257	-4.308105	-4.3768845	-4.1264076
Ctse	1	131638306	131675503	+	-4.1856503	-1.9727238	-4.249894	-4.310887	-4.373882	-4.1904	-4.333167	-4.3282785	-4.039577	-4.2552056	-4.437479	-4.322303	-4.33015	-4.3093295	-4.2625914	-4.308105	-4.3768845	-4.1264076
5430435G22Rik	1	131688695	131713542	+	3.466199	3.453541	3.1594968	-4.310887	-4.373882	-0.8684722	-4.181164	-4.3282785	-2.3026114	-1.2958475	-4.437479	-4.322303	-4.33015	-1.8353987	-0.6511566	-0.98617715	-4.3768845	-3.974404
Slc26a9	1	131744022	131771504	+	-4.1856503	-4.4466553	-4.4018974	0.08904373	2.117971	0.8684934	0.86323035	-1.3689203	-0.30261135	-0.19631188	-1.9635475	-1.3629451	1.9093158	1.1280756	0.13733923	-2.5711396	-1.0549564	-0.80447936
Pm20d1	1	131797381	131821473	+	-1.7117189	-0.20718905	0.1424231	2.9496408	3.1959736	2.1514273	2.8522592	2.9111874	3.4433432	4.3188624	4.1698513	3.8903959	3.1968923	2.6881633	3.2292619	1.8438979	3.2013834	1.7804832
Slc41a1	1	131827493	131848865	+	4.8550963	4.902565	4.761333	5.0554357	4.6329894	4.523845	4.286442	4.4747763	4.4831133	5.492987	5.5154243	5.405239	5.0650268	4.828515	4.463059	5.5321484	5.376889	5.310998
Rab7l1	1	131867224	131872887	+	2.824334	3.036265	3.357436	1.0505697	1.2375526	2.5007615	2.1586864	1.49615	2.3603537	2.7547786	3.351149	3.2134044	2.3454149	1.6500282	2.4285705	2.689388	2.9044013	3.0590186
Nucks1	1	131910458	131936321	+	7.619198	7.2694974	7.3917055	8.826425	8.740475	8.630045	8.850709	8.097812	8.598255	8.601565	8.640079	8.725085	8.587968	8.416321	8.636556	8.817954	8.388678	8.957995
Slc45a3	1	131962967	131982963	+	0.05381587	1.1647798	1.7273856	1.7953124	2.4923666	2.844246	2.4037988	2.6310797	1.7271359	2.4513865	2.1574678	2.321553	2.6922176	2.4276357	1.3812647	2.1293	3.1060352	3.1753428
Elk4	1	132007607	132032612	+	5.0852942	5.2032	5.484815	3.8745394	3.4923663	3.8133516	3.9583874	3.3551059	3.292335	3.879791	3.502427	3.8631232	3.2227323	3.624033	4.013533	3.0037692	2.9550276	2.6549523
Mfsd4	1	132022806	132068062	-	-4.1856503	-4.2946515	-4.4018974	-0.6994522	-1.899951	-2.038397	-4.333167	-2.591313	-0.7176489	-0.40276274	0.10684182	-0.26340938	-1.5931845	-0.8353987	-2.5256257	-4.156102	-1.0549564	-1.6524762
Cdk18	1	132113550	132139685	-	4.1758065	4.563329	4.3537316	3.7894835	4.08646	3.729787	2.388692	2.8124094	3.596242	4.036349	2.8944335	3.3454	4.268936	4.002545	3.4668407	4.7049847	5.076615	4.959286
Lemd1	1	132191436	132257381	+	-4.1856503	-4.2946515	-4.4018974	-2.5739212	-2.6369164	-4.0383973	-4.333167	-4.3282785	-2.3026114	-4.2552056	-4.437479	-4.1703	-4.33015	-2.5723643	-4.2625914	-4.156102	-4.3768845	-3.974404
Gm10188	1	132229048	132229767	-	-4.1856503	-4.4466553	-4.4018974	-4.310887	-4.373882	-4.1904	-4.333167	-4.3282785	-4.039577	-4.2552056	-4.437479	-4.322303	-4.33015	-4.1573267	-4.2625914	-4.308105	-4.3768845	-4.1264076
Klhdc8a	1	132298626	132307357	+	4.911797	6.2771006	6.3500185	-1.3515289	-2.6369164	0.7689577	-0.09370096	-4.1762753	-0.4281423	-1.7812743	-4.2854757	-2.5853374	-1.856219	-0.9874018	0.8894117	-0.6966705	-4.3768845	-3.974404
Nuak2	1	132316126	132333488	+	3.4420865	5.150363	5.3993616	1.9285791	2.2043858	1.4210343	1.8849254	3.1366076	2.3218794	2.1447248	1.2691133	1.8069799	2.5767405	2.1280754	2.0593367	2.4137535	3.5824733	3.2154202
Tmcc2	1	132356315	132391281	-	4.6138115	4.6242113	4.4814243	2.6224759	2.5725367	2.4373362	3.1407645	3.4890606	3.4343543	2.404592	1.8844494	1.5845876	3.3532345	2.8539007	2.21134	4.2868414	4.242724	4.210471
Gm15849	1	132381129	132382509	+	-4.1856503	-4.4466553	-4.4018974	-4.310887	-4.373882	-4.1904	-4.333167	-4.3282785	-4.039577	-4.2552056	-4.437479	-4.322303	-4.33015	-4.3093295	-4.2625914	-4.308105	-4.3768845	-3.974404
Dstyk	1	132417453	132466959	+	4.9970202	5.027276	4.7585344	4.4849725	3.3095024	4.0437517	3.3106894	4.1366076	2.712339	3.879791	4.0939026	4.0964866	3.8386614	3.0906007	3.8950362	4.585365	4.726403	4.6658406
Rbbp5	1	132477367	132505665	+	5.166025	5.1462173	5.030876	6.3763914	5.9972897	6.2458487	5.751051	6.276995	5.8689823	6.7225513	6.7684503	6.823346	6.1892676	5.7660007	6.32404	6.612082	6.5358386	6.6829143
Tmem81	1	132506230	132508637	+	1.1758064	0.8752731	1.6327486	2.144897	1.9679456	1.9388827	2.245101	3.8626437	1.3218794	3.0566685	2.7589185	3.0776274	1.9917779	1.7968695	2.2644513	3.2701628	3.9550276	2.8457747
Cntn2	1	132509425	132542940	-	-4.033647	0.29031068	-0.3430038	2.250507	0.5854759	0.2835308	0.86323035	2.4236376	0.5718577	1.48176	0.92397773	1.187252	1.866247	2.0125983	2.21134	2.726541	2.8731506	1.2735232
Nfasc	1	132564691	132741797	-	-0.86372197	0.027276147	-0.0019668438	2.9072053	2.0449076	1.7164903	0.2782678	2.49615	2.0431635	2.6781573	2.28438	1.9996251	3.0506716	3.0521266	3.2988026	1.6252577	1.6820091	0.97979194
Lrrn2	1	132880273	132940005	+	0.05381587	0.5127031	0.92003053	1.8634841	-0.52143925	-0.8684722	2.3266308	-0.47583553	1.0193167	0.21872567	0.03645251	-0.0828371	-1.0082221	0.54311305	-0.94066334	2.7980943	1.3898283	1.3475238
Mdm4	1	132989845	133025366	-	4.6102095	4.9172363	4.312348	6.0172896	5.6622915	5.5123496	5.388692	6.98926	3.5553694	6.489255	6.290064	6.193835	5.9792	5.1691027	5.436306	5.638314	6.478157	5.7190824
Pik3c2b	1	133045667	133108687	+	2.136278	1.4867078	1.5829955	3.4558263	4.0260487	2.7817817	3.122617	4.7750096	2.8806102	5.1891193	4.3834095	4.6938863	4.268936	3.6818771	2.5041215	3.95764	4.2263293	3.79378
Ppp1r15b	1	133131143	133139783	+	6.7984514	6.767394	6.680843	7.4199605	7.0790453	7.6831293	6.938426	7.1646876	6.059333	7.300342	7.239066	7.291691	6.8162065	6.5508947	7.435342	7.1562138	6.837839	7.274709
Plekha6	1	133246097	133303435	+	1.4257846	1.3492042	1.6569963	3.901812	3.4219773	2.605459	0.86323035	4.141137	3.6438074	3.7794404	3.365576	3.429613	3.4291835	3.5008848	2.843608	3.9153605	4.4368963	3.57249
Golt1a	1	133309823	133323026	+	-4.1856503	-4.4466553	-4.4018974	-4.1588836	-4.373882	-4.0383973	-4.333167	-4.1762753	-4.039577	-1.51824	-1.4781207	-0.46986017	-4.33015	-4.3093295	-4.2625914	-4.308105	-1.0549564	-0.51497275
Kiss1	1	133321875	133329901	+	-4.1856503	-4.4466553	-4.4018974	-1.3515289	-3.221879	-3.038397	-1.8592358	1.5516452	-0.08021902	-4.1032023	-0.700513	-2.1703	-4.33015	-4.3093295	-2.1105883	0.4288604	1.4755582	-0.80447936
Ren1	1	133350510	133360325	+	-4.1856503	-4.4466553	-4.4018974	1.3646781	-0.05195401	0.20953026	-1.5962013	0.34728667	1.8673136	-3.1032023	-0.28547558	0.22201745	-1.3707922	-2.5723643	-0.94066334	2.5581434	3.041905	2.3654456
Etnk2	1	133363572	133380336	+	-0.33320725	-1.4872968	-0.7904627	2.3168497	1.7781211	1.9616028	0.77303255	1.1456528	2.15682	2.803688	2.8019872	2.7604375	2.2647965	1.930136	2.281729	3.4137535	3.8940597	3.2252681
Sox13	1	133382303	133424377	-	2.5810628	2.4195936	2.2419589	5.6612954	5.666864	5.749505	6.2335215	4.228866	6.0253153	5.5279746	5.1841664	5.382369	6.060258	6.002545	5.9006386	6.067899	5.672964	6.029816
Snrpe	1	133603871	133610291	-	5.8071313	5.3830676	5.81754	6.6257515	7.0063386	6.9208803	6.8976545	6.2352357	7.5381665	7.1954327	7.4158306	7.474908	6.784749	7.0654683	7.098865	6.6375012	6.955649	6.9732327
Zc3h11a	1	133619871	133661380	-	7.9306936	7.9550543	7.891574	8.177901	7.9521103	7.9651203	7.928993	8.412439	7.6907988	8.217598	7.99094	8.000877	7.627194	7.728751	8.0671425	7.621564	7.7398205	7.5501375
Zbed6	1	133619940	133661318	-	8.052489	8.1391945	7.9674573	8.299523	8.048708	8.028365	8.023102	8.55907	7.7095475	8.354947	8.108988	8.083252	7.774958	7.802313	8.126024	7.712335	7.865562	7.6366205
Lax1	1	133679029	133690108	-	-2.4486845	-4.2946515	-1.6649319	1.1630443	0.02604856	1.8923401	1.373425	-1.3689203	1.8673136	-0.40276274	0.03645251	-0.5853375	-0.7187154	-0.9874018	-0.11058832	1.9731809	1.8195126	1.753516
Gm17678	1	133701639	133701881	-	-4.1856503	-4.4466553	-4.4018974	-4.310887	-4.373882	-4.1904	-4.333167	-4.3282785	-4.039577	-4.2552056	-4.437479	-4.322303	-4.33015	-4.3093295	-4.2625914	-4.308105	-4.3768845	-4.1264076
Atp2b4	1	133702674	133801041	-	5.6805987	4.185128	3.8481376	4.5276165	3.5060413	3.310331	2.7014792	3.818078	3.1347938	4.48176	4.1780486	4.058519	2.9614043	2.637089	2.987444	5.493154	5.2927876	4.880464
Optc	1	133897199	133907999	-	2.489915	1.5879911	1.8793886	-4.310887	-4.373882	-4.1904	-2.5962012	-4.3282785	-4.039577	-4.1032023	-4.437479	-4.1703	-4.33015	-4.1573267	-4.110588	-4.308105	-4.3768845	-4.1264076
Gm15851	1	133906531	133914822	+	-4.1856503	-4.4466553	-4.4018974	-4.310887	-4.373882	-4.1904	-4.333167	-4.3282785	-4.039577	-4.2552056	-4.437479	-4.322303	-4.33015	-4.3093295	-4.2625914	-4.308105	-4.3768845	-4.1264076
Prelp	1	133910304	133921414	-	5.5266857	3.22891	3.2339215	-4.310887	-4.373882	-4.1904	-4.333167	-4.3282785	-4.039577	-4.2552056	-4.437479	-4.322303	-4.33015	-4.3093295	-1.3032333	-4.308105	-4.3768845	-4.1264076
Fmod	1	134037254	134048277	+	7.3608155	5.4230247	5.2439613	-4.310887	-4.373882	-2.4534347	-4.333167	-4.3282785	-4.039577	-4.2552056	-4.437479	-4.322303	-4.33015	-4.3093295	-1.7886602	-4.308105	-4.3768845	-4.1264076
Btg2	1	134075170	134079120	-	5.796076	6.7373934	6.810126	4.9072056	5.396507	4.9388824	5.377257	5.808143	5.45894	5.7656198	5.8033123	6.0232253	4.7136364	4.350468	5.764393	4.711177	6.0731807	4.941475
Gm8618	1	134109368	134109799	+	-4.1856503	-4.4466553	-4.4018974	-4.310887	-4.373882	-4.1904	-4.333167	-4.3282785	-4.039577	-4.2552056	-4.437479	-4.322303	-4.33015	-4.3093295	-4.2625914	-4.308105	-4.3768845	-4.1264076
Chit1	1	134111242	134151540	+	-2.4486845	-4.4466553	-4.4018974	-1.3515289	-1.051954	0.5465653	0.14076425	-1.8543472	-1.080219	0.21872567	-0.9635475	0.5845875	0.46570912	0.74956393	-2.5256257	0.54433763	0.16743591	0.8835767
Chi3l1	1	134182176	134190181	+	-2.4486845	-0.8352202	-2.2498944	-0.45844406	0.36308348	0.6054589	-4.181164	0.21604213	-0.7176489	1.8275349	1.2380863	1.3215531	-0.27125645	-0.69789505	0.79630226	-0.98617715	-0.7654499	0.113058545
Mybph	1	134193448	134201231	+	-4.033647	-1.9727238	-1.4425395	-4.1588836	-2.221879	-1.7164693	-2.5962012	-4.1762753	-4.039577	-0.9332774	-1.700513	-1.3629451	-1.856219	-2.5723643	-2.5256257	-2.5711396	-2.2248814	-0.6524762
Adora1	1	134199223	134235431	-	-0.86372197	0.5127031	-0.0019668438	-4.1588836	-4.221879	0.66204244	-4.333167	-4.1762753	-3.887574	-0.9332774	-1.9635475	0.15162808	-0.27125645	-0.9874018	0.5898515	-0.98617715	-1.4175267	-4.1264076
Myog	1	134290004	134292547	+	-4.1856503	-1.4872968	-2.6649318	-2.5739212	-0.76244736	-0.5789657	-2.5962012	-1.8543472	-2.3026114	-4.2552056	-1.9635475	-2.5853374	-1.856219	-1.8353987	-4.110588	-4.308105	-1.4175267	-1.1670494
Ppfia4	1	134296783	134332928	-	-0.86372197	-0.70968926	0.33506808	4.492168	4.4785604	3.9216049	2.6517262	5.656615	3.5718577	5.2955413	4.445843	4.6110597	5.1164737	4.822813	3.2817292	3.4732547	4.4893637	3.310998
Tmem183a	1	134346097	134361999	-	6.0839963	6.1157994	6.1637335	6.5284915	6.447006	6.733092	6.722718	6.455811	6.6052804	7.1280184	7.3488817	7.3013754	6.361981	6.6174603	6.9331226	6.6696515	6.614322	6.7243
4933406M09Rik	1	134385940	134390981	+	-4.1856503	-4.4466553	-4.4018974	-4.1588836	-4.373882	-4.1904	-3.1811638	-4.3282785	-1.3026114	-0.9332774	-0.28547558	-4.1703	-4.33015	-4.3093295	-1.7886602	-4.156102	-4.3768845	-4.1264076
Cyb5r1	1	134405781	134411740	+	6.876996	7.204197	7.4282656	6.0771303	5.873518	5.728132	5.0282893	6.2052674	5.1486	6.8676224	6.9123554	6.9111834	5.3056684	5.1780634	6.0353436	5.1748147	5.329707	5.3430085
Adipor1	1	134415378	134433351	+	7.5247736	7.5826325	7.701026	6.735176	7.0290112	7.513311	7.429861	7.8817167	7.6698895	7.3669477	7.5486007	7.5392146	7.246544	7.0588126	7.156198	6.841783	6.839187	6.8632236
Klhl12	1	134455531	134491018	+	4.606598	4.4230247	4.3462954	6.004766	5.785148	6.0005217	5.7730327	5.4254956	5.173122	6.7763805	6.7568674	6.602839	6.123349	6.034966	5.88235	5.3907924	5.524988	5.2829833
Rabif	1	134494660	134507882	+	5.2995086	5.2464447	5.3218584	5.5893087	5.5429926	5.8226895	5.739189	4.3783135	5.5133057	6.007933	6.191271	6.176214	5.207715	5.442586	5.717548	5.809682	5.704377	5.7173395
4931440L10Rik	1	134540941	134549682	-	-4.1856503	-4.4466553	-4.4018974	-0.57392126	-0.899951	-2.038397	-1.3738089	-2.591313	-1.3026114	-0.7812744	0.4694119	-0.8483719	-1.856219	-0.45688695	-0.94066334	0.843898	-0.9029534	0.19552061
Kdm5b	1	134560171	134632877	+	6.6968226	6.3474	6.0877275	8.952415	8.477043	8.844054	8.6273985	7.314074	8.14963	8.876759	8.700722	8.766521	8.872382	8.391976	8.627293	8.965108	8.497499	9.129867
Syt2	1	134709300	134753149	+	-4.1856503	-4.2946515	-4.4018974	-0.07142091	-1.899951	-1.2310424	-0.18116382	-4.3282785	0.019316696	-0.9332774	0.7589185	-3.7497087E-4	-1.856219	-0.9874018	-1.3032333	-4.308105	-4.3768845	-4.1264076
Ppp1r12b	1	134754658	134955942	-	4.6805987	4.429862	4.1381226	2.917932	2.3630834	3.1113498	3.1586864	4.003634	2.2621732	3.5902843	3.2063775	3.1516283	3.134736	3.0025446	2.4893246	2.973181	3.4261703	2.3475237
Ube2t	1	134962565	134974162	+	2.5513155	2.8033803	3.0810225	4.6580997	5.2639503	5.0141706	4.827265	6.0963545	5.3460455	5.569223	5.2497997	5.4535813	5.6064878	5.1487346	4.828991	4.8800716	5.4824777	5.4455557
Lgr6	1	134986348	135105276	-	-1.0336471	1.4867078	0.50499314	-2.5739212	-1.2218789	-0.8684722	-0.09370096	-2.591313	-2.3026114	-0.51824	-1.700513	0.22201745	-4.1781473	-0.9874018	-1.7886602	-3.1561022	-2.639919	-0.51497275
Ptprv	1	135111169	135112306	-	0.61020917	0.46023563	0.4505454	-1.8369557	-1.2218789	-2.4534347	-1.1811639	-0.36892033	-0.56564575	-0.9332774	0.03645251	0.28913167	-1.3707922	-3.1573267	-0.41014853	-0.6966705	-1.4175267	-0.97440434
Ptpn7	1	135132725	135145320	+	2.1161	2.1972013	1.8375684	1.5135416	0.36308348	0.35392013	0.2782678	1.5241644	1.199889	1.8275349	2.6093423	2.5845876	0.86624706	1.7006543	1.4440006	1.9731809	3.2908182	3.1445367
Arl8a	1	135146824	135156269	+	6.7913113	7.2357545	7.364815	5.0160418	5.8682337	5.8411856	6.0726833	6.830752	6.4907207	5.526154	5.983651	6.003377	5.384095	5.3445106	5.1349645	5.792265	6.1534133	6.071356
Gm15445	1	135152963	135153806	+	-3.033647	0.027276147	-0.6649319	-4.310887	-4.221879	-3.038397	-3.1811638	0.071652204	-4.039577	-4.2552056	-2.2854755	-3.1703	-3.178147	-4.3093295	-4.2625914	-3.1561022	-2.639919	-4.1264076
Gpr37l1	1	135160234	135167681	-	-4.1856503	-2.7096894	-4.4018974	-2.5739212	-4.373882	-4.1904	-2.5962012	-4.3282785	-1.5656458	-1.2958475	-1.9635475	-1.8483719	-2.5931845	-2.5723643	-1.7886602	-4.156102	-4.2248816	-2.3894417
Gm4204	1	135232045	135233404	+	5.027049	4.8397746	4.586156	5.8579245	6.2313914	6.226045	5.9442496	6.403041	5.493969	6.379606	6.154355	6.0342712	6.268936	6.2636857	5.880934	5.8565226	5.896652	6.0114374
Elf3	1	135253574	135258472	-	-4.1856503	-4.4466553	-4.249894	4.2631807	6.1585817	5.6018476	5.713654	7.2357655	6.231367	5.3664393	5.0830307	5.5196977	5.9485574	5.4163203	4.3732276	6.429799	7.0200768	6.6273665
Rnpep	1	135262712	135284084	-	5.6719856	5.338343	5.508329	4.6803203	5.1466274	5.5257525	5.60837	5.003634	6.0026903	5.5188494	5.44754	5.4388785	5.41431	5.4500036	4.7781553	6.0398855	6.150158	5.938485
Timm17a	1	135301532	135313778	-	5.8428698	6.434119	6.6562448	6.294387	6.584671	6.7976527	6.9201555	5.5224295	7.187237	6.9749484	7.271988	7.2957764	6.597463	6.9327855	6.765161	6.6309843	6.5391607	7.0977283
Lmod1	1	135324807	135368065	+	6.2803698	5.967443	5.883248	-0.9889588	-0.76244736	1.0490656	-0.72173214	-0.26938465	-0.08021902	0.28911495	-0.826044	-0.26340938	0.34541485	-0.9874018	0.13733923	-1.3487471	0.023046017	0.9324863
Shisa4	1	135371057	135375237	-	5.5437818	4.8086357	5.13381	0.84111625	1.7554009	1.1315278	1.7495735	2.0525432	2.635988	1.8036882	2.2691133	2.0776277	1.4942783	1.0521268	2.098865	1.9099871	2.2669716	1.0255957
Ipo9	1	135382312	135430499	-	7.508418	7.0820165	6.8527374	7.30974	7.329349	7.113888	7.3106894	6.593562	6.7058177	8.099228	7.892256	7.819449	7.4916234	7.386672	7.051803	7.369908	7.2599416	7.2277193
Nav1	1	135434580	135585355	-	5.6580963	5.740147	5.4660673	5.5223546	4.965473	4.9216046	5.459081	4.5985117	5.450048	5.7281046	5.243955	5.3610816	6.111872	5.764514	5.1632075	5.7311187	5.51827	5.2277193
Gm4793	1	135584773	135599950	+	-4.033647	-4.4466553	-4.4018974	-4.1588836	-4.221879	-4.1904	-4.333167	-4.3282785	-4.039577	-3.1032023	-4.2854757	-4.322303	-4.1781473	-4.1573267	-4.2625914	-2.1561022	-4.3768845	-4.1264076
Nav1	1	135606447	135688105	-	-2.4486845	-0.70968926	-3.2498941	-3.1588838	-4.221879	-4.0383973	-3.1811638	-1.3689203	-4.039577	-1.2958475	-1.700513	-4.322303	-0.5931845	-1.5723643	-1.5256257	-0.834174	-4.2248816	-1.6524762
Csrp1	1	135720061	135752232	+	8.902807	8.829631	8.959407	5.744998	4.9048257	7.1164207	6.5762267	5.8722115	5.7234507	5.3167577	5.865541	5.886338	5.170581	4.9248223	6.383267	6.431676	6.6991887	7.0128593
Phlda3	1	135766119	135769136	+	7.6493473	7.4298615	7.6745467	5.2008657	5.848242	6.3709936	6.5416436	6.2267365	6.34844	5.6732306	6.207379	6.158375	5.2894583	5.358373	6.274195	6.067899	6.4466596	6.6846995
Tnni1	1	135783065	135810989	+	-0.33320725	0.16477975	0.33506808	-3.1588838	-0.13441613	0.13152777	-1.3738089	-1.3689203	-3.887574	-0.9332774	-1.1155506	-1.8483719	-4.1781473	-2.1573267	-1.3032333	1.1293001	1.360081	1.7260355
Lad1	1	135818598	135833341	+	-4.1856503	-0.3877613	-0.7904627	2.5553617	3.301683	4.5873113	4.93518	1.9936497	3.6593206	2.555009	2.253683	1.6110599	3.6356342	4.141881	3.273116	2.3830569	2.9550276	3.0255954
Tnnt2	1	135836386	135852260	+	1.3586705	2.6711323	2.7387903	0.08904373	0.10004903	0.4210343	0.21115367	-4.1762753	0.5718577	-0.19631188	-1.4781207	-1.3629451	-0.37079215	-0.45688695	-2.5256257	1.0138228	0.94504356	0.8329506
Pkp1	1	135871395	135919207	-	-0.33320725	2.5879912	2.1076577	-4.310887	-4.373882	-4.0383973	-4.333167	-4.3282785	-0.7176489	-1.51824	-2.7005131	-2.5853374	-4.1781473	-4.1573267	-1.7886602	-4.308105	-4.3768845	-3.974404
Igfn1	1	135953578	136006342	-	-4.1856503	-4.4466553	-2.6649318	-4.310887	-4.373882	-4.1904	-4.333167	-4.3282785	-4.039577	-4.2552056	-4.437479	-2.5853374	-4.33015	-4.3093295	-4.2625914	-4.308105	-4.3768845	-4.1264076
Tmem9	1	136008219	136035030	+	5.6702566	5.0738544	5.436606	4.271569	4.5496106	4.520024	4.052456	5.145653	5.170418	4.8596935	4.8794312	4.927732	4.490738	4.281465	4.3030396	4.846713	5.479022	5.1157084
Cacna1s	1	136052750	136119822	+	-4.1856503	-4.2946515	-2.6649318	-2.5739212	0.82251513	1.1710562	0.066763744	-0.59131277	0.019316696	-0.40276274	-0.37858507	-1.000375	0.5222926	-0.8353987	-0.52562577	-1.834174	-0.7654499	-1.6524762
Gm15850	1	136126178	136131183	-	-4.033647	-4.4466553	-1.9279662	-4.310887	-2.221879	-4.1904	-4.333167	-4.3282785	-4.039577	-1.7812743	-4.2854757	-4.322303	-4.33015	-4.3093295	-4.2625914	-4.308105	-4.3768845	-4.1264076
Kif21b	1	136131389	136177998	+	5.3842053	4.744267	4.3462954	3.6026676	3.8708782	2.9950259	2.9377773	4.2331157	3.1677086	5.472337	4.734115	4.407129	4.5966396	4.302105	3.778155	4.1293	4.9550276	3.7120962
2310006M14Rik	1	136181474	136207097	-	-4.1856503	-4.2946515	-4.249894	-4.1588836	-4.373882	-4.1904	-4.333167	-4.1762753	-1.887574	-4.2552056	-4.437479	-4.322303	-3.178147	-4.1573267	-4.2625914	-3.1561022	-4.2248816	-4.1264076
5730559C18Rik	1	136213522	136234280	-	2.3586702	3.1647797	2.8161948	2.5135415	2.5330086	2.1514273	3.6067386	2.2994583	3.7490509	4.106251	3.19834	3.451752	3.6292078	3.5008848	3.3892577	2.8662658	2.503039	2.9204133
Gpr25	1	136258914	136260873	-	-4.1856503	-4.4466553	-4.4018974	-2.5739212	-4.221879	-4.1904	-4.333167	-1.0063503	-3.887574	-4.1032023	-4.437479	-4.322303	-1.3707922	-4.3093295	-4.2625914	-2.5711396	-1.0549564	-1.6524762
Camsap2	1	136268123	136346104	-	6.1951714	6.38922	5.8896565	4.826958	4.5496106	4.9070463	6.075045	5.7750096	4.6438074	6.070474	5.921539	5.975632	5.6689105	5.5396404	5.110999	5.633432	5.3181505	5.6030245
Ddx59	1	136415271	136440158	+	3.4092968	3.4127076	3.2579005	2.8069005	3.3095024	3.4773028	4.4806147	3.5241647	4.9858704	5.350068	5.1780486	5.039153	4.7962675	4.7851877	4.4324436	4.3869295	4.356319	4.5840163
Kif14	1	136467958	136531511	+	3.9997761	3.259937	2.9692743	4.8495445	4.654638	4.5390315	5.3345356	5.698706	5.0607934	6.5867953	6.196324	6.1471124	5.927761	5.638713	5.1748137	5.240503	5.2159877	5.340745
Zfp281	1	136624901	136630053	+	5.46819	5.6911902	5.302775	7.7103243	7.1645226	7.466918	7.688815	6.3335	6.8905034	7.6600103	7.6658087	7.6126986	7.306676	7.347492	7.723093	6.8786974	6.3016176	6.515444
Nr5a2	1	136843584	136960427	-	-4.1856503	-4.4466553	-4.4018974	5.4595017	3.972878	6.0635786	5.8174267	4.541401	4.1347938	5.871212	6.196324	6.229512	4.556563	4.268938	5.617332	5.5495305	5.0325065	5.6384645
A130050O07Rik	1	137928170	137930273	+	-4.1856503	-2.2946517	-4.4018974	-4.310887	-4.373882	-4.1904	-4.333167	-4.3282785	-4.039577	-4.2552056	-4.437479	-4.1703	-4.33015	-4.3093295	-4.2625914	-4.308105	-4.3768845	-4.1264076
Ptprc	1	138062861	138175305	-	1.8489959	2.305261	2.0538864	-4.310887	-4.373882	-4.1904	-4.333167	-4.3282785	-4.039577	-4.2552056	-4.437479	-4.322303	-4.33015	-4.3093295	-4.2625914	-4.308105	-4.3768845	-4.1264076
Atp6v1g3	1	138273738	138289460	+	-4.1856503	-4.4466553	-4.4018974	-4.310887	-4.373882	-4.1904	-4.333167	-4.3282785	-3.887574	-4.2552056	-4.437479	-4.322303	-4.33015	-4.3093295	-4.2625914	-4.308105	-4.3768845	-3.974404
Nek7	1	138484714	138619696	-	6.346814	6.343784	6.2085123	4.670839	3.9629962	4.2653837	5.033155	4.8735733	3.4874656	4.976282	5.147066	5.3235555	4.7377324	4.3623095	4.8580785	4.6736207	4.7322206	5.0284104
Lhx9	1	138825186	138848576	-	3.489915	3.7660441	3.8481376	-4.310887	-4.373882	-1.7164693	-2.5962012	-3.1762753	-4.039577	-4.2552056	-4.2854757	-2.5853374	-4.33015	-4.1573267	-0.94066334	-4.308105	-2.639919	-4.1264076
2310009B15Rik	1	138851979	138856854	-	2.3586702	1.563329	2.225839	0.6990972	0.30168304	1.0908858	0.51927596	1.0331781	1.9453161	1.144725	2.0543745	2.239091	1.4365628	0.7968696	1.7720547	1.4877541	1.2986804	1.1130586
Dennd1b	1	138963436	139176043	+	3.727904	4.323734	4.1381226	5.4539847	5.1853886	5.467414	5.1763883	5.2394667	4.3412447	5.5955024	5.3763027	5.2559648	5.1256337	4.8952413	5.0416965	5.3377533	5.1015477	5.0028753
4930596I21Rik	1	138977657	138979240	+	-4.1856503	-4.4466553	-4.4018974	-2.1588838	-3.221879	-3.038397	-4.333167	-4.3282785	-4.039577	-3.1032023	-4.2854757	-4.322303	-4.33015	-4.1573267	-2.5256257	-3.1561022	-4.3768845	-4.1264076
Crb1	1	139197056	139377100	-	-4.1856503	-4.4466553	-4.4018974	-4.1588836	-2.6369164	-4.1904	-4.333167	-4.3282785	-4.039577	-4.2552056	-4.437479	-4.322303	-4.33015	-4.3093295	-4.2625914	-2.5711396	-4.3768845	-4.1264076
Zbtb41	1	139422383	139453005	+	5.571832	5.8410573	5.3500185	4.82411	4.6361017	4.8834434	4.6737046	4.5752687	3.2722974	4.891151	4.697518	4.574534	4.5326595	4.4610586	4.3892574	4.04357	4.114969	4.3475237
Aspm	1	139454773	139494090	+	5.3084273	4.837205	4.3537316	6.2473216	6.1268487	6.024998	6.2586675	5.1275053	5.6573906	6.9948297	6.703209	6.6578364	6.529212	6.155556	5.8709793	6.222193	6.0277843	6.1223106
F13b	1	139501707	139523756	+	-4.1856503	-4.4466553	-4.4018974	-4.310887	-4.373882	-1.0383973	-4.181164	-4.3282785	-4.039577	-4.2552056	-4.437479	-4.322303	-4.33015	-4.3093295	-4.2625914	-4.308105	-4.3768845	-4.1264076
Cfhr1	1	139547062	139560258	-	-4.1856503	-4.4466553	-4.4018974	-4.310887	-4.373882	-4.1904	-4.333167	-4.3282785	-4.039577	-4.2552056	-4.437479	-4.322303	-4.33015	-4.3093295	-4.2625914	-4.308105	-4.3768845	-4.1264076
Cfhr3	1	139593755	139608282	-	-4.1856503	-4.4466553	-4.4018974	-4.310887	-4.373882	-4.1904	-4.333167	-4.3282785	-4.039577	-4.2552056	-4.437479	-4.322303	-4.33015	-4.3093295	-4.2625914	-4.308105	-4.3768845	-4.1264076
Gm4788	1	139697635	139781239	-	-4.1856503	-4.4466553	-4.4018974	-4.1588836	-4.221879	-4.1904	-4.181164	-4.3282785	-4.039577	-4.1032023	-4.437479	-4.1703	-3.178147	-4.1573267	-4.2625914	-4.308105	-4.3768845	-3.974404
Cfhr2	1	139810293	139858689	-	-3.033647	-2.7096894	-2.2498944	-4.310887	-4.373882	-4.1904	-4.333167	-4.3282785	-4.039577	-4.2552056	-4.437479	-4.322303	-4.33015	-4.3093295	-4.2625914	-4.308105	-4.3768845	-3.974404
Cfh	1	140085855	140183411	-	3.0216355	3.7165754	3.7724736	-4.1588836	-4.373882	-1.2310424	0.21115367	-1.3689203	0.36035362	-0.7812744	-2.7005131	-4.322303	-1.856219	-4.1573267	-0.41014853	0.65125287	1.0970466	1.4518605
Kcnt2	1	140246216	140612063	+	2.1758063	1.2599369	1.8998528	1.4260788	1.2375526	-1.2310424	-0.5962013	1.109127	-0.30261135	0.89679754	-0.700513	-0.362945	-0.008222056	0.30210492	0.2113398	-0.24921146	-0.31799096	-1.3894418
AC110527.1	1	141256568	141257158	-	-4.1856503	-4.4466553	-4.4018974	-4.310887	-4.373882	-4.1904	-4.333167	-4.3282785	-4.039577	-4.2552056	-4.437479	-4.322303	-4.33015	-4.3093295	-4.2625914	-4.308105	-4.3768845	-4.1264076
Cdc73	1	143598797	143702893	-	5.9464927	6.0749454	5.9448624	6.701427	6.624395	6.610859	6.8195405	5.677034	5.908466	7.1316147	7.1281524	7.101163	6.8048463	6.736733	6.5287523	6.4922557	6.0970464	6.293553
B3galt2	1	143640664	143650406	+	-4.033647	-1.1247269	-2.6649318	-4.310887	-4.373882	-4.1904	-4.333167	-4.3282785	-4.039577	-4.2552056	-4.437479	-4.322303	-4.33015	-4.3093295	-4.2625914	-4.308105	-4.3768845	-4.1264076
Glrx2	1	143739029	143749676	+	4.306203	4.341973	4.629689	3.68032	4.072742	4.2835307	4.5870204	3.9426658	4.8403463	4.579792	4.952929	4.7275453	4.27718	4.3143487	4.5260363	3.726541	3.994287	3.99138
Trove2	1	143750790	143777068	-	5.622778	5.689767	5.38673	4.258969	4.7921414	4.4534554	4.7875032	4.1137433	4.031289	4.868341	4.983651	4.6720505	4.9119654	4.268938	4.1325855	5.1453943	5.513211	5.0114374
Uchl5	1	143777278	143807466	+	5.100779	4.9148016	4.741627	5.7762814	5.9202285	5.7181587	6.069134	5.4049253	5.9812484	6.8611383	6.9848194	7.0164332	6.308688	6.396302	6.0792365	6.376254	6.473823	6.2770777
Rgs2	1	143999338	144004161	-	3.489915	4.1891637	4.524893	-1.3515289	0.02604856	-0.5789657	-2.5962012	-0.59131277	-1.5656458	0.28911495	-0.037548047	-0.7108683	-2.5931845	0.09060076	0.5898515	-4.308105	-4.2248816	-4.1264076
Rgs13	1	144138667	144177372	-	-4.1856503	-4.2946515	-4.249894	-4.310887	-4.373882	-4.1904	-4.333167	-4.3282785	-4.039577	-4.2552056	-4.437479	-4.322303	-4.33015	-4.3093295	-4.2625914	-4.308105	-4.3768845	-4.1264076
Rgs1	1	144243972	144249242	-	-0.5742154	1.4057878	0.9980331	-4.310887	-4.373882	-4.1904	-4.333167	-4.3282785	-4.039577	-4.2552056	-4.437479	-4.322303	-4.33015	-4.3093295	-4.2625914	-4.308105	-4.3768845	-4.1264076
Rgs18	1	144752683	144775435	-	-0.5742154	-1.1247269	-1.9279662	-4.310887	-4.373882	-4.1904	-4.333167	-4.3282785	-4.039577	-4.2552056	-4.437479	-4.322303	-4.33015	-4.3093295	-4.2625914	-4.308105	-4.3768845	-4.1264076
Gm5263	1	146420434	146420874	+	-4.1856503	-4.4466553	-4.4018974	-4.310887	-4.373882	-4.1904	-4.333167	-4.3282785	-4.039577	-4.2552056	-4.437479	-4.322303	-4.33015	-4.3093295	-4.2625914	-4.308105	-4.3768845	-4.1264076
Fam5c	1	146495629	146902472	+	-2.4486845	-4.4466553	-4.249894	-4.1588836	-4.373882	-4.1904	-4.333167	-4.3282785	-4.039577	-4.2552056	-4.437479	-2.5853374	-4.33015	-4.3093295	-4.2625914	-1.834174	-2.639919	-2.3894417
A230059L01Rik	1	146802965	146806022	-	-4.1856503	-4.4466553	-4.4018974	-4.310887	-4.373882	-4.1904	-4.333167	-1.8543472	-4.039577	-4.2552056	-4.437479	-4.1703	-4.33015	-4.3093295	-4.2625914	-4.308105	-4.3768845	-4.1264076
Gm15584	1	146809831	146841696	-	-4.1856503	-4.4466553	-4.4018974	-4.310887	-4.373882	-4.1904	-4.333167	-4.3282785	-4.039577	-4.2552056	-4.437479	-4.322303	-4.33015	-4.3093295	-4.2625914	-4.308105	-4.3768845	-4.1264076
Gm9931	1	147280758	147281942	-	-4.1856503	-4.4466553	-4.4018974	-4.310887	-4.373882	-4.1904	-4.333167	-4.3282785	-4.039577	-4.2552056	-4.437479	-4.322303	-4.33015	-4.3093295	-4.2625914	-4.308105	-4.3768845	-4.1264076
Pla2g4a	1	149829618	149961290	-	6.425784	6.8664804	6.7486963	0.92857915	1.7323172	1.3878675	0.066763744	0.6817057	1.282351	2.803688	2.1902578	2.687681	1.1072551	0.8870673	1.2113398	1.0918255	1.167436	0.7260354
Ptgs2	1	150100124	150108010	+	5.7769246	9.203699	8.957578	2.8069005	-1.899951	3.005997	2.4770477	-1.0063503	0.019316696	-1.2958475	-0.19801277	0.07762759	-2.5931845	-2.1573267	5.051803	1.8662658	-0.31799096	1.7260355
Pdc	1	150319417	150333905	+	-4.033647	-4.2946515	-4.249894	-0.9889588	-4.221879	-0.5789657	-0.5962013	-4.3282785	-4.039577	-4.2552056	-2.7005131	-1.8483719	-4.33015	-4.1573267	-1.7886602	-4.156102	-4.2248816	-2.3894417
BC003331	1	150361305	150393080	-	5.2071447	5.284664	5.2339215	3.8069007	4.374311	4.2969933	4.433546	4.0525436	3.9068418	4.876937	4.711704	4.7751436	4.27718	4.17359	4.229262	3.973181	4.192971	4.2203526
Tpr	1	150392838	150449935	+	7.6934223	8.075763	7.6656113	8.405266	8.300457	8.138087	8.528566	7.566876	7.5558877	9.156982	8.885858	8.781895	8.585481	8.515099	7.9558377	8.538909	7.9472337	8.382323
Prg4	1	150449412	150466165	-	3.799243	5.607723	5.445334	-4.1588836	-4.373882	-4.1904	-4.333167	-4.3282785	-3.887574	-4.2552056	-4.2854757	-4.322303	-4.33015	-4.3093295	-4.110588	-4.308105	-2.639919	-4.1264076
Hmcn1	1	150563527	150993435	-	4.095636	4.0407386	3.6204705	-0.9889588	-0.899951	-0.33795753	-4.181164	-4.3282785	-0.88757384	-0.19631188	-0.28547558	-1.3629451	-1.0082221	-1.3499718	-4.110588	0.2362154	-1.4175267	-0.3894419
Gm20631	1	150625265	150783499	+	-4.1856503	-4.4466553	-4.4018974	-4.310887	-4.373882	-4.1904	-4.333167	-4.3282785	-4.039577	-4.2552056	-4.437479	-4.322303	-4.33015	-4.3093295	-4.2625914	-4.308105	-4.3768845	-4.1264076
Ivns1abp	1	151344498	151364445	+	7.105264	7.3613257	7.169539	7.3661475	6.895115	7.058318	6.459985	6.1148953	6.443343	8.964064	8.843646	8.916831	7.737733	7.770081	7.952132	4.9706025	5.422577	5.7970853
1200016B10Rik	1	151367699	151428455	-	3.8911655	4.067292	4.107658	5.508228	5.6251783	5.8273363	5.346313	5.727607	5.672759	6.02608	5.9719124	6.1174126	5.556563	5.160086	5.4573674	5.434485	5.6330996	5.8393764
1190005F20Rik	1	151428648	151458182	+	5.2815027	5.1891637	5.197189	4.1032114	4.7323174	4.218991	4.9009852	3.4890606	5.1292343	5.238872	5.2710304	5.2788486	5.001762	4.8539004	4.1182303	5.1362195	4.8572674	4.70859
Rnf2	1	151469406	151500823	-	6.1135583	5.9160194	5.850768	7.057862	6.452313	7.2313137	6.951336	6.634296	6.2157135	7.165924	7.449234	7.4127827	6.5127234	6.460141	7.3250823	6.8579183	6.787044	7.060395
Fam129a	1	151571186	151721939	+	6.691719	6.369796	6.1826477	5.6644835	5.303642	5.2744856	4.318682	5.2457895	4.0193167	6.1352024	5.6960917	5.6969786	4.866247	4.6881633	5.137339	5.7018785	5.7028966	4.8167586
Edem3	1	151755374	151822328	+	6.2815027	6.7102704	6.2449613	5.570737	5.0260487	5.527657	5.971121	5.276995	4.3071833	6.0452743	6.1239157	6.020759	5.20987	5.0858474	5.311476	5.1748147	4.947546	5.3362083
1700025G04Rik	1	151884524	152090320	-	4.770484	4.3564	4.094402	3.8909647	3.7554011	3.844246	3.5936232	3.8460925	4.2519774	4.0465446	3.7088778	3.999625	4.2141705	4.0125985	3.481869	4.4549227	4.5824733	4.426475
Tsen15	1	152370735	152386688	-	4.466199	3.6768918	4.120793	4.0554357	4.2497964	4.3058987	4.444545	4.7923913	4.608281	4.6682873	4.7229533	4.868619	4.2523055	4.3184066	4.3570175	4.4877543	4.6330996	4.6658406
Glt25d2	1	152399830	152510695	+	-4.1856503	-4.2946515	-2.6649318	-0.2519932	-2.6369164	-1.4534347	0.066763744	-1.0063503	-2.3026114	0.06672252	-0.826044	-0.26340938	-0.090684235	-0.9874018	0.28172913	1.2701627	1.167436	1.5801845
Rgl1	1	152516759	152766351	-	5.3842053	4.943753	4.894764	1.455826	1.2699741	1.9388827	1.3106893	0.7306153	1.282351	3.2543497	2.7479475	2.637055	1.951136	2.0125983	1.7963022	1.4288604	1.5824734	2.1548786
Gm15479	1	152684026	152687501	-	-4.1856503	-4.4466553	-4.249894	-4.310887	-4.221879	-4.1904	-4.333167	-4.3282785	-4.039577	-4.1032023	-1.9635475	-4.1703	-4.1781473	-4.1573267	-4.2625914	-4.308105	-4.3768845	-4.1264076
Apobec4	1	152750551	152757544	+	-4.1856503	-4.4466553	-4.4018974	-4.310887	-4.373882	-4.1904	-4.333167	-4.3282785	-4.039577	-4.2552056	-4.437479	-4.322303	-4.33015	-4.3093295	-4.2625914	-4.308105	-4.3768845	-4.1264076
Arpc5	1	152766542	152775597	+	7.9386144	8.333794	8.413219	6.569037	6.473349	7.099234	7.018509	5.5067196	6.8673134	6.6475043	6.8379993	6.7962055	6.121061	6.3837695	6.6666665	6.6807375	6.557297	6.9848733
Ncf2	1	152807890	152836990	+	2.032442	2.045198	2.2419589	-0.07142091	0.5854759	1.2095302	1.4037987	-1.1762753	1.9704071	1.5692228	1.0364525	1.2891318	1.0697805	0.23499075	0.059336703	2.2014499	2.8085415	3.2923822
Smg7	1	152836996	152902646	-	5.9176373	6.023891	5.531465	7.780328	7.389146	7.88864	7.5218744	7.446692	6.22095	8.081983	7.893189	7.687292	7.4217653	7.0714917	7.353447	7.10423	6.8452396	7.2628055
Nmnat2	1	152955101	153119260	+	2.6805985	3.5062482	3.2579005	4.8212557	4.7582607	4.8684936	4.2025404	5.4908366	3.9766123	4.611043	4.449234	4.178428	4.7702203	4.7068596	4.264451	4.331738	5.44223	5.039616
Lamc2	1	153122756	153186447	-	2.9997761	3.682628	3.7835286	4.5135417	2.5594807	4.4494424	4.365731	3.6940894	3.6202207	4.751666	4.785987	4.3610816	3.1617029	3.897956	5.213592	3.6186848	4.150158	3.8773446
Lamc1	1	153218922	153332786	-	8.325828	8.523331	8.208512	8.734038	7.993047	8.1412	7.8025427	7.9413676	7.2653446	9.157423	9.000937	8.84215	8.175827	7.980945	8.069321	8.438223	8.316457	8.151009
E330020D12Rik	1	153404827	153408429	-	-4.1856503	-4.4466553	-4.4018974	2.1809664	0.948046	2.4373362	1.6261913	4.9374666	3.112426	2.5115073	2.7806137	2.7365906	1.0697805	-0.5723642	2.098865	1.3984869	3.3373609	1.610558
1700012A16Rik	1	153425162	153452574	+	-4.1856503	-4.4466553	-4.4018974	-0.35152885	-2.6369164	-2.038397	-4.181164	-0.36892033	-3.887574	0.8036881	-0.9635475	-1.000375	-4.1781473	-1.3499718	-0.78866017	-2.5711396	-1.639919	-0.3894419
Dhx9	1	153455758	153487660	-	7.4815598	7.7514486	7.202862	8.76982	8.690075	8.365414	8.870555	7.7410965	7.5439234	9.178293	8.964378	8.935118	9.072151	8.788849	8.446397	8.780352	8.187688	8.772739
Npl	1	153503016	153549714	-	1.9887209	1.5879911	1.6569963	3.9338734	3.9679456	4.4851646	4.4806147	4.2373524	4.4207654	5.98691	6.4432955	6.5887556	4.476489	4.2392783	5.03407	3.5163233	4.290818	4.0312204
Rgs8	1	153653025	153697667	+	-0.5742154	-2.7096894	-4.249894	-1.8369557	-4.373882	-0.8684722	-4.333167	-4.3282785	-4.039577	-4.2552056	-4.2854757	-2.5853374	-4.1781473	-1.8353987	-1.3032333	-4.308105	-4.3768845	-4.1264076
Rgs16	1	153740349	153745468	+	4.649348	6.2190757	6.3369455	0.011041236	1.2043858	1.0490656	1.3106893	2.5516453	-0.4281423	-0.40276274	-0.37858507	0.28913167	1.2812846	0.65002817	2.6707714	-2.5711396	0.360081	0.7260354
Rnasel	1	153749426	153764221	+	1.8970904	0.8346311	0.7501057	-4.310887	-1.899951	-1.2310424	-2.5962012	-1.3689203	-2.3026114	1.106251	0.80198723	0.22201745	-0.4777074	-4.3093295	-1.7886602	-4.308105	-1.4175267	-2.3894417
Rgsl1	1	153779381	153844142	-	-4.1856503	-4.4466553	-2.2498944	-4.310887	-4.373882	-4.1904	-4.333167	-4.3282785	-4.039577	-4.2552056	-4.437479	-4.1703	-4.33015	-4.3093295	-4.2625914	-4.308105	-4.3768845	-4.1264076
5830403L16Rik	1	153849542	153900208	-	-4.1856503	-4.4466553	-4.4018974	-4.310887	-4.373882	-4.1904	-4.333167	-4.1762753	-4.039577	-2.51824	-4.437479	-4.322303	-4.33015	-4.3093295	-4.2625914	-4.156102	-4.3768845	-4.1264076
Gm5531	1	153874345	153876871	+	-4.1856503	-4.4466553	-4.4018974	-4.310887	-4.373882	-4.1904	-4.333167	-4.3282785	-4.039577	-4.2552056	-4.437479	-4.322303	-4.33015	-4.3093295	-4.2625914	-4.308105	-4.3768845	-4.1264076
Teddm1	1	153891646	153893060	+	-4.1856503	-4.4466553	-4.4018974	-4.310887	-4.373882	-4.1904	-4.333167	-4.3282785	-4.039577	-4.2552056	-4.437479	-4.322303	-4.33015	-4.3093295	-4.2625914	-4.308105	-4.3768845	-4.1264076
Glul	1	153899944	153909723	+	5.0404944	4.5570974	4.6080866	6.9749007	6.7279477	7.0635786	6.9730215	6.2625165	6.4422226	7.567011	7.2614193	7.378522	7.2248645	7.2435527	7.4075727	6.292014	6.188746	6.7879777
A930039A15Rik	1	153905301	153916910	+	-2.4486845	-4.4466553	-4.4018974	-2.5739212	-4.373882	-4.1904	-4.181164	-2.1762753	-4.039577	-1.51824	-4.437479	-4.1703	-2.178147	-4.3093295	-4.110588	-4.156102	-4.2248816	-3.974404
Zfp648	1	154201187	154205674	+	-4.1856503	-4.4466553	-4.249894	-4.310887	-4.373882	-4.0383973	-4.333167	-4.3282785	-4.039577	-4.2552056	-4.437479	-4.322303	-4.33015	-4.3093295	-4.110588	-4.308105	-4.3768845	-4.1264076
Cacna1e	1	154392519	154725920	-	-4.033647	-4.4466553	-3.2498941	-1.8369557	-4.373882	-4.1904	-4.333167	-4.3282785	-4.039577	-2.51824	-4.2854757	-4.1703	-4.33015	-4.3093295	-4.2625914	-4.156102	-4.3768845	-3.974404
Ier5	1	155096367	155099636	-	6.5957093	7.0529695	7.1674304	2.0505695	2.9176722	3.0168853	2.4481928	3.7662392	2.9068418	3.1352024	3.2302241	3.3135157	2.821853	2.5291739	3.4051116	3.2014499	3.9747908	3.787147
Mr1	1	155127878	155146780	-	2.136278	2.3492043	1.9200306	-4.310887	-4.373882	-4.1904	-4.333167	-4.3282785	-4.039577	-4.1032023	-4.437479	-4.322303	-4.33015	-4.3093295	-4.110588	-4.308105	-4.3768845	-4.1264076
Stx6	1	155158703	155203517	+	5.7688694	5.9293494	5.8468204	4.1898446	4.666864	4.644597	4.466295	3.6940894	4.5636373	5.0465446	4.8099213	4.927732	4.239705	4.2478147	4.3030396	4.2189374	4.666902	4.6838074
BC034090	1	155212474	155232724	-	4.6771593	4.7821636	4.698473	0.7953125	0.36308348	0.4210343	0.2782678	1.8681189	-0.18713419	1.144725	0.7589185	0.8740942	1.1437811	0.42763573	0.5898515	1.6767879	2.7293148	2.1955206
Xpr1	1	155275701	155417415	-	5.7656345	5.9473314	5.5798283	4.7806954	4.5060415	4.8564205	4.556928	4.3859673	4.346046	5.4892545	5.2083797	5.0917945	4.4254794	3.9248223	4.436306	4.8495226	5.1414404	4.513436
Gm5532	1	155520173	155527111	-	-4.033647	-4.4466553	-2.6649318	-4.310887	-4.221879	-4.0383973	-4.333167	-4.3282785	-3.887574	-4.2552056	-4.437479	-4.322303	-4.33015	-4.3093295	-4.2625914	-4.156102	-4.3768845	-4.1264076
Acbd6	1	155558120	155687233	+	5.4441113	4.8902235	5.223811	5.3763914	5.607844	5.5314584	5.286442	6.0343957	5.747237	6.203998	5.982481	6.047658	5.6906753	5.650028	5.3792596	5.831162	5.7176332	5.8085938
Lhx4	1	155698036	155742120	-	-4.1856503	-4.2946515	-4.4018974	-4.310887	-4.373882	-4.0383973	-4.181164	-4.3282785	-3.887574	-4.1032023	-2.7005131	-4.1703	-4.33015	-4.1573267	-2.5256257	-4.308105	-4.3768845	-4.1264076
Qsox1	1	155778155	155812883	-	8.437775	8.441539	8.380145	2.6740062	3.3479767	3.729787	2.8522592	3.9632761	2.7417827	4.293402	4.1533165	3.748563	2.940794	2.5291739	3.8082752	3.8438978	4.360081	3.932486
Cep350	1	155844966	155972890	-	5.586573	5.4005766	4.8612413	4.9152575	5.06814	4.41693	4.976183	4.9886317	3.9068418	5.6331997	5.212376	5.213404	4.8771353	4.412529	4.1840324	4.568412	4.620609	4.517449
Tor1aip1	1	156004599	156036480	-	6.522859	6.27045	6.241959	4.4849725	3.9972897	4.9559565	4.7166815	3.4384344	4.5133057	5.358277	5.230224	5.253866	4.130192	4.285617	4.630879	4.2189374	3.5824733	4.0255957
Tor1aip2	1	156035403	156068861	+	7.2910957	7.3232746	7.3458295	6.655699	6.8340816	7.3229985	6.8488135	6.6731296	7.018565	7.556793	7.654471	7.7058334	7.065622	6.7800474	6.8943343	7.1686416	7.2609477	7.1130586
Fam163a	1	156075966	156205026	-	-4.1856503	-4.4466553	-4.4018974	-4.310887	-0.76244736	0.35392013	-1.0112388	-2.591313	0.5718577	-4.1032023	-4.437479	-1.000375	-0.4777074	-1.8353987	-0.94066334	-0.34874713	1.0605206	0.8835767
Tdrd5	1	156255296	156303664	-	-4.1856503	-4.4466553	-4.249894	1.7718534	2.7323172	2.9388826	2.9168684	2.467581	1.8673136	3.6649818	2.990649	3.3610816	3.5222929	3.4351301	3.1278164	-0.6966705	0.5824734	1.6694517
Nphs2	1	156310727	156328035	+	-4.1856503	-4.4466553	-4.4018974	-4.310887	-4.373882	-4.1904	-1.8592358	-4.3282785	-4.039577	-4.2552056	-4.437479	-4.322303	-4.33015	-4.1573267	-4.2625914	-4.308105	-4.3768845	-4.1264076
9430070O13Rik	1	156323509	156421159	-	-2.4486845	-1.4872968	-1.9279662	-1.5739212	-1.2218789	-2.038397	-3.1811638	-3.1762753	-0.88757384	-0.64377093	-0.826044	-1.1702999	-1.3707922	-0.15732673	-2.1105883	-4.308105	-4.2248816	-4.1264076
Gm2000	1	156366040	156366484	+	4.6281314	4.256095	4.721649	4.78656	5.0704427	5.4210343	5.1763883	5.6645026	6.22747	4.6912136	5.263346	5.1266165	4.5767403	5.146454	5.3872633	4.6252575	4.8276863	4.9710393
Soat1	1	156428108	156474328	-	6.255219	7.2318473	7.1768947	4.651688	5.6423073	5.728132	4.6326175	5.4585357	5.109606	5.7763805	5.401025	5.395754	5.568367	5.166854	5.764393	3.6120825	5.048914	4.352025
AC114588.1	1	156524092	156526659	+	3.8732436	3.6537154	3.6388488	4.78656	5.2189903	5.019594	4.849503	5.0858197	4.1124263	5.020919	4.642302	4.5162005	5.233364	4.9433355	4.693543	4.9313607	4.9274035	5.1677027
Abl2	1	156558786	156649568	+	5.4562006	5.9172363	5.8494534	6.6084733	6.408388	6.5428033	6.504461	6.00736	5.523937	6.690401	6.4270515	6.3444138	6.633228	6.627308	6.471554	5.799548	5.5808625	5.8329506
Tor3a	1	156653617	156674356	-	4.466199	4.1729536	4.2658052	4.2881994	3.660764	4.146478	4.407551	2.6817057	4.140332	4.593765	5.3273926	5.327552	4.3454146	4.404916	4.7842298	3.523378	3.5366697	3.8835766
Fam20b	1	156678545	156719001	-	5.8181024	5.749742	5.4626327	4.9365134	5.091004	5.4210343	4.914233	5.1546416	4.3603535	5.378597	5.356576	5.3054338	5.036172	4.834195	4.883765	5.4456687	5.278944	5.385345
Ralgps2	1	156804166	156939626	-	2.323905	1.8550954	1.4780262	5.393785	5.5246353	5.630488	5.1065483	5.8265395	4.659321	5.8378453	5.255621	5.3669186	5.5395293	5.234991	5.2270336	4.726541	5.386143	5.4911623
Angptl1	1	156838562	156861078	+	1.9663529	1.3777735	1.4780262	-4.310887	-4.373882	-4.1904	-4.333167	-4.3282785	-4.039577	-4.2552056	-4.437479	-4.1703	-4.33015	-4.3093295	-4.2625914	-4.308105	-4.3768845	-3.974404
1700057K13Rik	1	157099148	157108680	-	-4.1856503	-4.4466553	-4.4018974	-3.1588838	-4.373882	-4.1904	-4.333167	-4.3282785	-4.039577	-2.1032026	-4.437479	-4.322303	-4.33015	-4.3093295	-1.7886602	-4.308105	-4.3768845	-3.974404
Rasal2	1	157135183	157412595	-	5.1806717	5.3564	5.116428	4.711481	4.265961	3.886415	4.4983163	3.8067183	3.6670148	5.0157385	5.0873895	4.8822684	4.8048463	4.6108575	4.340623	4.188194	3.969875	4.149717
2810025M15Rik	1	157412352	157420235	+	4.8024035	4.566435	4.86645	5.424199	5.405655	5.4753304	5.356055	5.793831	6.223562	6.09647	6.5267015	6.5162005	5.8469925	5.6008964	6.3478184	5.7642508	6.256918	6.131504
BC026585	1	157458580	157489060	+	0.966353	0.70534813	0.55746055	2.3168497	1.9679456	2.4210343	1.6261913	2.6439035	3.2621732	3.0667224	3.5089405	3.3765945	2.5222926	1.930136	2.7095907	1.4288604	1.7293148	2.1130586
Gm15486	1	157497875	157511721	-	-4.1856503	-4.4466553	-4.4018974	-4.310887	-4.373882	-4.1904	-4.333167	-4.3282785	-4.039577	-4.2552056	-4.437479	-4.322303	-4.33015	-4.3093295	-4.2625914	-4.308105	-4.3768845	-4.1264076
Sec16b	1	157506728	157568425	+	4.053816	3.824289	3.766914	-0.9889588	-1.6369164	-1.7164693	-1.3738089	-0.71684366	-1.5656458	-0.40276274	0.17395599	0.8740942	-1.1781471	-0.45688695	-0.41014853	-4.156102	-1.9029535	-0.3894419
Fam5b	1	158245271	158356260	-	-4.1856503	-2.7096894	-4.4018974	-1.3515289	-0.13441613	-4.0383973	-0.8592357	-1.8543472	-1.5656458	0.5406537	-1.1155506	-1.3629451	-0.27125645	-1.8353987	-1.5256257	-1.3487471	-4.2248816	-0.80447936
Astn1	1	158362304	158691786	+	-3.033647	-0.5942122	-0.7904627	-3.1588838	-4.373882	-4.0383973	-4.181164	-4.3282785	-1.080219	-4.1032023	-4.437479	-4.1703	-4.33015	-1.8353987	-3.1105883	-4.156102	-4.2248816	-3.974404
Pappa2	1	158711727	158980490	-	-0.5742154	0.8346311	-0.5494546	-4.310887	-4.373882	-4.0383973	-4.333167	-4.1762753	-3.887574	-4.2552056	-4.437479	-4.322303	-4.33015	-4.3093295	-4.2625914	-4.156102	-4.3768845	-4.1264076
1600012P17Rik	1	158967701	158980463	-	-4.1856503	-4.4466553	-4.4018974	-4.310887	-4.373882	-4.1904	-4.333167	-4.3282785	-4.039577	-4.2552056	-2.7005131	-4.322303	-4.33015	-4.3093295	-4.2625914	-4.308105	-4.3768845	-4.1264076
Gm4953	1	159168157	159168642	-	-4.1856503	-4.4466553	-4.4018974	-4.310887	-4.373882	-4.1904	-4.333167	-4.3282785	-4.039577	-4.2552056	-4.437479	-4.322303	-4.33015	-4.3093295	-4.2625914	-4.308105	-4.3768845	-4.1264076
Rfwd2	1	159232326	159347580	+	6.5902348	6.529511	6.512488	5.632279	6.0045333	5.9908895	6.069134	5.710945	5.2848535	6.2499447	6.0487976	6.1174126	5.570046	5.6158123	5.637604	5.789342	5.769472	5.456048
Gm10530	1	159614749	159684875	+	-4.1856503	-4.4466553	-4.4018974	-4.310887	-4.373882	-4.1904	-4.333167	-4.3282785	-4.039577	-4.2552056	-4.437479	-4.322303	-4.33015	-4.3093295	-4.2625914	-4.308105	-4.3768845	-4.1264076
Tnr	1	159737510	159924397	+	-4.1856503	-4.4466553	-4.4018974	-4.310887	-4.373882	-4.1904	-4.333167	-4.3282785	-4.039577	-4.2552056	-4.437479	-4.322303	-4.33015	-4.3093295	-4.2625914	-4.308105	-4.3768845	-4.1264076
4930523C07Rik	1	160044384	160078428	+	2.7477129	3.0716703	3.0899556	-4.310887	-2.6369164	-4.1904	-4.333167	-3.1762753	-2.3026114	-0.40276274	-4.2854757	-0.7108683	-4.1781473	-4.1573267	-1.7886602	-4.308105	-4.3768845	-4.1264076
4930562F07Rik	1	160074735	160077985	-	-4.1856503	-4.4466553	-4.249894	-4.310887	-4.373882	-4.1904	-4.333167	-4.3282785	-4.039577	-4.1032023	-4.437479	-4.322303	-4.33015	-4.3093295	-4.110588	-4.308105	-4.3768845	-4.1264076
Tnn	1	160085036	160153580	-	4.780134	3.045198	2.6808429	-4.310887	-2.6369164	-1.7164693	-4.333167	-4.3282785	-4.039577	-0.015739666	-2.7005131	-4.322303	-1.856219	-1.8353987	-4.110588	-4.156102	-4.3768845	-3.974404
Mrps14	1	160195215	160202170	+	5.087887	4.8652196	5.2074866	5.1539993	5.457601	5.340981	5.156458	4.7923913	5.699266	5.8982058	6.399273	6.353262	5.317708	5.6207504	5.647635	5.133917	5.6577616	5.568628
Cacybp	1	160202367	160212892	-	6.922729	6.782163	6.8793883	8.937832	9.25689	9.128707	8.912584	8.1832	9.349188	9.164462	9.14798	9.217314	9.098123	9.18447	8.869194	9.1777525	9.119553	9.447134
Rabgap1l	1	160219174	160792938	-	4.064385	4.114739	3.71589	3.735934	4.1704383	4.2330656	3.373425	3.9986503	3.5133057	4.125616	3.7032092	3.5507991	3.7760494	3.2177124	3.617332	3.6767879	4.1887465	3.3743236
Gm6177	1	160893120	160893584	+	-4.1856503	-4.4466553	-4.4018974	-4.310887	-4.373882	-4.1904	-4.333167	-4.3282785	-4.039577	-4.2552056	-4.437479	-4.322303	-4.33015	-4.3093295	-4.2625914	-4.308105	-4.3768845	-4.1264076
Rc3h1	1	160906418	160974978	+	5.5381055	5.650792	5.373987	5.622476	5.5009284	5.0437517	5.5399356	5.7559395	4.7160525	5.502277	5.4543047	5.478956	5.5650043	5.4182124	5.170182	5.5286465	5.4026523	5.2993913
Serpinc1	1	160978606	161003010	+	-4.1856503	-2.7096894	-2.6649318	-4.1588836	-2.6369164	-2.4534347	-2.1811638	-4.3282785	-1.080219	-2.1032026	-2.2854755	-1.8483719	-4.33015	-3.1573267	-4.110588	-3.1561022	-2.2248814	-3.974404
Zbtb37	1	161008794	161034849	-	2.3413925	2.4602358	2.0168922	3.0210252	2.3780339	3.0490656	2.5737236	2.2666683	2.469978	3.5188494	3.4149642	3.53014	1.9093158	2.397262	3.0083528	1.9936451	1.6330994	1.610558
Gas5	1	161034422	161038539	+	7.587947	7.699348	7.8683977	7.9678206	7.4720435	6.9998355	6.5695434	8.859039	7.2729278	8.494617	8.191018	8.262764	6.984874	7.7521915	7.495354	8.336752	8.119969	7.659045
Dars2	1	161040601	161070658	-	3.9997761	3.1565592	3.3500185	5.045687	5.529665	5.3081164	4.4224625	2.879007	4.919781	6.6952696	6.370055	6.380447	5.960125	5.713038	5.066831	4.838251	4.278944	5.329376
Cenpl	1	161070767	161086724	+	3.926355	3.3564	3.5893095	4.2118034	4.4992204	4.634028	4.18078	3.8626437	3.8538933	4.5406537	4.5787106	4.4843364	4.20987	4.3701506	4.26879	4.138519	3.556478	4.036823
Klhl20	1	161088375	161131511	-	4.955038	5.1709146	4.87681	5.167546	4.894465	5.1637263	5.115752	4.4603496	4.833525	5.7025414	5.792675	5.78535	5.0956483	4.653245	4.693543	5.079912	5.0465813	5.290038
Ankrd45	1	161142691	161169106	+	-4.1856503	-3.2946517	-4.4018974	4.429831	3.7496645	4.496878	4.193876	2.7063677	3.538691	3.6583488	4.6363654	4.5542135	3.143781	3.2089953	3.0792363	4.101286	3.1149688	3.9264627
4930469G21Rik	1	161154558	161159314	-	-4.1856503	-4.4466553	-4.4018974	-4.310887	-4.373882	-4.0383973	-4.333167	-4.3282785	-2.3026114	-4.1032023	-4.437479	-4.1703	-4.33015	-4.3093295	-4.2625914	-4.308105	-4.3768845	-3.974404
Prdx6	1	161240112	161251219	-	7.102703	7.2141337	7.4839683	7.942107	8.313396	8.738036	8.756209	7.97791	9.198563	8.422318	8.591233	8.521662	8.361497	8.435597	8.449744	8.837013	8.512366	9.153107
Tnfsf4	1	161395409	161418410	+	-2.4486845	-1.4872968	-2.6649318	-4.310887	-4.373882	-2.4534347	-4.181164	-4.3282785	-4.039577	-4.2552056	-4.2854757	-2.5853374	-4.33015	-4.3093295	-4.2625914	-4.308105	-4.3768845	-4.1264076
Tnfsf18	1	161494655	161505290	+	-1.7117189	2.7606306	2.9300148	-4.310887	-2.6369164	-4.1904	-2.5962012	-4.3282785	-4.039577	-4.1032023	-4.437479	-4.1703	-4.33015	-4.3093295	-4.2625914	-4.308105	-4.3768845	-4.1264076
Fasl	1	161780691	161788495	-	-4.1856503	-2.7096894	-4.4018974	-4.310887	-4.373882	-4.1904	-4.333167	-4.3282785	-3.887574	-4.2552056	-4.437479	-4.1703	-4.33015	-4.3093295	-4.110588	-4.156102	-4.3768845	-4.1264076
AI848100	1	161816112	161876661	-	5.7526226	6.20619	5.8909354	5.5570784	5.4975095	5.7511363	5.550155	5.929633	4.708616	5.954789	5.8906975	5.985783	5.4030533	4.900665	5.332355	5.335751	5.2159877	5.6873736
4930558K02Rik	1	161942086	161979636	-	-4.1856503	-4.4466553	-4.4018974	-4.310887	-4.373882	-4.1904	-4.333167	-4.3282785	-4.039577	-4.2552056	-4.437479	-4.322303	-4.33015	-4.3093295	-4.2625914	-4.308105	-4.3768845	-4.1264076
Pigc	1	161969186	162027106	+	4.8822327	4.5223317	4.71589	1.7718534	3.204386	2.7429624	2.0667636	1.8010045	3.0072439	2.9842606	2.5347033	2.624116	2.1256337	2.268938	2.0186949	1.9936451	2.0605206	2.3654456
Dnm3	1	161982453	162478034	-	2.6102092	2.2903106	2.4780262	-4.310887	-4.373882	-2.4534347	-4.181164	-4.3282785	-1.080219	-4.1032023	-2.2854755	-2.5853374	-4.1781473	-4.1573267	-4.110588	-4.308105	-4.3768845	-4.1264076
2810442N19Rik	1	162004969	162016494	+	-1.226292	-4.4466553	-4.4018974	-4.310887	-4.373882	-4.1904	-4.333167	-4.3282785	-4.039577	-4.2552056	-4.437479	-4.322303	-4.33015	-4.3093295	-4.2625914	-4.308105	-4.3768845	-4.1264076
Dnm3os	1	162217623	162225550	+	6.5409465	6.320058	6.14778	-4.310887	-4.373882	-4.0383973	-4.333167	-4.1762753	-4.039577	-4.1032023	-4.437479	-4.322303	-4.33015	-4.3093295	-4.2625914	-4.308105	-4.3768845	-4.1264076
Gm10176	1	162477680	162479943	+	-4.1856503	-4.4466553	-4.4018974	-4.310887	-4.373882	-4.1904	-4.333167	-4.3282785	-4.039577	-4.2552056	-4.437479	-4.322303	-4.33015	-4.3093295	-4.2625914	-4.308105	-4.3768845	-4.1264076
Mettl13	1	162532127	162548551	-	4.1806717	4.446815	4.3758144	4.5690365	4.389146	4.844246	5.1362486	3.9111874	3.893786	5.7485466	5.754814	5.6418777	4.734742	5.1047683	4.9715605	4.698766	4.6268673	4.505376
Vamp4	1	162570515	162599084	+	4.606598	4.5910444	4.744459	3.5622153	3.8279696	3.5615153	3.7317257	3.9632761	3.7634778	4.579792	4.329234	4.368859	4.0410213	3.749564	3.7223017	4.443811	4.859927	4.333935
Gm5705	1	162628357	162629067	-	-4.1856503	-4.4466553	-4.4018974	-4.310887	-4.373882	-4.1904	-4.333167	-4.3282785	-4.039577	-4.2552056	-4.437479	-4.322303	-4.33015	-4.3093295	-4.2625914	-4.308105	-4.3768845	-4.1264076
Myoc	1	162639150	162649693	+	-4.1856503	-4.4466553	-4.4018974	-4.310887	-4.373882	-4.1904	-4.333167	-4.3282785	-4.039577	-4.2552056	-4.437479	-4.322303	-4.33015	-4.3093295	-4.2625914	-4.308105	-4.3768845	-4.1264076
7420461P10Rik	1	162647203	162658173	-	-4.1856503	-4.4466553	-4.4018974	-4.310887	-4.373882	-4.1904	-4.333167	-4.3282785	-4.039577	-4.2552056	-4.437479	-4.1703	-4.33015	-4.3093295	-4.2625914	-4.308105	-4.3768845	-4.1264076
Prrc2c	1	162673402	162740495	-	6.9928765	7.3914113	6.485662	8.3138075	7.935468	7.5290833	8.107702	7.7369885	6.264711	8.798041	8.220832	8.023225	8.231509	7.8052077	7.215841	7.8879504	7.563021	7.5244446
Fmo4	1	162793883	162813972	-	-4.033647	-4.4466553	-4.4018974	-3.1588838	-2.6369164	-4.0383973	-4.181164	-4.1762753	-4.039577	-4.1032023	-1.4781207	-4.1703	-4.33015	-4.3093295	-4.2625914	-4.308105	-4.3768845	-4.1264076
Fmo1	1	162829561	162866548	-	-1.7117189	-0.5942122	-1.9279662	-4.310887	-4.373882	-2.4534347	-4.333167	-2.591313	-3.887574	-4.2552056	-4.437479	-4.1703	-4.33015	-4.3093295	-4.110588	-4.308105	-4.3768845	-2.3894417
Fmo2	1	162874317	162898726	-	-1.7117189	-1.4872968	-0.7904627	-4.310887	-4.373882	-4.1904	-4.333167	-4.3282785	-4.039577	-4.2552056	-4.2854757	-4.322303	-4.33015	-4.3093295	-4.2625914	-4.308105	-4.3768845	-4.1264076
AC117767.1	1	162916551	162937225	-	-4.1856503	-4.2946515	-4.4018974	-4.310887	-4.373882	-4.1904	-4.333167	-4.3282785	-4.039577	-4.2552056	-4.437479	-4.322303	-4.33015	-4.3093295	-4.2625914	-4.308105	-4.3768845	-4.1264076
Fmo3	1	162953802	162984528	-	-2.033647	-4.2946515	-4.249894	-4.310887	-4.373882	-4.1904	-4.333167	-4.3282785	-4.039577	-4.2552056	-4.437479	-4.322303	-4.33015	-4.3093295	-4.2625914	-4.308105	-4.3768845	-4.1264076
4921528O07Rik	1	163024302	163085670	-	-4.1856503	-4.4466553	-4.4018974	-4.310887	-4.373882	-4.1904	-4.333167	-4.3282785	-4.039577	-4.2552056	-4.437479	-4.322303	-4.33015	-4.3093295	-4.2625914	-4.308105	-4.3768845	-4.1264076
Prrx1	1	163245116	163313710	-	8.864954	8.550055	8.413664	-1.8369557	-2.6369164	-2.4534347	-4.181164	-1.8543472	-1.080219	-4.1032023	-4.437479	-4.322303	-4.33015	-4.3093295	0.79630226	-4.308105	-4.3768845	-4.1264076
Gm20471	1	163280356	163287045	+	-4.1856503	-4.4466553	-4.4018974	-4.310887	-4.373882	-4.1904	-4.333167	-4.3282785	-4.039577	-4.2552056	-4.437479	-4.322303	-4.33015	-4.3093295	-4.2625914	-4.308105	-4.3768845	-4.1264076
Gorab	1	163384909	163403641	-	4.7769246	4.7794895	4.7130017	3.7114809	3.5060413	3.961603	3.5936232	3.4457767	3.3885505	4.005322	4.2262774	4.182847	3.313706	3.3818321	4.0543184	2.762761	3.2263296	3.3743236
Mettl11b	1	163702257	163725232	-	-4.033647	-4.4466553	-4.4018974	-4.310887	-4.373882	-2.4534347	-4.333167	-4.3282785	-3.887574	-4.2552056	-4.2854757	-4.322303	-4.33015	-4.3093295	-4.2625914	-4.308105	-4.2248816	-3.974404
Kifap3	1	163779583	163917109	+	6.2083364	6.0529695	5.9099765	5.4558263	5.765385	5.691223	5.6814737	5.122933	5.309643	6.48176	6.286277	6.36303	5.8302813	5.5841403	5.4762516	5.8140035	5.8181458	5.7569146
Scyl3	1	163929100	163955126	+	4.697672	4.9697905	4.894764	4.2074385	4.269974	3.3794553	4.418749	3.7952683	3.8471355	4.8596935	4.606308	4.730567	4.2894583	4.234991	3.9501078	4.3277135	4.408114	4.1077447
BC055324	1	163945993	163994796	-	3.673712	3.6595445	3.2579005	5.87729	5.5496106	5.656831	6.137379	5.5550437	5.5047436	6.871212	7.0737247	7.1023297	6.3405056	6.070289	6.0353436	5.940613	6.1566615	6.1879873
2810422O20Rik	1	163994889	163997243	+	2.0107472	1.9907503	2.5702846	2.7480068	2.4505465	3.0596347	2.9583874	2.0716522	2.8266716	3.9302204	4.2143703	4.173996	3.313706	3.260526	3.5404634	3.3277137	3.461619	3.8393767
Sele	1	164048234	164057677	+	-4.033647	-0.20718905	-0.16243154	-4.310887	-4.373882	-4.1904	-4.333167	-4.3282785	-4.039577	-4.2552056	-4.437479	-4.322303	-4.33015	-4.3093295	-4.2625914	-4.308105	-4.3768845	-4.1264076
Sell	1	164062076	164080785	+	-4.1856503	-4.4466553	-4.4018974	-4.310887	-4.373882	-1.7164693	-2.5962012	-4.3282785	-3.887574	-3.1032023	-4.437479	-2.5853374	-4.1781473	-4.3093295	-4.2625914	-4.308105	-4.3768845	-3.974404
Selp	1	164115264	164150026	+	0.4257846	2.3635597	1.959559	-4.1588836	-4.221879	-4.1904	-2.5962012	-4.1762753	-4.039577	-4.1032023	-2.7005131	-4.1703	-4.1781473	-4.1573267	-4.110588	-4.308105	-4.3768845	-3.974404
Gm16587	1	164143432	164146366	-	-4.1856503	-4.4466553	-4.4018974	-4.310887	-4.373882	-4.1904	-4.333167	-4.3282785	-4.039577	-4.2552056	-4.437479	-4.322303	-4.33015	-4.3093295	-4.2625914	-4.308105	-4.3768845	-4.1264076
Gm16548	1	164148591	164152217	-	-4.1856503	-4.4466553	-4.4018974	-4.310887	-4.373882	-4.1904	-4.181164	-4.3282785	-4.039577	-4.1032023	-4.437479	-4.322303	-4.33015	-4.3093295	-4.2625914	-4.308105	-4.3768845	-4.1264076
F5	1	164151838	164220277	+	0.5513155	1.3200579	1.7944999	0.2334336	-0.13441613	0.35392013	2.2111535	-1.3689203	-0.18713419	1.2543495	0.6687207	1.151628	0.21417043	-0.06986392	0.47437423	-2.5711396	-1.0549564	-3.974404
Slc19a2	1	164249046	164265385	+	5.5285954	5.9013357	5.953453	6.324932	6.7118115	6.031724	6.8039665	6.710945	6.023818	7.1700106	7.220336	7.306446	6.1727924	5.888433	6.538668	5.8745646	6.451957	5.8409786
4930455F23Rik	1	164275585	164287847	+	2.5810628	2.4332685	2.5829957	2.7718534	2.95803	2.9502873	3.0282893	2.4236376	3.0666223	3.8509939	3.8591826	4.0488687	3.465709	3.1825235	2.9555008	2.0918255	2.6080086	2.5333903
Blzf1	1	164289800	164307489	-	4.6281314	5.2522426	5.1679583	4.998463	4.925326	5.644597	5.3126917	4.1366076	4.867314	5.350068	5.6138816	5.5405064	4.906661	5.0050645	5.5794096	4.6512527	4.110509	4.9204135
Nme7	1	164312879	164348181	+	3.085294	2.727716	2.408317	3.0505695	2.9972897	3.2000077	2.7846205	2.1635747	3.0897062	3.9789467	4.0632524	4.2047396	3.5565627	3.7734106	3.3732274	3.1012857	3.167436	3.3831477
Atp1b1	1	164437267	164458355	-	5.3586707	5.5772533	5.768306	7.470928	6.856272	7.3197045	6.615687	7.908865	6.904403	6.840777	6.7403564	6.702375	6.487189	6.1326923	6.7849874	7.773526	7.9848766	7.7867312
Dpt	1	164796732	164824266	+	2.8970904	2.305261	2.225839	-4.310887	-4.373882	-4.1904	-4.333167	-4.3282785	-4.039577	-4.2552056	-4.437479	-4.322303	-4.33015	-4.3093295	-4.2625914	-4.308105	-4.3768845	-4.1264076
Xcl1	1	164931644	164935527	-	-4.1856503	-4.4466553	-4.4018974	-4.310887	-4.373882	-4.1904	-4.333167	-4.3282785	-4.039577	-4.2552056	-4.437479	-4.322303	-4.33015	-4.3093295	-4.2625914	-4.308105	-4.3768845	-4.1264076
Tbx19	1	165137855	165160773	-	-4.1856503	-4.4466553	-4.4018974	-4.310887	-4.373882	-4.1904	-4.181164	-4.3282785	-4.039577	-4.1032023	-4.437479	-4.322303	-4.33015	-4.3093295	-4.2625914	-4.308105	-4.3768845	-4.1264076
Sft2d2	1	165174341	165194433	-	3.7672527	3.995367	3.71589	4.1809664	4.411116	4.5007615	4.278268	4.6342964	3.9133258	4.6382647	4.1154037	4.3414526	4.0116777	3.9194887	4.1230316	2.487754	3.7694721	2.7120962
Tiprl	1	165214922	165236943	-	5.666793	5.6182375	5.674918	5.4166555	5.7206354	6.1327796	5.648559	5.8898144	5.7954206	6.0767064	6.1302667	6.1311965	5.789079	5.6354637	5.8319263	5.3115034	5.7423444	5.7277684
Gpr161	1	165301863	165322930	+	2.5362086	2.5127032	1.7273856	0.8855104	0.636102	2.0276918	-0.011238786	-0.71684366	-0.4281423	-0.40276274	-1.1155506	-0.1702999	1.0313063	0.7006542	0.6967667	0.7018789	-0.31799096	1.235049
Dcaf6	1	165329511	165460465	-	5.2023673	5.3292294	5.016892	4.2334332	4.4611154	4.190421	3.5803874	4.190047	3.8739774	4.8625817	4.79134	4.751541	4.188175	3.7674856	4.1748137	4.806794	4.8057857	4.5214505
Brp44	1	165461037	165481214	+	4.966353	4.544552	5.023901	3.380275	3.5982997	3.7625027	3.7961164	3.408687	4.3412447	3.8911507	4.5725055	4.8041143	3.758491	3.4792979	3.7842295	4.067899	4.097047	4.2592154
Adcy10	1	165485183	165576774	+	-4.1856503	-4.4466553	-4.4018974	-1.3515289	-2.6369164	-1.0383973	-4.181164	-4.3282785	-2.3026114	-2.1032026	-1.4781207	-4.322303	-3.178147	-2.5723643	-4.110588	-2.5711396	-4.2248816	-4.1264076
Mpzl1	1	165592181	165634541	-	6.4451227	6.1658044	6.3912544	6.6159034	6.348925	6.7114725	6.26178	6.930942	6.211774	6.4242744	6.34752	6.2187934	6.204477	5.919489	6.2785053	6.632616	6.7293143	6.7138457
Rcsd1	1	165648945	165708094	-	1.5810628	1.1972013	1.3046944	4.901812	3.912547	4.3582077	3.6390152	2.2831564	5.299778	3.2096806	4.88945	4.7000647	3.179405	3.243553	4.424687	4.9757547	4.137062	4.8866825
Creg1	1	165763746	165775308	+	4.458206	4.6449275	4.769696	3.9072053	4.6484857	5.1214743	3.7317257	5.0905113	5.2365475	3.339741	3.5725055	3.8849826	3.6356342	2.6500282	3.90622	3.9885564	4.8625813	4.4349866
Gm16565	1	165781075	165789367	+	-4.1856503	-4.4466553	-2.6649318	-4.1588836	-4.373882	-3.038397	-4.333167	-4.3282785	-2.887574	-2.51824	-1.9635475	-4.322303	-4.1781473	-4.3093295	-4.2625914	-4.308105	-3.2248814	-4.1264076
Cd247	1	165788681	165877276	+	-4.1856503	-4.4466553	-4.249894	-4.310887	-4.373882	-2.4534347	-4.333167	-4.3282785	-3.887574	-2.51824	-4.2854757	-4.1703	-0.7187154	-4.1573267	-1.3032333	-3.1561022	-4.3768845	-3.974404
Pou2f1	1	165865154	166002678	-	3.5736833	3.6478627	3.6018546	6.875915	6.2457266	6.0714335	6.137379	6.451258	4.7454214	5.6976976	5.6274137	5.5266676	6.1222053	5.9758153	6.0767636	6.2297606	5.865231	5.897501
Dusp27	1	166098153	166127898	-	2.136278	0.792811	0.55746055	5.9574604	5.5077415	5.2353983	5.3206735	1.49615	4.6746683	4.555009	5.6846304	5.319548	3.7166705	3.8084574	4.889412	5.475075	3.5695343	5.430737
Gpa33	1	166130238	166166510	+	-4.1856503	-4.4466553	-4.4018974	6.332969	5.848242	5.689523	5.978708	5.3667564	6.2025385	5.1447253	5.8256598	5.751541	4.102624	4.141881	5.745837	5.816878	5.3084483	5.175343
Mael	1	166201385	166238744	-	-4.1856503	-4.4466553	-4.4018974	3.7176335	3.5594804	3.6340282	2.122617	3.2994583	2.5881596	3.3480086	3.838646	3.8012435	2.991778	3.350468	3.9715607	1.2701627	0.47555816	2.610558
Ildr2	1	166254139	166316823	+	3.3586705	3.244507	2.909977	0.08904373	0.17043841	-0.8684722	-0.48072407	-4.1762753	-2.3026114	-0.015739666	0.80198723	-0.1702999	-1.856219	-0.5723642	-0.6511566	0.4288604	-1.4175267	1.6694517
5330438I03Rik	1	166306741	166309585	-	-4.1856503	-4.4466553	-4.4018974	-4.310887	-4.373882	-4.1904	-4.333167	-4.3282785	-4.039577	-4.2552056	-4.437479	-4.322303	-4.33015	-4.3093295	-4.2625914	-4.308105	-4.3768845	-4.1264076
Tada1	1	166379097	166393621	+	4.8459363	4.4635715	4.541269	3.2074387	2.0819018	3.2000077	3.469888	2.7895088	2.521817	3.6715846	3.7698066	4.0537014	2.143781	2.302105	3.2381399	2.5987854	2.250852	2.3475237
Gm15853	1	166379839	166380493	-	-4.1856503	-4.4466553	-1.6649319	-4.310887	-4.373882	-4.1904	-4.333167	-4.3282785	-4.039577	-4.2552056	-4.437479	-4.322303	-4.33015	-4.3093295	-4.2625914	-4.308105	-4.3768845	-4.1264076
Pogk	1	166384622	166409863	-	4.7929015	5.0976653	4.6778836	-0.45844406	0.86558384	1.3191547	0.90629905	0.6817057	-0.08021902	1.4513863	1.1407893	1.8297	0.72874355	0.65002817	1.2113398	-1.834174	-1.4175267	-0.51497275
Gm4846	1	166483613	166497588	-	-4.1856503	-4.4466553	-4.4018974	-4.310887	-4.373882	-4.1904	-4.333167	-4.3282785	-4.039577	-4.2552056	-4.437479	-4.322303	-4.33015	-4.3093295	-4.2625914	-4.308105	-4.3768845	-4.1264076
Gm4847	1	166628971	166647693	-	-4.1856503	-4.4466553	-4.4018974	-4.310887	-4.373882	-4.1904	-4.333167	-4.3282785	-4.039577	-4.2552056	-4.437479	-4.322303	-4.33015	-4.3093295	-4.2625914	-4.308105	-4.3768845	-4.1264076
Fmo9	1	166662055	166681845	-	-4.1856503	-4.4466553	-4.4018974	-4.310887	-4.373882	-4.1904	-4.333167	-4.3282785	-4.039577	-4.2552056	-4.437479	-4.322303	-4.33015	-4.3093295	-4.2625914	-4.308105	-4.3768845	-4.1264076
Fam78b	1	167001417	167091302	+	1.824334	2.320058	2.225839	-1.1588837	-1.4145241	0.5465653	1.2451009	-1.3689203	-0.7176489	-1.51824	-0.826044	-1.3629451	-2.5931845	-1.8353987	-0.30323333	-1.3487471	-4.2248816	-1.6524762
Uck2	1	167223827	167223919	-	1.095636	1.0629001	1.1763704	2.4849725	2.611011	2.005997	2.1042385	0.8681189	2.712339	2.839312	2.621415	2.2891316	2.7525902	2.5841403	2.4743743	2.7142627	2.530006	2.753516
Uck2	1	167226090	167285127	-	5.726241	5.914802	5.923783	6.6716313	6.7809362	6.692073	6.6382174	7.0465193	7.0379806	7.5723133	7.265752	7.3165345	7.0886393	7.0923796	6.987444	7.0989265	7.209225	7.078163
Tmco1	1	167308670	167333978	+	6.1097364	5.807324	6.0320354	5.5398207	5.5870852	5.842716	6.438139	5.132064	6.1677084	6.0566688	6.6932344	6.7425895	5.4254794	5.9261527	6.21134	5.5803	5.603255	5.413613
Aldh9a1	1	167349991	167368530	+	4.645833	4.446815	4.3500185	6.990864	7.1672144	7.372584	7.5927997	7.112591	7.135487	7.7273126	7.6777816	7.7279234	7.51316	7.2182555	7.5807195	7.1798463	7.4257216	6.9834228
Mgst3	1	167371966	167393841	-	3.6245642	3.1972013	3.9837253	2.8745391	3.6046693	3.7689574	4.038005	4.5985117	5.5470543	4.1914186	4.569393	4.8325152	3.7991328	3.8142169	4.352936	2.9834495	3.4189744	3.1236277
Lrrc52	1	167445675	167466780	-	-4.1856503	-4.4466553	-4.4018974	-4.310887	-4.373882	-4.0383973	-4.333167	-4.3282785	-0.30261135	-4.2552056	-4.437479	-4.1703	-4.33015	-4.1573267	-4.2625914	-0.6966705	-4.2248816	0.113058545
Rxrg	1	167598384	167639623	+	-4.1856503	-2.7096894	-4.4018974	-1.3515289	2.5725367	-0.5789657	1.5467567	-1.3689203	0.5718577	1.0667225	0.10684182	0.8297001	2.361012	3.1825235	-0.94066334	-4.308105	-4.3768845	-3.974404
Lmx1a	1	167689239	167848741	+	-4.1856503	-4.2946515	-4.249894	-2.5739212	-4.221879	-1.7164693	-0.18116382	0.6310797	-2.3026114	-0.015739666	-1.1155506	-1.8483719	-1.1781471	-4.3093295	-1.7886602	-4.156102	-1.4175267	-1.1670494
Gm20711	1	168115244	168122465	+	-4.1856503	-4.4466553	-4.4018974	-4.310887	-4.373882	-4.1904	-4.333167	-4.3282785	-4.039577	-4.2552056	-4.437479	-4.322303	-4.33015	-4.3093295	-4.2625914	-4.308105	-4.3768845	-4.1264076
Pbx1	1	168153527	168432270	-	7.2615476	7.165292	7.025066	2.8745391	3.4716082	3.0596347	2.519276	3.5584342	2.9950693	3.0866222	1.7589185	2.239091	3.6356342	4.00758	3.4893248	1.165826	2.1845095	2.273523
Gm5265	1	169453528	169453869	-	-4.033647	-4.4466553	-2.6649318	-4.310887	-4.221879	-4.1904	-4.181164	-4.1762753	-4.039577	-4.2552056	-4.437479	-2.5853374	-4.33015	-4.3093295	-4.2625914	-4.308105	-4.2248816	-4.1264076
Nuf2	1	169497934	169531464	-	5.876246	5.1441402	5.1251454	5.418545	5.534677	5.6963124	5.656464	5.353155	5.189242	6.205137	6.382523	6.312508	5.712117	5.672396	5.731762	5.301279	5.1908603	5.4911623
Rgs5	1	169655501	169695813	+	3.6528533	4.4023156	4.116428	-4.310887	-4.373882	-2.4534347	-4.181164	-4.1762753	-3.887574	-4.1032023	-2.7005131	-4.1703	-4.33015	-4.3093295	-1.3032333	-4.308105	-4.3768845	0.27352315
Rgs4	1	169741477	169747642	-	6.8604126	5.974475	5.974107	-4.310887	-4.373882	-2.4534347	-1.0112388	-2.591313	-3.887574	-2.51824	-4.437479	-4.322303	-4.33015	-2.5723643	-1.3032333	-4.308105	-4.3768845	-4.1264076
1700084C01Rik	1	169928648	169934653	+	-4.1856503	-2.7096894	-4.249894	-4.1588836	-4.373882	-2.4534347	-4.181164	-3.1762753	-2.3026114	-2.51824	-1.9635475	-1.8483719	-2.5931845	-4.3093295	-4.2625914	-2.5711396	-4.3768845	-3.974404
Gm15852	1	169932698	169934248	-	-4.1856503	-4.4466553	-4.249894	-4.310887	-4.373882	-4.1904	-4.333167	-4.3282785	-4.039577	-4.2552056	-4.437479	-4.322303	-4.33015	-4.3093295	-4.2625914	-4.308105	-4.3768845	-4.1264076
Hsd17b7	1	169949535	169969241	-	5.209527	6.517525	6.373987	3.7836306	3.876153	3.6963124	4.0620103	3.5310838	3.416207	5.211947	5.2938404	5.178428	4.2523055	4.401094	4.575912	3.8991804	4.145806	4.2735233
Ddr2	1	169972308	170110501	-	8.54449	8.475186	8.109855	0.7953125	0.68501157	0.48516473	-1.3738089	-2.1762753	0.019316696	0.9842603	1.299487	0.8297001	-1.856219	-0.9874018	1.8666916	3.458608	2.7638032	2.4349866
Uap1	1	170141938	170174957	-	6.0930576	6.637563	6.615839	5.538084	6.00694	6.1252522	5.837036	5.8898144	5.6300955	6.4026093	6.132377	6.2058253	6.1403956	5.923491	5.617332	5.9524226	6.399914	6.3765345
Uhmk1	1	170193420	170215397	-	6.533358	7.0678396	6.784905	6.1798525	6.0864596	6.374172	6.100766	6.5137224	4.9858704	5.9329715	6.001082	5.8240533	5.919885	5.59589	5.8216267	5.436355	5.577635	5.568628
4930500M09Rik	1	170214860	170215556	+	-4.1856503	-2.7096894	-4.4018974	-4.310887	-4.373882	-4.1904	-4.333167	-4.3282785	-4.039577	-3.1032023	-2.7005131	-4.322303	-4.33015	-4.1573267	-4.2625914	-4.156102	-4.3768845	-3.974404
Sh2d1b2	1	170232749	170253608	+	-4.1856503	-4.4466553	-4.4018974	-4.310887	-4.373882	-4.1904	-4.333167	-4.3282785	-4.039577	-4.2552056	-4.437479	-4.322303	-4.33015	-4.3093295	-4.2625914	-4.308105	-4.3768845	-4.1264076
Sh2d1b1	1	170277376	170285662	+	-4.033647	-0.04672439	-0.7904627	-4.310887	-4.373882	-2.038397	-4.333167	-4.3282785	-4.039577	-4.2552056	-4.437479	-4.322303	-4.33015	-4.3093295	-3.1105883	-4.308105	-4.3768845	-4.1264076
Gm7694	1	170298193	170306332	-	-0.5742154	-0.70968926	-0.3430038	1.0110412	0.7323173	0.81958365	0.2782678	0.4675809	1.0193167	0.3562291	-1.1155506	-0.26340938	1.6292078	0.65002817	1.7720547	-0.98617715	-0.22488146	-0.2739646
Nos1ap	1	170302668	170589861	-	-0.86372197	-0.5942122	-1.9279662	-0.35152885	-2.221879	-0.13150664	-0.18116382	1.1812768	-1.5656458	0.06672252	-1.4781207	-1.000375	0.86624706	-2.1573267	-0.20369774	-3.1561022	0.90440154	-0.80447936
1700015E13Rik	1	170308803	170312125	+	-4.1856503	-4.4466553	-4.4018974	-4.1588836	-4.373882	-4.1904	-4.333167	-4.3282785	-4.039577	-4.2552056	-4.437479	-4.322303	-4.33015	-4.3093295	-4.2625914	-4.308105	-4.3768845	-4.1264076
Olfml2b	1	170644532	170682789	+	6.708662	6.8614316	6.7992735	0.30054778	-0.76244736	-1.7164693	-1.3738089	-0.26938465	0.19988889	1.6516851	1.7145245	1.2559648	0.06978048	-1.3499718	0.5898515	-2.5711396	-1.4175267	-2.3894417
Atf6	1	170704457	170867771	-	5.631689	6.213143	5.9473224	5.3646784	5.223136	5.9216046	5.629408	4.884421	4.509031	5.7344255	5.8256598	5.667328	5.2375946	4.897956	5.527848	5.2490396	5.0651374	5.5314074
Gm9929	1	170868645	170881721	+	-4.033647	-2.2946517	-4.4018974	-1.3515289	-1.899951	-4.1904	-3.1811638	-1.3689203	-0.7176489	-3.1032023	-1.9635475	-4.1703	-2.178147	-2.5723643	-4.110588	-3.1561022	-4.3768845	-2.3894417
Dusp12	1	170873498	170885540	-	4.223741	4.290311	4.4401035	5.2204943	4.1959734	4.7849703	5.3753424	4.709421	5.145849	5.156541	5.747947	5.7016053	4.6515756	5.0953383	5.061839	5.3277135	5.0902677	5.7619977
Fcrlb	1	170907273	170912941	-	-4.1856503	-4.4466553	-4.4018974	-4.310887	-1.4145241	-4.1904	-4.333167	-2.591313	-4.039577	-2.1032026	-2.7005131	-2.5853374	-4.1781473	-4.1573267	-2.1105883	-4.156102	-4.2248816	-4.1264076
Fcrla	1	170917576	170927583	-	-4.1856503	-4.4466553	-4.4018974	-4.310887	-4.373882	-4.1904	-4.333167	-4.3282785	-3.887574	-4.1032023	-4.2854757	-2.5853374	-4.33015	-4.3093295	-4.2625914	-4.308105	-4.3768845	-4.1264076
Fcgr2b	1	170960558	170976547	-	0.21428058	1.4057878	1.5049932	3.9652374	2.3172798	0.8684934	1.6517262	1.889814	3.6281261	2.125616	3.0632524	2.8849826	0.34541485	-0.06986392	0.93380576	2.8096821	2.3750315	1.8329505
Fcgr4	1	171018920	171029761	+	-0.12675641	-1.1247269	-1.4425395	-4.310887	-4.373882	-4.1904	-4.333167	-4.3282785	-4.039577	-4.2552056	-4.437479	-4.322303	-4.33015	-4.1573267	-4.2625914	-4.308105	-4.3768845	-4.1264076
Fcgr3	1	171051174	171064935	-	3.3672326	3.4400575	3.429586	2.6224759	1.5060414	3.8133516	2.8300633	2.0135493	2.8128657	0.8509938	2.2063775	1.8069799	-0.5931845	0.42763573	0.79630226	4.9180393	4.76096	4.7838187
1700009P17Rik	1	171113918	171126967	+	-1.226292	-2.7096894	-1.4425395	-2.5739212	-0.41452408	-0.8684722	-1.8592358	-1.3689203	-0.7176489	0.8036881	0.35838062	0.5301398	-0.7187154	0.16460131	-1.3032333	-1.834174	-1.0549564	-0.80447936
Sdhc	1	171127165	171150603	-	6.835175	6.395346	6.6674776	6.3508916	6.590298	6.8047385	6.733221	6.6350994	7.122255	6.928843	7.087389	7.2085366	6.810538	6.756311	6.888002	6.5811453	7.017697	6.715594
Mpz	1	171150711	171161130	+	-2.4486845	-1.9727238	-4.249894	-4.1588836	-4.373882	-4.0383973	-4.333167	-4.1762753	-4.039577	-2.51824	-2.7005131	-2.5853374	-4.33015	-4.1573267	-4.2625914	-4.156102	-2.639919	-4.1264076
Pcp4l1	1	171173262	171196268	-	3.8118432	2.8448994	3.1076577	-0.9889588	-1.051954	-0.5789657	0.21115367	-0.47583553	-0.7176489	-0.51824	0.17395599	-0.7108683	-0.090684235	-1.3499718	0.8894117	-0.24921146	-0.63991904	-1.6524762
Nr1i3	1	171213970	171220701	+	-4.1856503	-4.4466553	-4.249894	-1.3515289	-4.373882	-2.4534347	-2.5962012	-4.1762753	-3.887574	-1.2958475	-4.2854757	-0.7108683	-2.5931845	-1.8353987	-4.2625914	-0.45566237	-0.054956485	-1.1670494
Tomm40l	1	171217802	171222514	-	4.8550963	4.528715	5.037818	4.4335732	4.131268	3.9839706	4.257628	2.777921	4.5636373	4.593765	4.9999266	5.0219927	4.8048463	4.7161174	5.0083528	4.443811	4.0697393	4.505376
Apoa2	1	171225054	171226379	+	-3.033647	-1.9727238	-0.24989434	2.5960038	2.2210643	1.7164903	2.0086608	2.2331157	2.8128657	2.3886507	3.0454412	3.1516283	3.3687472	3.3264892	3.2022946	2.4288604	1.8625814	1.5174487
Fcer1g	1	171229572	171234365	-	3.4009814	3.398835	3.5893095	-1.8369557	-3.221879	-1.0383973	-4.333167	-4.1762753	0.11242615	-1.7812743	-4.437479	-1.1702999	-4.1781473	-1.3499718	-2.5256257	-2.1561022	-4.2248816	-4.1264076
Ndufs2	1	171234853	171247122	-	7.3820944	7.0771246	7.3308353	7.254744	7.5741606	7.625161	7.2955823	7.5431137	7.483114	7.8897357	8.05993	8.113078	7.5683675	7.5478735	7.550744	7.7341623	7.726403	7.852938
Adamts4	1	171250421	171260637	+	3.8550963	3.7768106	3.3046944	0.16304429	0.7323173	0.13152777	0.066763744	0.071652204	0.43435422	1.144725	-0.19801277	0.5301398	1.6292078	1.1646013	0.79630226	0.75078857	0.41897464	0.7260354
B4galt3	1	171270328	171276896	+	4.9775805	4.9768114	5.1909747	4.744998	5.061209	4.9839706	5.330589	5.5550437	4.887213	5.312539	5.3107142	5.3074584	4.925141	5.0125985	4.933806	4.9757547	4.6268673	4.5491576
Ppox	1	171275990	171281186	-	3.8852165	3.9768112	4.3903503	4.2074385	4.06814	3.9950259	3.5936232	5.054946	3.9262073	4.8967977	4.739664	4.8183846	4.20987	4.0666747	3.8023012	4.42886	4.5199523	4.036823
Usp21	1	171281945	171287991	-	5.048502	4.656633	4.909977	5.6452475	5.4452324	5.523845	5.0809307	5.570239	5.5491376	6.052881	5.933693	5.6845684	5.695297	5.700654	5.563604	5.5581436	5.603255	5.6694517
Ufc1	1	171288563	171295024	-	5.5606775	5.3900967	5.8040314	4.988321	5.2538543	5.744601	6.0148234	4.9374666	5.8128657	5.5496426	6.240045	6.3013754	5.408693	5.624033	5.6773143	5.3888626	5.335451	5.7670627
Rpl27-ps1	1	171305084	171305494	-	-4.1856503	-3.2946517	-2.2498944	-1.8369557	-1.899951	-2.4534347	-4.333167	-4.1762753	-2.3026114	-2.51824	-2.7005131	-2.1703	-4.1781473	-4.1573267	-4.110588	-4.156102	-2.639919	-4.1264076
Dedd	1	171329145	171342331	+	5.2632694	4.8294697	5.2298856	5.183191	5.4219775	5.441383	5.16535	5.0692773	5.614263	6.0118413	5.9588885	6.007119	5.7511115	5.807014	5.522407	4.874565	4.8678756	5.187987
Nit1	1	171338008	171345646	-	4.05911	3.967443	3.7999542	4.422317	4.273976	4.2969933	4.2905116	3.6050844	4.584101	5.202859	5.442445	5.5370593	4.436563	4.5534797	4.529657	4.3907924	4.592102	4.654952
Pfdn2	1	171345670	171359254	+	5.1758065	5.1729536	5.5510054	6.1391788	6.3317504	6.3603463	6.1642413	5.8871193	6.4863787	6.60243	6.748636	6.735839	6.506602	6.5891876	6.365145	6.041115	6.4198766	6.6067963
Klhdc9	1	171358446	171360798	-	-0.5742154	-2.7096894	-2.6649318	0.42607877	-0.6369165	-0.8684722	-1.0112388	0.40868723	0.36035362	0.14472498	-0.037548047	0.5301398	0.95113605	0.30210492	-0.023125468	-0.0686392	1.2986804	-0.2739646
Pvrl4	1	171370099	171388598	+	-4.1856503	-1.1247269	-2.6649318	0.54155594	2.2375526	0.6054589	1.7495735	2.9835958	2.1347938	1.7794405	2.1239154	2.0195246	1.8218528	1.9087626	0.41297367	0.888292	2.0970466	0.27352315
Arhgap30	1	171388954	171410298	+	2.0538158	1.8346311	1.4505453	1.3957051	2.117971	0.9157991	0.90629905	-0.47583553	1.667015	1.9191653	0.62141496	1.9589832	2.7407162	2.47203	0.5898515	1.0138228	1.6577616	2.1130586
Usf1	1	171411313	171419142	+	4.757516	4.5570974	4.832255	6.011041	6.2869062	6.2412133	6.4037986	5.6848116	5.9019594	5.878365	6.1626406	6.319548	6.166149	6.484725	6.315676	5.82974	5.459867	6.0255957
Tstd1	1	171419033	171420352	+	-2.4486845	-1.4872968	-1.2498943	0.16304429	0.82251513	0.20953026	0.7257269	0.21604213	1.667015	0.14472498	0.92397773	0.28913167	0.95113605	1.1646013	0.843608	-0.24921146	-0.41752663	-1.3894418
F11r	1	171437535	171464603	+	3.5132475	3.6595445	4.094402	5.23986	5.466371	6.0998745	5.800403	5.341394	6.0782104	5.8509936	6.1302667	6.1739964	5.9967785	5.899311	6.004455	4.885557	5.528335	5.6694517
B930036N10Rik	1	171502796	171504111	-	-4.1856503	-4.4466553	-4.249894	-4.310887	-4.221879	-4.0383973	-4.181164	-4.3282785	-4.039577	-4.2552056	-4.437479	-4.322303	-4.33015	-4.1573267	-4.2625914	-4.308105	-4.2248816	-4.1264076
Alyref2	1	171503478	171504750	+	1.824334	1.4332685	1.6808429	1.0890437	1.7781211	1.2835308	1.6517262	0.52416444	1.282351	1.289115	-0.037548047	1.9171629	1.1437811	1.0906007	0.34884337	0.843898	0.23455009	0.7260354
Gm9765	1	171515233	171516922	+	-4.1856503	-4.4466553	-4.4018974	-4.310887	-4.373882	-4.1904	-4.333167	-4.3282785	-4.039577	-4.2552056	-4.437479	-4.322303	-4.33015	-4.3093295	-4.2625914	-4.308105	-4.3768845	-4.1264076
Itln1	1	171518122	171535294	-	-4.1856503	-4.4466553	-4.4018974	-4.310887	-4.373882	-4.1904	-4.333167	-4.3282785	-4.039577	-4.2552056	-4.437479	-4.322303	-4.33015	-4.3093295	-4.2625914	-4.308105	-4.3768845	-4.1264076
Cd244	1	171559193	171585318	+	-2.4486845	-4.4466553	-4.4018974	-4.310887	-4.373882	-4.1904	-4.333167	-4.3282785	-4.039577	-4.1032023	-4.437479	-4.1703	-4.33015	-4.1573267	-4.2625914	-4.308105	-4.3768845	-4.1264076
Ly9	1	171588624	171607410	-	-0.86372197	-1.1247269	-1.4425395	-4.310887	-4.373882	-4.1904	-4.333167	-4.3282785	-4.039577	-4.2552056	-4.437479	-4.322303	-4.33015	-4.3093295	-4.2625914	-4.308105	-4.3768845	-4.1264076
Slamf7	1	171634925	171649007	-	-4.1856503	-4.4466553	-4.249894	-4.310887	-4.373882	-4.1904	-4.333167	-4.3282785	-4.039577	-4.2552056	-4.437479	-4.322303	-4.33015	-4.3093295	-4.2625914	-4.308105	-4.3768845	-4.1264076
Cd48	1	171682009	171705258	+	0.773708	1.0629001	0.4505454	-4.310887	-4.373882	-4.1904	-4.333167	-4.3282785	-4.039577	-4.2552056	-4.437479	-4.322303	-4.33015	-4.3093295	-4.2625914	-4.308105	-4.3768845	-4.1264076
Slamf1	1	171767127	171801184	+	-4.1856503	-4.4466553	-4.4018974	-4.310887	-4.373882	-4.1904	-4.333167	-4.3282785	-4.039577	-4.2552056	-4.437479	-4.322303	-4.33015	-4.3093295	-4.2625914	-4.308105	-4.3768845	-4.1264076
Cd84	1	171839697	171890718	+	2.5513155	3.0628998	3.2658055	-4.310887	-4.373882	-4.1904	-4.333167	-4.3282785	-4.039577	-4.2552056	-4.437479	-4.322303	-4.33015	-4.3093295	-4.2625914	-4.308105	-4.3768845	-4.1264076
Gm10521	1	171895664	171898237	+	-4.033647	-2.7096894	-4.249894	-4.310887	-4.373882	-4.1904	-4.333167	-4.3282785	-4.039577	-4.2552056	-4.437479	-4.322303	-4.33015	-4.3093295	-4.2625914	-4.308105	-4.3768845	-4.1264076
Slamf6	1	171917537	171943868	+	-4.033647	-4.4466553	-4.4018974	-4.1588836	-4.221879	-4.0383973	-4.181164	-4.3282785	-2.887574	-4.1032023	-4.437479	-4.1703	-4.1781473	-2.5723643	-4.2625914	-0.98617715	-0.52444184	0.48502722
Vangl2	1	172000960	172028444	-	4.0216355	3.7928107	3.6327486	5.248384	5.301683	4.4693975	4.5770593	5.0811124	4.604279	5.2410936	4.8819423	4.9564047	4.9842443	5.015101	4.5828986	5.806794	5.8744664	5.883577
Nhlh1	1	172052292	172057573	-	-4.1856503	-4.4466553	-4.4018974	-4.310887	-2.6369164	-4.1904	-1.8592358	-4.1762753	-1.080219	-4.2552056	-4.2854757	-4.322303	-4.33015	-4.3093295	-4.2625914	-2.5711396	-1.9029535	-4.1264076
Ncstn	1	172066013	172082795	-	7.364562	7.3671265	7.3444304	5.64686	5.4750886	5.5161915	5.686115	5.494381	5.747237	6.32411	6.28438	6.2337775	5.3395224	5.3701506	5.762856	5.76127	5.556478	5.5608706
Copa	1	172082529	172122330	+	9.030253	9.147514	8.952382	7.486775	7.523795	7.5228906	7.5936236	7.3749523	7.437169	8.400375	8.291481	8.287337	7.5535965	7.3789206	7.4487886	7.600454	7.7828465	7.4623075
Pex19	1	172126755	172136493	+	5.9859433	5.7025275	5.7259536	5.518836	5.7753005	5.518109	5.7376995	5.345325	6.017813	6.0000854	6.1902575	6.245442	5.733245	5.8511024	5.7872577	5.5786076	5.7680564	5.837773
Dcaf8	1	172148015	172196393	+	6.504542	6.238678	6.126231	6.66687	6.579829	6.49785	6.312691	6.707895	6.477655	7.313067	7.1693377	7.2522902	7.097977	6.861569	6.915935	6.318618	6.6008725	6.442393
Pea15a	1	172196728	172206804	-	7.550846	7.6312733	7.6845336	4.194263	4.830689	4.668962	4.448193	4.5885963	5.120855	5.163584	4.815187	4.8268795	4.8798447	5.3876376	4.8638263	3.2868412	3.8731503	3.8329506
Casq1	1	172209894	172219868	-	-1.7117189	-0.70968926	-1.4425395	2.711481	2.9679456	0.7689577	1.9481192	1.1456528	2.199889	3.2366474	2.4958842	2.321553	2.9511359	3.3895676	1.9555008	-0.34874713	0.94504356	0.34752378
Gm17224	1	172213021	172213680	+	-4.1856503	-4.2946515	-3.2498941	-4.1588836	-4.373882	-4.1904	-4.333167	-4.3282785	-4.039577	-4.2552056	-4.437479	-4.322303	-4.33015	-4.3093295	-4.2625914	-4.308105	-4.2248816	-4.1264076
Atp1a4	1	172223513	172258414	-	-4.1856503	-4.4466553	-4.4018974	2.9600573	2.9278681	1.3878675	1.373425	-1.5913128	0.28235108	1.8275349	0.23808631	0.28913167	1.6032126	1.7495638	2.2292616	1.9936451	2.0970466	0.113058545
Igsf8	1	172261641	172319841	+	6.223741	5.835919	5.8985825	5.8662558	6.429173	6.490057	5.2884784	6.1490297	6.1166463	6.764076	5.8831964	6.044019	6.894655	6.521273	6.242558	5.8951073	6.777933	6.004306
Atp1a2	1	172271709	172298064	-	-2.4486845	-0.20718905	-2.6649318	4.9703994	4.81704	4.9244986	3.2534647	6.330528	4.2672443	4.0667224	2.4694118	3.3054335	5.3296475	4.076293	4.6740465	5.984728	7.237621	5.9739623
Kcnj9	1	172321033	172329263	-	-4.1856503	-4.4466553	-4.4018974	-2.5739212	-1.4145241	-1.2310424	-1.3738089	-4.1762753	-1.5656458	-0.9332774	-1.4781207	-0.26340938	-3.178147	-0.45688695	-1.7886602	-0.98617715	-4.2248816	-1.1670494
Kcnj10	1	172341210	172374085	+	-4.033647	0.70534813	-2.6649318	-0.45844406	-0.3149884	-0.33795753	0.14076425	-4.1762753	-0.7176489	1.289115	1.4424448	1.66259	1.0313063	0.54311305	-1.7886602	0.30332953	-0.7654499	-1.1670494
Pigm	1	172376531	172384099	+	5.053816	5.3126783	5.275626	5.58595	4.940512	5.214268	5.8032546	4.3897786	4.8806105	6.0286546	6.354769	6.302391	4.75259	5.090601	5.731762	5.147679	4.9796896	4.8003826
Slamf9	1	172475358	172478575	+	0.824334	0.8752731	0.33506808	-1.3515289	-0.6369165	0.7689577	1.1407642	-1.8543472	-0.56564575	-0.015739666	-0.58503586	-0.26340938	-3.178147	-0.5723642	0.2113398	-1.834174	-2.639919	-1.6524762
Igsf9	1	172481788	172498878	+	1.6102092	2.1316128	2.1594965	2.7836306	3.4923663	3.6550899	4.65804	3.1275055	4.0490637	3.82161	3.5089405	3.3054335	4.5292125	5.020093	3.6903114	2.993645	2.9747908	2.6549523
Tagln2	1	172500047	172507380	+	9.012454	8.966561	9.224192	6.4100223	6.407478	7.4266586	7.2170453	7.6221967	7.777762	6.8618603	7.010867	7.0120945	6.612201	6.5282984	7.141486	6.7250123	7.2883525	6.7312284
Ccdc19	1	172521044	172545870	+	0.5513155	1.0976655	1.3046944	0.16304429	-1.051954	-2.038397	-0.8592357	-1.3689203	-1.3026114	0.5406537	0.9999266	0.9171629	0.143781	-0.5723642	0.843608	0.4288604	-0.63991904	-0.80447936
4933439K11Rik	1	172538133	172558129	-	-4.1856503	-4.4466553	-3.2498941	-4.310887	-4.221879	-1.7164693	-4.181164	-1.3689203	-3.887574	-4.1032023	-2.7005131	-4.322303	-4.33015	-4.1573267	-4.2625914	-4.308105	-4.3768845	-4.1264076
Vsig8	1	172555938	172563717	+	-4.1856503	-4.4466553	-4.4018974	-4.310887	-4.373882	-2.4534347	-4.333167	-2.591313	-2.887574	-4.2552056	-1.9635475	-4.1703	-4.1781473	-4.3093295	-4.110588	-4.156102	-4.2248816	-3.974404
Slamf8	1	172581377	172590568	-	-4.033647	-4.4466553	-4.4018974	-4.310887	-4.373882	-2.4534347	-4.333167	-4.3282785	-4.039577	-4.2552056	-4.437479	-4.1703	-4.33015	-4.1573267	-4.2625914	-4.308105	-4.3768845	-4.1264076
Fcrl6	1	172596640	172602551	-	-4.1856503	-4.4466553	-4.4018974	-4.310887	-4.373882	-4.1904	-4.333167	-4.3282785	-4.039577	-4.2552056	-4.437479	-4.322303	-4.33015	-4.3093295	-4.2625914	-4.308105	-4.3768845	-4.1264076
Dusp23	1	172630769	172632974	-	2.2142806	2.1810815	2.6204703	-1.3515289	-1.051954	-0.8684722	-1.8592358	-4.3282785	0.19988889	-0.015739666	0.10684182	-0.26340938	-4.1781473	-1.3499718	-0.6511566	-1.3487471	-1.0549564	-2.3894417
Crp	1	172698056	172699966	+	-4.1856503	-4.4466553	-4.4018974	-4.310887	-4.373882	-4.1904	-4.333167	-4.3282785	-4.039577	-4.2552056	-4.437479	-4.322303	-4.33015	-4.3093295	-4.2625914	-4.308105	-4.3768845	-4.1264076
Apcs	1	172893962	172895054	-	-4.1856503	-4.4466553	-4.4018974	-4.310887	-4.373882	-4.1904	-4.333167	-4.3282785	-4.039577	-4.2552056	-4.437479	-4.322303	-4.33015	-4.3093295	-4.2625914	-4.308105	-4.3768845	-4.1264076
Olfr16	1	172956768	172957817	+	-4.1856503	-4.4466553	-4.4018974	-4.310887	-4.373882	-4.1904	-4.333167	-4.3282785	-4.039577	-4.2552056	-4.437479	-4.322303	-4.33015	-4.3093295	-4.2625914	-4.308105	-4.3768845	-4.1264076
Olfr1408	1	173130200	173131236	-	-4.1856503	-4.4466553	-4.4018974	-4.310887	-4.373882	-4.1904	-4.333167	-4.3282785	-4.039577	-4.2552056	-4.437479	-4.322303	-4.33015	-4.3093295	-4.2625914	-4.308105	-4.3768845	-4.1264076
Olfr1406	1	173183442	173184504	-	-4.1856503	-4.4466553	-4.4018974	-4.310887	-4.373882	-4.1904	-4.333167	-4.3282785	-4.039577	-4.2552056	-4.437479	-4.322303	-4.33015	-4.3093295	-4.2625914	-4.308105	-4.3768845	-4.1264076
Olfr218	1	173203358	173204299	+	-4.1856503	-4.4466553	-4.4018974	-4.310887	-4.373882	-4.1904	-4.333167	-4.3282785	-4.039577	-4.2552056	-4.437479	-4.322303	-4.33015	-4.3093295	-4.2625914	-4.308105	-4.3768845	-4.1264076
Olfr1404	1	173215607	173216640	+	-4.1856503	-4.4466553	-4.4018974	-4.310887	-4.373882	-4.1904	-4.333167	-4.3282785	-4.039577	-4.2552056	-4.437479	-4.322303	-4.33015	-4.3093295	-4.2625914	-4.308105	-4.3768845	-4.1264076
Fcer1a	1	173221271	173227229	-	-4.1856503	-4.4466553	-4.4018974	-4.310887	-4.373882	-4.1904	-4.333167	-4.3282785	-4.039577	-4.2552056	-4.437479	-4.322303	-4.33015	-4.3093295	-4.2625914	-4.308105	-4.3768845	-4.1264076
Olfr418-ps1	1	173270147	173271137	+	-4.1856503	-4.4466553	-4.4018974	-4.310887	-4.373882	-4.1904	-4.333167	-4.3282785	-4.039577	-4.2552056	-4.437479	-4.322303	-4.33015	-4.3093295	-4.2625914	-4.308105	-4.3768845	-4.1264076
Gm11062	1	173274461	173277756	-	-4.1856503	-4.4466553	-4.4018974	-4.310887	-4.373882	-4.1904	-4.333167	-4.3282785	-4.039577	-4.2552056	-4.437479	-4.322303	-4.33015	-4.3093295	-4.2625914	-4.308105	-4.3768845	-4.1264076
Darc	1	173331886	173333503	-	-2.4486845	-0.9727238	-1.4425395	-4.310887	-4.373882	-4.0383973	-4.333167	-4.3282785	-4.039577	-4.2552056	-4.437479	-4.322303	-4.33015	-2.5723643	-4.2625914	-4.308105	-4.3768845	-4.1264076
Cadm3	1	173334254	173367695	-	1.3586705	2.1647797	1.5829955	-0.6994522	0.02604856	0.049065646	1.1763883	-1.8543472	-0.7176489	-1.7812743	-1.9635475	-4.1703	-4.33015	0.54311305	-0.20369774	-4.308105	-4.3768845	-4.1264076
Aim2	1	173350879	173466040	+	-0.5742154	0.09766552	-0.6649319	5.5363445	5.685012	6.2059665	5.087963	5.7793746	4.6822815	4.372531	4.295725	4.337495	5.295559	4.8539004	5.7582345	2.5581434	2.6699362	3.595451
Gm4955	1	173468509	173474052	-	-4.1856503	-4.4466553	-4.4018974	-4.310887	-4.373882	-4.1904	-4.333167	-4.3282785	-4.039577	-4.2552056	-4.437479	-4.322303	-4.33015	-4.3093295	-4.2625914	-4.308105	-4.3768845	-4.1264076
Gm4955	1	173480371	173491041	-	-4.1856503	-4.4466553	-4.4018974	-4.310887	-4.373882	-4.1904	-4.333167	-4.3282785	-4.039577	-4.2552056	-4.437479	-4.322303	-4.33015	-4.3093295	-4.2625914	-4.308105	-4.3768845	-4.1264076
BC094916	1	173519717	173535957	-	-4.1856503	-4.4466553	-4.4018974	-4.310887	-4.373882	-4.1904	-4.333167	-4.3282785	-4.039577	-4.2552056	-4.437479	-4.322303	-4.33015	-4.3093295	-4.2625914	-4.308105	-4.3768845	-4.1264076
Pydc4	1	173566284	173599274	-	-4.1856503	-4.4466553	-4.4018974	-4.310887	-4.373882	-4.1904	-4.333167	-4.3282785	-4.039577	-4.2552056	-4.437479	-4.322303	-4.33015	-4.3093295	-4.2625914	-4.308105	-4.3768845	-4.1264076
Pyhin1	1	173630859	173647928	+	-2.4486845	-1.4872968	-0.7904627	-4.310887	-4.221879	-4.1904	-1.3738089	-4.3282785	-4.039577	-4.2552056	-4.437479	-4.322303	-4.1781473	-4.3093295	-4.110588	-4.308105	-4.3768845	-4.1264076
Pydc3	1	173673911	173698392	+	-4.1856503	-4.4466553	-4.4018974	-4.310887	-4.373882	-4.1904	-4.181164	-4.3282785	-4.039577	-4.2552056	-4.437479	-4.322303	-4.33015	-4.3093295	-4.2625914	-4.308105	-4.3768845	-4.1264076
AI607873	1	173723430	173741809	-	1.5810628	1.1647798	0.27366757	-4.310887	-4.373882	-4.1904	-4.333167	-4.3282785	-4.039577	-4.2552056	-4.437479	-4.322303	-4.33015	-4.3093295	-4.2625914	-4.308105	-4.3768845	-4.1264076
Ifi204	1	173747293	173766876	-	2.9997761	2.1316128	2.0899558	-4.310887	-4.373882	-4.1904	-4.333167	-4.3282785	-4.039577	-4.2552056	-4.437479	-4.322303	-4.33015	-4.3093295	-4.110588	-4.308105	-4.3768845	-4.1264076
Mndal	1	173857221	173942491	-	-0.22629201	-1.2946519	-1.9279662	-4.310887	-4.221879	-3.038397	-4.333167	-4.1762753	-4.039577	-4.2552056	-4.437479	-4.322303	-4.33015	-4.3093295	-4.2625914	-4.308105	-4.3768845	-4.1264076
Mnda	1	173896355	173912922	-	2.7477129	1.9148015	1.6080866	-4.310887	-4.373882	-4.1904	-4.333167	-4.3282785	-3.887574	-4.2552056	-4.437479	-4.322303	-4.33015	-4.3093295	-1.7886602	-4.308105	-4.3768845	-4.1264076
Ifi203	1	173920407	173942672	-	0.35867038	-0.04672439	-0.6649319	-4.1588836	-4.373882	-4.0383973	-4.333167	-4.3282785	-3.887574	-4.2552056	-4.437479	-4.1703	-4.33015	-4.1573267	-4.2625914	-4.308105	-4.3768845	-3.974404
Ifi202b	1	173962569	173982844	-	-4.1856503	-4.4466553	-4.4018974	-4.310887	-4.373882	-4.1904	-4.333167	-4.3282785	-4.039577	-4.2552056	-4.437479	-4.322303	-4.33015	-4.3093295	-4.2625914	-4.308105	-4.3768845	-4.1264076
Ifi205	1	174011998	174031755	-	0.8732436	-1.2946519	-0.24989434	-4.310887	-4.373882	-4.1904	-4.333167	-4.3282785	-3.887574	-4.2552056	-4.437479	-4.322303	-4.33015	-4.3093295	-4.2625914	-4.308105	-4.3768845	-4.1264076
Olfr433	1	174041933	174042936	+	-4.1856503	-4.4466553	-4.4018974	-4.310887	-4.373882	-4.1904	-4.333167	-4.3282785	-4.039577	-4.2552056	-4.437479	-4.322303	-4.33015	-4.3093295	-4.2625914	-4.308105	-4.3768845	-4.1264076
Olfr432	1	174050375	174051313	+	-4.1856503	-4.4466553	-4.4018974	-4.310887	-4.373882	-4.1904	-4.333167	-4.3282785	-4.039577	-4.2552056	-4.437479	-4.322303	-4.33015	-4.3093295	-4.2625914	-4.308105	-4.3768845	-4.1264076
Olfr430	1	174069300	174070253	+	-4.1856503	-4.4466553	-4.4018974	-4.310887	-4.373882	-4.1904	-4.333167	-4.3282785	-4.039577	-4.2552056	-4.437479	-4.322303	-4.33015	-4.3093295	-4.2625914	-4.308105	-4.3768845	-4.1264076
Olfr429	1	174089038	174089980	+	-4.1856503	-4.4466553	-4.4018974	-4.310887	-4.373882	-4.1904	-4.333167	-4.3282785	-4.039577	-4.2552056	-4.437479	-4.322303	-4.33015	-4.3093295	-4.2625914	-4.308105	-4.3768845	-4.1264076
Olfr427	1	174099460	174100407	+	-4.1856503	-4.4466553	-4.4018974	-4.310887	-4.373882	-4.1904	-4.333167	-4.3282785	-4.039577	-4.2552056	-4.437479	-4.322303	-4.33015	-4.3093295	-4.2625914	-4.308105	-4.3768845	-4.1264076
Olfr231	1	174117091	174118014	-	-4.1856503	-4.4466553	-4.4018974	-4.310887	-4.373882	-4.1904	-4.333167	-4.3282785	-4.039577	-4.2552056	-4.437479	-4.322303	-4.33015	-4.3093295	-4.2625914	-4.308105	-4.3768845	-4.1264076
Olfr424	1	174136746	174137693	+	-4.1856503	-4.4466553	-4.4018974	-4.310887	-4.373882	-4.1904	-4.333167	-4.3282785	-4.039577	-4.2552056	-4.437479	-4.322303	-4.33015	-4.3093295	-4.2625914	-4.308105	-4.3768845	-4.1264076
Olfr420	1	174158722	174159767	+	-4.1856503	-4.4466553	-4.4018974	-4.310887	-4.373882	-4.1904	-4.333167	-4.3282785	-4.039577	-4.2552056	-4.437479	-4.322303	-4.33015	-4.3093295	-4.2625914	-4.308105	-4.3768845	-4.1264076
Spna1	1	174172776	174248450	+	0.35867038	0.8752731	-0.5494546	5.5893087	5.439899	5.1952224	6.4707847	2.7662394	5.4298387	4.908025	5.269113	4.951234	5.975405	6.020093	5.803797	1.821178	0.23455009	2.2544143
Olfr419	1	174249889	174250976	-	-4.1856503	-4.4466553	-4.4018974	-4.310887	-4.373882	-4.1904	-4.333167	-1.5913128	-4.039577	-4.2552056	-4.437479	-4.322303	-4.33015	-4.3093295	-4.110588	-4.308105	-4.3768845	-3.974404
1810030J14Rik	1	174330518	174332873	+	-4.1856503	-4.4466553	-4.4018974	-4.310887	-4.373882	-4.1904	-4.333167	-4.3282785	-4.039577	-4.2552056	-4.437479	-4.322303	-4.33015	-4.3093295	-4.2625914	-4.308105	-4.3768845	-4.1264076
Olfr417	1	174368919	174369848	+	-4.1856503	-4.4466553	-4.4018974	-4.310887	-4.373882	-4.1904	-4.333167	-4.3282785	-4.039577	-4.2552056	-4.437479	-4.322303	-4.33015	-4.3093295	-4.2625914	-4.308105	-4.3768845	-4.1264076
Olfr248	1	174391046	174392055	+	-4.1856503	-4.4466553	-4.4018974	-4.310887	-4.373882	-4.1904	-4.333167	-4.3282785	-4.039577	-4.2552056	-4.437479	-4.322303	-4.33015	-4.3093295	-4.2625914	-4.308105	-4.3768845	-4.1264076
Olfr414	1	174430430	174431384	+	-4.1856503	-4.4466553	-4.4018974	-4.310887	-4.373882	-4.1904	-4.333167	-4.3282785	-4.039577	-4.2552056	-4.437479	-4.322303	-4.33015	-4.3093295	-4.2625914	-4.308105	-4.3768845	-4.1264076
Olfr220	1	174448625	174449602	+	-4.1856503	-4.4466553	-4.4018974	-4.310887	-4.373882	-4.1904	-4.333167	-4.3282785	-4.039577	-4.2552056	-4.437479	-4.322303	-4.33015	-4.3093295	-4.2625914	-4.308105	-4.3768845	-4.1264076
Fmn2	1	174501825	174822717	+	-2.4486845	-0.3877613	-0.7904627	5.4166555	4.2169127	4.6090612	4.1675644	4.7895093	4.1568203	4.036349	4.343881	4.009609	4.2523055	4.1326923	4.607088	4.3516927	4.3411727	4.3654456
Grem2	1	174833785	174921819	-	5.5755315	6.5772533	6.460051	-4.310887	-4.221879	-1.2310424	-4.333167	-4.1762753	-1.080219	-1.7812743	-4.2854757	-1.000375	-4.1781473	-2.5723643	-0.20369774	-4.308105	-4.3768845	-4.1264076
Rgs7	1	175059736	175491130	-	-4.1856503	-1.4872968	-1.9279662	-4.310887	-3.221879	-4.1904	-4.333167	-4.3282785	-4.039577	-4.1032023	-4.437479	-4.322303	-4.1781473	-4.3093295	-2.5256257	-4.308105	-4.2248816	-4.1264076
Fh1	1	175600374	175625635	-	6.2035627	6.0507536	6.1584353	6.1160765	6.493225	6.538087	6.443632	6.263556	6.463365	7.1244135	7.1821303	7.0882664	6.511851	6.441656	6.5811553	6.467779	6.9674115	7.0541925
Kmo	1	175620381	175662116	+	-4.1856503	-4.4466553	-4.4018974	-4.310887	-4.373882	-4.1904	-4.181164	-4.3282785	-4.039577	-4.2552056	-4.437479	-4.322303	-2.178147	-4.3093295	-4.2625914	-4.308105	-4.3768845	-4.1264076
Opn3	1	175662421	175692776	-	1.5513155	1.538238	1.0720338	-0.9889588	1.2375526	-0.23104237	-0.09370096	-0.26938465	0.50474346	-0.015739666	-1.9635475	-4.322303	0.46570912	-0.34997183	0.2113398	0.30332953	0.023046017	0.48502722
Chml	1	175686488	175688353	-	0.5513155	1.3777735	-0.07996941	1.4260788	1.3928308	1.2095302	1.6517262	0.9111875	-4.039577	2.086622	1.3292342	1.2559648	1.8879421	0.3662352	0.64429927	1.6767879	2.023046	1.1955206
Wdr64	1	175698593	175815734	+	-4.1856503	-4.4466553	-4.4018974	-4.1588836	-3.221879	-3.038397	-4.333167	-4.1762753	-4.039577	-4.2552056	-4.2854757	-4.322303	-4.33015	-4.3093295	-4.2625914	-4.308105	-4.3768845	-1.6524762
Exo1	1	175880778	175911396	+	4.1110115	3.6419861	3.4435928	6.235579	6.258911	6.4210343	6.2335215	5.4254956	5.9246035	6.9994297	7.110594	7.0692987	6.3532343	6.520393	6.3981967	6.2383604	5.769472	6.2544146
Pld5	1	175962306	176275312	-	-0.86372197	-0.8352202	-0.3430038	-4.310887	-4.373882	-4.1904	-4.333167	-4.3282785	-4.039577	-4.2552056	-4.437479	-4.322303	-4.33015	-4.3093295	-4.2625914	-4.156102	-4.3768845	-4.1264076
B020018G12Rik	1	175977777	175979114	-	-2.4486845	-4.2946515	-4.249894	-1.3515289	-1.4145241	-2.4534347	-1.0112388	-1.8543472	-0.7176489	-0.9332774	-4.2854757	-1.8483719	-0.4777074	-1.8353987	-1.3032333	-0.6966705	-4.2248816	-0.2739646
Cep170	1	176733653	176807124	-	6.723743	6.935969	6.761333	4.893684	4.935468	4.626939	5.2905116	4.4011536	4.350831	5.764076	5.5787106	5.6402717	5.1095653	4.6628523	4.7659287	4.8937464	5.1652875	5.165147
Sdccag8	1	176814660	177020437	+	2.799243	3.123201	2.5445216	1.0890437	0.5330085	0.5465653	0.86323035	1.5241644	-2.887574	1.9411916	1.8019873	1.4444098	1.179405	1.4276357	1.4440006	1.2701627	1.2013834	1.2735232
Gm15423	1	176927999	176932711	-	-4.1856503	-4.4466553	-4.4018974	-4.310887	-4.373882	-4.1904	-4.333167	-4.3282785	-4.039577	-4.2552056	-4.437479	-4.322303	-4.33015	-4.3093295	-4.2625914	-4.308105	-4.3768845	-4.1264076
Akt3	1	177020073	177258203	-	5.3629575	5.3145266	5.0810223	4.2631807	4.579021	4.904117	4.3345356	4.9734716	3.6438074	4.9411917	4.0764685	4.087088	4.454848	3.9719563	4.2337074	5.5667057	5.6865106	5.6531296
Zfp238	1	177444661	177450760	+	4.7178974	4.8060102	4.582996	4.0160418	4.4291725	4.7560186	4.361868	4.581948	3.3120983	4.946646	4.525096	4.543946	3.8771353	3.945961	4.1794305	4.2743506	4.023046	4.4726787
1700016C15Rik	1	177729814	177753324	+	-4.1856503	-4.4466553	-4.4018974	-4.310887	-4.373882	-4.1904	-4.333167	-4.3282785	-4.039577	-4.2552056	-4.437479	-4.322303	-4.33015	-4.3093295	-4.2625914	-4.308105	-4.2248816	-3.974404
Adss	1	177762962	177796511	-	7.2529106	7.1072946	7.0932918	7.6920843	7.6275263	7.8594484	7.9115934	6.8433156	7.842896	8.130417	8.313972	8.205826	7.8428326	7.797233	7.81756	7.9333487	7.6119576	7.993542
Gm16432	1	177991435	178048291	+	-4.1856503	-4.4466553	-4.4018974	-4.310887	-4.373882	-4.1904	-4.333167	-4.3282785	-4.039577	-4.2552056	-4.2854757	-4.322303	-4.33015	-4.3093295	-4.2625914	-4.308105	-4.3768845	-4.1264076
Pppde1	1	178187417	178252598	+	6.564406	6.5255275	6.410993	5.2964435	5.8455553	5.260811	5.361868	5.6723475	4.903589	5.802184	5.8217416	5.9920917	5.6292076	5.3082395	5.4762516	5.42886	5.733671	5.2876906
Gm9982	1	178256103	178257295	+	-0.7117188	-1.1247269	-1.4425395	-2.5739212	-4.221879	-2.4534347	-4.181164	-4.3282785	-2.3026114	-4.2552056	-4.437479	-2.5853374	-4.1781473	-2.5723643	-4.2625914	-4.308105	-2.639919	-2.3894417
B230369F24Rik	1	178313328	178318549	-	-4.1856503	-1.9727238	-4.249894	-1.8369557	-0.3149884	-1.2310424	-1.0112388	-4.3282785	-3.887574	-1.2958475	-1.2854755	-1.5853374	-1.1781471	-1.3499718	-2.5256257	-1.5711396	-4.3768845	-3.974404
Fam36a	1	178319130	178322693	+	3.8611708	3.3848283	3.3939617	2.648471	3.0355089	2.2283893	2.6892009	3.172453	3.3508308	2.6912134	3.3365762	3.384289	2.0313063	2.6628523	2.7473927	3.4288604	3.0970466	3.0028756
Gm16586	1	178321108	178324171	-	4.4175644	5.1104894	5.0074935	6.4613357	6.0033283	5.2236977	5.629408	6.1114373	5.4874654	6.9364023	6.5113754	6.5344687	5.9766707	5.6108575	6.127816	5.6972075	6.019482	4.694481
Hnrnpu	1	178323074	178337797	-	9.372159	9.232703	9.146042	10.478534	10.457161	10.121789	10.544894	9.196182	9.619601	10.627533	10.403648	10.400445	10.335642	10.452602	10.047153	10.493211	9.935857	10.284382
Efcab2	1	178405881	178483247	+	0.4257846	-0.20718905	-0.0019668438	2.267381	2.0819018	1.9839705	2.4626923	1.1812768	0.970407	3.504128	2.8125565	3.009609	2.2141705	2.2520642	1.9555008	1.7018789	0.63309944	0.113058545
Kif26b	1	178529125	178932855	+	4.9059324	4.1770234	3.7613328	0.54155594	-0.76244736	-0.33795753	-0.09370096	-1.0063503	-1.080219	0.89679754	-0.115550615	-0.7108683	-0.4777074	-0.2504361	0.13733923	0.2362154	0.8625814	-0.80447936
Gm16564	1	178898582	178917614	-	-2.4486845	-4.4466553	-4.4018974	-4.310887	-4.373882	-4.1904	-4.333167	-4.3282785	-4.039577	-4.2552056	-4.437479	-4.322303	-4.33015	-4.3093295	-4.2625914	-4.308105	-4.3768845	-4.1264076
Smyd3	1	178951960	179518041	-	2.9550378	2.9341667	3.035508	4.6093006	4.351768	5.281275	4.65804	4.945258	4.1568203	4.8883195	4.662892	4.815542	4.556563	4.381832	4.8260493	4.7951827	5.209747	4.7432723
AC130279.1	1	179520375	179520857	-	1.3926177	-0.48729688	-0.07996941	0.011041236	0.68501157	0.7164902	0.21115367	1.8681189	3.4070468	0.28911495	1.0364525	1.1151022	0.143781	1.0521268	1.0593367	0.75078857	0.360081	1.2735232
Tfb2m	1	179528055	179546267	-	4.301743	4.338343	4.2499514	3.6928651	3.187512	4.022299	3.9887612	2.889814	3.2209506	4.4666533	4.914197	4.8381286	3.4800644	3.6881635	4.260099	3.4805226	2.9146698	3.3293765
Cnst	1	179546370	179627478	+	4.8428698	5.3510065	5.067518	3.9496408	4.868233	4.579988	4.1362486	4.4049253	4.1945753	4.9816055	4.854076	4.7663383	4.399282	4.302105	3.8894117	3.6318007	3.969875	3.8003829
Sccpdh	1	179668210	179687189	+	5.197574	5.238678	5.2873244	4.0554357	3.86027	5.1563597	5.149753	4.1546416	4.393197	5.179886	5.1553936	5.1403127	3.4291835	3.6564543	4.344739	4.8718038	5.1194143	4.8959603
Gm1305	1	179695297	179745185	-	0.05381587	-0.3877613	0.1424231	1.6740062	1.4219773	1.3539201	1.6001959	0.4675809	1.282351	2.289115	2.0895638	1.8297	1.4068155	1.9924204	1.4743743	0.888292	0.63309944	0.5491576
Ahctf1	1	179744894	179803680	-	6.65984	6.828823	6.3481584	7.8735065	7.540087	7.8453918	8.032548	7.3220754	6.697389	8.454261	8.137903	8.096486	7.892645	7.8458395	7.5100894	7.610013	7.202431	7.4518604
Gm10518	1	179803376	179804676	+	-4.1856503	-3.2946517	-4.4018974	-4.310887	-4.373882	-4.1904	-4.181164	-4.3282785	-3.887574	-4.2552056	-3.2854757	-4.322303	-4.33015	-4.3093295	-4.2625914	-4.308105	-4.3768845	-3.974404
Cdc42bpa	1	179960472	180165603	+	7.1400304	7.169894	6.7787023	5.1630445	5.183263	5.518109	5.6374183	4.9374666	5.1972346	5.7073693	5.345701	5.16955	5.1837964	4.8113403	4.712779	5.95764	5.380598	5.5214505
Adck3	1	180165238	180199602	-	0.35867038	-0.12472685	-0.7904627	1.2334336	0.36308348	2.7429624	0.62619114	3.003634	1.9453161	2.7296875	2.9433432	3.2809112	2.7407162	1.930136	2.3488433	0.2362154	1.0970466	0.7260354
Psen2	1	180227004	180263438	-	3.3586705	3.4264472	3.576654	2.2334335	2.3172798	2.5007615	2.047655	2.5241644	2.945316	2.9628868	3.2919533	3.429613	2.2812846	1.7734107	2.2644513	2.3516927	2.6454833	2.0028756
Gm5069	1	180326971	180330550	-	-0.5742154	-2.7096894	-0.5494546	-4.1588836	-4.373882	-4.1904	-4.333167	-1.5913128	-0.4281423	-0.9332774	-4.437479	-2.5853374	-1.3707922	-1.3499718	-1.7886602	-0.98617715	-1.9029535	-1.1670494
Itpkb	1	180330485	180424802	+	4.780134	4.3918486	3.9837253	0.42607877	1.3016831	2.2653835	1.0667638	3.2994583	2.0431635	1.3886507	1.2063775	1.0776275	0.99177796	1.8199531	1.7223017	0.75078857	2.150158	1.1130586
6330403A02Rik	1	180432387	180483504	-	-4.1856503	-4.4466553	-4.4018974	-1.8369557	-4.373882	-4.1904	-4.333167	-4.3282785	-4.039577	-1.7812743	1.2380863	0.9171629	-4.1781473	-1.3499718	-4.110588	-4.308105	-4.3768845	-4.1264076
Parp1	1	180568955	180601253	+	6.533358	6.1658044	5.9753127	9.498323	9.360028	9.208788	8.917361	8.2926035	8.712804	9.935802	9.772685	9.681742	9.783845	9.30031	9.195901	9.601079	9.6444235	9.681238
Lin9	1	180641150	180690518	+	3.799243	3.6768918	3.7216492	4.8126597	4.50944	5.1088076	4.955827	4.224604	4.2722974	5.460947	5.265271	5.3454	4.776049	4.8170877	4.5794096	4.644798	4.344974	4.7329545
Mixl1	1	180693043	180697034	-	-4.033647	-4.4466553	-4.4018974	-4.310887	-1.2218789	-0.33795753	0.21115367	-1.8543472	-0.18713419	-0.9332774	-1.1155506	-1.3629451	-0.4777074	0.42763573	-4.110588	-1.3487471	-0.7654499	-0.6524762
Acbd3	1	180726043	180754203	+	6.8489957	7.1120844	6.951004	5.7329	5.948046	6.058318	5.740677	5.6925473	5.6320624	6.4504266	6.4950643	6.459057	5.490738	5.488332	5.860955	5.5478015	5.84926	5.715594
H3f3a	1	180800832	180813943	-	7.9161797	7.3563995	7.4898863	8.161634	8.318249	8.043086	8.20281	7.7699003	8.89706	8.521822	8.747431	8.836552	8.166703	8.30824	8.555858	7.745519	8.097328	7.7419863
Gm16067	1	180813776	180816859	+	0.7212405	-0.3877613	-0.3430038	-2.5739212	-1.899951	-2.4534347	-4.181164	-4.3282785	-3.887574	-0.9332774	-2.7005131	-2.1703	-2.5931845	-1.5723643	-4.2625914	-0.0686392	-2.639919	-1.1670494
BC031781	1	180851151	180868097	+	5.515175	5.528715	5.4348545	6.308722	5.932939	6.364615	6.1597986	5.840533	5.964175	6.902422	7.2848544	7.162296	6.1222053	6.2220516	6.6773143	6.0423427	6.27297	6.0465755
Lefty2	1	180893108	180899103	+	-4.1856503	-4.4466553	-4.4018974	6.8283806	7.5107126	6.4614487	6.0440435	4.8626437	7.8467126	7.587232	7.1785593	7.4430294	5.918568	6.2274566	6.7039943	8.809862	8.51827	7.623648
Pycr2	1	180904274	180908087	+	5.2166514	5.1871476	5.355585	5.9678206	6.82933	6.1075354	5.662757	5.331519	6.7526712	6.9038243	6.863001	6.8964615	6.4530296	6.7756257	6.5574102	6.4778013	6.3944216	6.8967304
Lefty1	1	180935022	180938400	+	-1.7117189	-2.7096894	-1.0799694	6.3548436	6.9991035	5.9502873	4.4626923	5.092851	7.242353	4.751666	4.33291	4.8126936	6.357128	6.4388633	5.8142242	5.618685	4.9796896	4.30172
Tmem63a	1	180942344	180975112	+	5.6084046	4.9721346	4.733099	3.944404	4.5627556	3.8684936	2.5603032	3.879007	4.0372386	4.1304173	3.351149	3.3054335	3.2975864	3.7191901	3.2022946	3.6318007	3.5760183	3.3202162
2210411M09Rik	1	180952064	180958149	-	-4.033647	-4.4466553	-4.4018974	-4.310887	-4.221879	-4.0383973	-4.333167	-4.3282785	-3.887574	-4.2552056	-4.437479	-4.1703	-4.33015	-4.3093295	-4.2625914	-3.1561022	-4.3768845	-4.1264076
Ephx1	1	180976155	181020904	-	7.2678494	6.8046956	7.068084	3.0407884	4.1400647	4.345307	3.5330815	4.9530077	5.00421	4.376578	4.5971675	4.7184434	3.69837	3.2349908	4.0841684	3.4732547	5.508134	4.3565125
9130409I23Rik	1	181051237	181060667	+	-4.1856503	-4.4466553	-4.4018974	-4.310887	-4.373882	-4.0383973	-4.333167	-4.3282785	-4.039577	-4.2552056	-4.437479	-4.322303	-4.33015	-4.3093295	-4.2625914	-4.156102	-4.3768845	-4.1264076
Nvl	1	181093423	181144157	-	5.027049	5.3830676	5.076535	6.482265	6.4637456	6.3279247	6.650935	5.8857703	5.8301024	7.1553636	7.349789	7.159497	6.8414435	6.62075	6.5715284	6.5021095	6.4510756	6.4222
Cnih4	1	181150931	181168994	+	5.458206	5.496511	5.6734333	5.1562657	5.275973	5.5371423	5.8943152	6.6221967	5.8806105	5.5567937	6.0398297	6.0549073	4.8414435	5.03989	5.630879	5.371375	5.794709	5.4093
Wdr26	1	181173228	181211552	-	7.665926	7.7332544	7.625087	7.5817404	7.3007026	7.320254	7.2025404	6.9753757	6.8215103	7.905926	7.91389	7.942465	7.363434	7.1538534	7.456417	7.067899	6.9680276	7.0389185
A430110L20Rik	1	181226076	181228490	+	-4.033647	-1.9727238	-1.0799694	-0.9889588	-1.051954	-4.0383973	-4.181164	-0.08881248	-3.887574	-0.9332774	-1.9635475	-4.322303	-0.7187154	-1.3499718	-4.110588	-4.156102	-2.639919	-4.1264076
Cnih3	1	181352628	181460641	+	-4.1856503	-2.7096894	-4.4018974	-4.1588836	-1.899951	-4.1904	-3.1811638	-4.3282785	-3.887574	-4.2552056	-4.437479	-4.322303	-4.1781473	-0.69789505	-4.110588	-4.156102	-4.3768845	-4.1264076
Ccdc121	1	181509633	181511451	-	-4.1856503	-4.4466553	-4.4018974	-4.310887	-4.373882	-4.1904	-4.333167	-4.3282785	-4.039577	-4.2552056	-4.437479	-2.5853374	-2.5931845	-4.3093295	-4.2625914	-4.308105	-4.3768845	-4.1264076
Dnahc14	1	181738988	181769674	+	-4.1856503	-4.4466553	-4.4018974	-4.310887	-4.221879	-4.0383973	-4.181164	-4.3282785	-3.887574	-4.2552056	-4.437479	-4.1703	-4.33015	-4.3093295	-2.5256257	-4.156102	-4.3768845	-4.1264076
Lbr	1	181815316	181842401	-	5.8336315	5.903793	5.761333	7.8460393	8.558866	8.154203	8.080343	7.8861084	7.1382575	8.434987	7.9382243	7.942465	8.170857	7.86712	7.555636	7.911332	8.0743265	8.126915
Gm5533	1	181851608	181853189	-	-4.1856503	-4.4466553	-4.4018974	-4.310887	-4.373882	-4.1904	-4.333167	-4.3282785	-4.039577	-3.1032023	-4.2854757	-4.322303	-4.33015	-4.3093295	-4.2625914	-4.156102	-4.3768845	-4.1264076
Enah	1	181904445	182019980	-	7.344648	7.8614316	7.5746665	8.237453	7.6500263	8.120843	8.3760605	8.199579	6.8275304	8.044639	7.972796	7.93659	7.9582033	7.7199574	7.9662275	7.727687	7.255404	7.5363593
Srp9	1	182124737	182132407	+	5.803981	5.6580896	5.85863	5.348911	5.4992204	5.721491	5.626191	5.1114373	5.774204	6.233304	6.357478	6.3513007	5.3648844	5.653245	5.6838274	5.147679	5.479022	5.2876906
Vmn1r1	1	182157144	182158319	-	-4.1856503	-4.4466553	-4.4018974	-4.310887	-4.373882	-4.1904	-4.333167	-4.3282785	-4.039577	-4.2552056	-4.437479	-4.322303	-4.33015	-4.3093295	-4.2625914	-4.308105	-4.3768845	-4.1264076
Degs1	1	182275772	182282804	-	7.637009	7.9979577	8.060434	6.378335	6.4425683	6.832738	6.8131895	5.868119	7.072428	6.7501073	6.934298	6.9686117	6.2066364	6.167979	6.7159605	7.329224	7.1343193	7.364332
Fbxo28	1	182313102	182341606	-	5.5074496	6.01141	5.8985825	5.464998	5.5709114	5.455458	5.2803154	4.2203293	5.289846	6.1001453	5.974268	6.0391536	5.529212	5.3721037	5.560068	5.3516927	5.564652	5.621785
Gm10517	1	182408619	182409020	-	-4.1856503	-4.4466553	-4.4018974	-4.310887	-4.373882	-4.1904	-4.181164	-4.3282785	-4.039577	-4.2552056	-4.437479	-4.322303	-4.33015	-4.3093295	-4.2625914	-4.156102	-4.3768845	-4.1264076
Trp53bp2	1	182409172	182462432	+	4.9719777	4.934167	4.894764	5.2074385	5.2898736	4.8952937	4.9887614	5.1768713	4.608281	5.8245754	5.360183	5.2003875	5.4512095	5.1958203	4.5041213	5.240503	5.163136	5.165147
Capn2	1	182467256	182517495	-	8.822779	8.980599	8.882927	4.167546	4.4505463	4.4574575	4.775938	4.3512015	3.9950693	4.5762777	4.7806134	4.659423	4.9992723	4.916815	4.7659287	4.101286	4.878406	4.042404
Capn8	1	182565007	182632352	+	-4.033647	-4.4466553	-4.4018974	-4.310887	-4.373882	-4.0383973	-4.333167	-4.3282785	-3.887574	-4.1032023	-4.437479	-4.322303	-4.33015	-4.3093295	-2.5256257	-0.834174	-1.0549564	-1.3894418
4922505E12Rik	1	182747126	182749180	-	-4.1856503	-4.4466553	-4.4018974	-4.310887	-4.373882	-4.1904	-4.333167	-4.3282785	-4.039577	-4.2552056	-4.437479	-4.322303	-2.5931845	-4.3093295	-4.2625914	-4.308105	-4.3768845	-3.974404
Susd4	1	182763860	182896598	+	0.66679275	0.22891012	0.33506808	3.0602849	2.778121	3.5763125	3.2700472	3.544824	3.5800314	3.2005782	2.621415	2.948641	2.8986685	2.8760962	2.4743743	4.0630665	4.4996324	3.9622335
Tlr5	1	182954788	182976044	+	-1.7117189	-0.3877613	-1.9279662	0.6990972	-2.6369164	0.049065646	0.066763744	-4.3282785	-0.7176489	0.21872567	1.0720764	1.151628	-4.33015	-4.1573267	-0.52562577	0.09182549	-4.2248816	-3.974404
Disp1	1	183086264	183221529	-	5.7061334	5.3848286	5.1445684	3.4260788	3.4646215	3.7944927	3.3423982	3.4603493	2.538691	4.125616	3.9999268	3.7425895	3.2397053	3.0714917	3.1931925	3.458608	2.8519342	3.2640002
Brox	1	183276342	183297256	-	5.4721646	5.8410573	5.76273	5.110243	5.0887337	4.9672275	4.7932506	5.0061193	4.670847	5.5709896	5.7765703	5.562715	4.695297	4.6755633	5.074287	4.421327	4.509828	4.7294993
Aida	1	183297060	183324501	+	6.687452	6.476012	6.5987287	4.923265	4.8334036	5.106261	5.2366886	4.5752687	5.1568203	5.3705034	5.674526	5.7751436	4.6767216	4.5875072	5.18862	4.9072933	4.9747906	5.0000105
CAAA01083517.1	1	183326725	183369529	-	6.736191	6.994791	6.6830587	5.7313805	5.5060415	5.4929843	5.4806147	4.801005	5.2798443	6.264212	6.0171633	6.036714	5.5326595	5.3603425	5.547623	5.612082	5.380598	5.2154202
CAAA01083517.2	1	183388981	183409353	+	1.799243	2.538238	2.7944999	3.8745394	2.8334036	4.0114512	3.7014794	1.49615	2.7848513	3.7485466	4.119666	3.932988	3.1881752	3.590866	3.9979362	2.7387156	2.23455	3.0142803
Hhipl2	1	183418503	183437053	+	-4.1856503	-2.7096894	-4.249894	-4.1588836	-4.221879	-4.0383973	-1.0112388	-3.1762753	-4.039577	-4.2552056	-2.7005131	-2.5853374	-4.33015	-2.5723643	-4.110588	-4.156102	-4.3768845	-4.1264076
Gm8214	1	183681778	183682194	-	-4.1856503	-4.4466553	-4.4018974	-4.310887	-4.373882	-4.1904	-4.333167	-4.3282785	-4.039577	-4.2552056	-4.437479	-4.322303	-4.33015	-4.3093295	-4.2625914	-4.308105	-4.3768845	-4.1264076
Dusp10	1	184013302	184075636	+	3.3413925	3.7874973	4.1888976	1.6484711	0.77812105	1.3539201	0.2782678	0.7306153	1.282351	1.4513863	1.6918043	1.2220175	0.28128457	0.54311305	0.8894117	1.3984869	1.964943	2.956333
1700056E22Rik	1	184033032	184033998	-	-2.033647	-1.9727238	-1.0799694	-4.310887	-2.6369164	-2.4534347	-1.3738089	-0.47583553	-1.080219	-0.64377093	-1.2854755	-2.5853374	-4.1781473	-4.3093295	-4.110588	-2.5711396	-1.4175267	-3.974404
4930488B22Rik	1	184712497	184718989	+	-4.1856503	-4.4466553	-4.4018974	-4.310887	-4.373882	-4.1904	-4.333167	-4.3282785	-4.039577	-4.2552056	-4.437479	-4.322303	-4.33015	-4.3093295	-4.2625914	-4.308105	-4.3768845	-4.1264076
Hlx	1	184727140	184732619	-	4.032442	3.3635597	3.504993	-4.1588836	-1.899951	-1.2310424	-2.5962012	-2.591313	-3.887574	-4.2552056	-1.9635475	-4.1703	-4.33015	-4.1573267	-1.7886602	-1.3487471	-1.9029535	-2.3894417
Mosc1	1	184786776	184811313	-	-4.1856503	-4.4466553	-4.4018974	-4.310887	-1.4145241	-1.4534347	-4.181164	-4.3282785	-0.7176489	-2.51824	-1.9635475	-0.7108683	-4.33015	-4.1573267	-1.3032333	-4.156102	-4.3768845	-3.974404
Mosc2	1	184813068	184846451	-	5.970574	5.185128	5.464351	5.1742716	5.3192177	6.163727	4.8328567	5.3075404	5.336428	4.9789467	5.163673	5.3074584	5.4475617	5.3143487	5.4911823	5.983449	6.3768888	6.1328125
C130074G19Rik	1	184871926	184883218	-	0.773708	-1.4872968	-0.3430038	1.9703993	1.2699741	1.9388827	1.8632302	2.6817057	1.7271359	2.8740773	2.7698069	2.3688588	2.3917086	1.6755633	2.4893246	4.28269	4.711756	4.456048
Mark1	1	184896443	184999549	-	4.0431685	4.374233	3.959559	3.6990972	4.049584	3.886415	3.1938758	4.449434	2.8128657	4.223227	3.5910413	3.943442	4.3414893	3.8815923	3.8950362	3.9885564	4.3411727	4.1130586
Rab3gap2	1	185204168	185286743	+	6.1122856	6.398835	6.17637	5.770375	5.8211484	5.3560653	5.4912615	5.1856685	5.4961305	6.645829	6.486014	6.4726543	6.384095	6.2209682	5.7872577	5.475075	5.538331	5.1548786
Iars2	1	185284726	185329396	-	6.332675	6.307119	6.066387	6.508228	6.473349	6.5104246	6.5365124	5.499682	6.119453	7.2712936	7.0471206	6.9864154	6.8879423	6.411579	6.4743743	6.5224977	6.527499	6.416839
Bpnt1	1	185332149	185357777	+	4.35437	4.650792	4.5987287	5.038333	5.698474	6.158819	6.003711	3.9111874	5.9516296	5.7025414	5.445843	5.5162005	5.501333	5.488332	5.1538544	5.7371993	5.43333	6.340745
Eprs	1	185363095	185428355	+	8.953617	8.751278	8.62988	9.026146	9.099345	8.947445	8.587227	8.266928	8.3645	9.705662	9.417779	9.297942	8.903835	8.872995	8.858079	9.044643	9.058641	8.870498
9630028B13Rik	1	185429357	185441819	-	-4.1856503	-4.4466553	-4.4018974	-4.310887	-4.373882	-4.1904	-4.333167	-4.3282785	-3.887574	-4.2552056	-4.437479	-4.322303	-4.33015	-4.3093295	-4.2625914	-4.308105	-4.3768845	-4.1264076
Slc30a10	1	185454848	185468762	+	-4.1856503	-4.4466553	-4.4018974	-2.5739212	0.30168304	-4.0383973	-2.5962012	1.49615	0.019316696	-0.51824	-1.2854755	-0.1702999	0.4068155	0.3662352	-0.20369774	1.2362155	2.1326704	1.3475238
Lyplal1	1	186087731	186117310	-	3.3842053	2.538238	3.0538862	3.3005478	3.4219773	3.0596347	2.047655	3.1275055	3.538691	4.522506	4.354769	4.466325	3.72272	3.6042247	3.533268	2.3196313	2.5695345	3.1236277
Tgfb2	1	186623186	186705992	-	6.7696767	6.246445	6.0810223	0.7953125	-1.899951	1.2835308	1.5467567	0.071652204	1.3603536	0.14472498	-0.58503586	0.07762759	-4.1781473	-2.1573267	1.2817292	-0.834174	-4.2248816	-4.1264076
Rrp15	1	186720978	186749358	-	4.999776	5.426447	5.3903503	6.321907	6.337498	6.5104246	6.550155	5.2331157	6.0102715	6.9961457	6.9172606	6.9864154	6.4484744	6.67081	6.4611645	6.299225	6.0731807	6.432863
D1Pas1	1	186967416	186970627	+	-1.7117189	-4.4466553	-4.4018974	6.5284915	6.275973	5.9601927	6.629408	5.042893	5.485291	7.0554075	6.793342	6.831812	6.258564	6.1280756	6.4856014	6.559002	5.7751184	6.2240405
Spata17	1	187044648	187215465	-	-4.033647	-4.4466553	-4.4018974	-1.5739212	-2.6369164	-3.038397	-4.333167	-3.1762753	-3.887574	-0.51824	-0.37858507	0.07762759	-2.5931845	-2.1573267	-4.2625914	-4.308105	-4.3768845	-3.974404
Gm15509	1	187120869	187124365	-	-4.1856503	-4.4466553	-4.4018974	-4.310887	-4.373882	-4.1904	-4.333167	-4.3282785	-4.039577	-4.2552056	-4.437479	-4.322303	-4.33015	-4.3093295	-4.2625914	-4.308105	-4.3768845	-4.1264076
1700007P06Rik	1	187125138	187125983	+	-4.1856503	-4.4466553	-4.4018974	-4.310887	-4.373882	-4.1904	-4.333167	-4.3282785	-4.039577	-4.1032023	-4.437479	-4.322303	-4.33015	-4.3093295	-4.2625914	-4.308105	-4.3768845	-4.1264076
Gpatch2	1	187215508	187351704	+	4.1806717	4.426447	4.21363	4.579209	4.4219775	4.5652294	4.3066764	3.4011536	3.9889429	5.4359565	5.080847	5.058519	4.5360985	4.3662353	4.4478326	3.94193	3.8784063	4.2447643
Esrrg	1	187608791	188214885	+	-1.226292	-0.12472685	-1.9279662	-4.310887	-4.221879	-4.1904	-4.333167	-4.3282785	-4.039577	-4.2552056	-4.437479	-2.5853374	-4.1781473	-4.1573267	-4.2625914	-4.308105	-4.3768845	-4.1264076
Ush2a	1	188262023	188965041	+	-4.1856503	-4.4466553	-4.4018974	-4.1588836	-4.373882	-4.0383973	-4.333167	-4.3282785	-3.887574	-4.2552056	-4.437479	-4.1703	-4.33015	-4.3093295	-4.2625914	-4.308105	-4.3768845	-4.1264076
Kctd3	1	188971098	189007840	-	5.606598	5.553971	5.2795362	6.7382054	6.411116	6.350696	6.3829856	6.959434	5.8572598	6.7663913	6.6606994	6.655454	6.85734	6.5858245	6.6010785	6.032487	6.0639844	6.2640004
Kcnk2	1	189207931	189343832	-	2.8852162	2.3918488	2.408317	-0.2519932	-4.221879	-0.038397256	1.0667638	-2.591313	-0.18713419	-4.1032023	0.17395599	0.07762759	-4.1781473	-2.5723643	-0.94066334	-4.308105	-4.3768845	-1.6524762
Cenpf	1	189640599	189688086	-	5.792901	5.4400573	5.0401244	7.7010393	7.3836	6.972131	7.556506	7.1944118	6.360354	8.206558	7.681751	7.6434813	7.8211484	7.365255	6.888707	7.3277135	7.195605	7.4173765
Ptpn14	1	189728268	189876695	+	6.771291	6.8229914	6.5166345	5.607645	5.7103357	6.4684067	7.0142083	6.2984447	6.1812043	6.3705034	6.6184063	6.5179505	6.044648	5.720724	6.332355	5.2145853	5.76096	5.1702538
Smyd2	1	189880492	189922363	-	5.969168	5.7511077	6.0810223	5.3783345	5.9790196	6.2527733	6.5636697	5.6342964	6.8648067	6.129218	6.450081	6.3175397	6.383141	6.5950537	6.214717	5.464118	5.0111327	5.4911623
Prox1	1	190118038	190170680	-	-1.226292	-0.20718905	-0.3430038	-0.9889588	0.02604856	-0.33795753	0.62619114	-1.3689203	-0.4281423	0.3562291	1.1407893	-0.1702999	0.4068155	-1.8353987	0.059336703	-4.308105	-1.9029535	-2.3894417
Gm17566	1	190170296	190217276	+	-4.1856503	-4.4466553	-4.4018974	-4.310887	-4.373882	-4.1904	-4.333167	-4.3282785	-4.039577	-4.2552056	-4.437479	-4.322303	-4.33015	-4.3093295	-4.2625914	-4.308105	-4.3768845	-4.1264076
Rps6kc1	1	190700202	190911770	-	4.8822327	4.9123626	4.894764	4.596004	4.273976	4.5726275	4.407551	4.023397	3.7123392	5.306188	5.4390383	5.2911797	4.4068155	4.4610586	4.332355	4.1106844	3.830401	4.310998
Angel2	1	190925112	190946962	+	5.675437	5.555535	5.4065304	5.235579	5.82933	5.4594545	5.249289	4.905874	4.7706375	6.2433114	6.1770267	6.046446	5.235481	5.3041525	5.2068243	5.1200223	4.7176332	5.042404
Vash2	1	190947648	190979296	-	4.624564	4.708163	4.2736673	2.3489108	3.2859156	1.4534558	2.2617798	1.1456528	2.241709	4.4085503	3.609342	3.66259	3.4068153	4.032498	3.0593367	0.75078857	0.94504356	2.0028756
Mfsd7b	1	191005832	191026190	-	3.943633	4.282777	4.521595	3.6484714	3.5396724	4.0596347	4.163132	1.5241644	2.7989266	3.5972373	3.365576	3.4590569	3.361012	3.5569186	3.772055	3.7805357	2.7523985	3.1854668
1700022P22Rik	1	191036822	191042941	+	-4.1856503	-4.4466553	-4.4018974	-4.310887	-4.373882	-4.1904	-3.1811638	-4.3282785	-3.887574	-4.2552056	-4.437479	-4.322303	-4.33015	-2.5723643	-4.2625914	-2.5711396	-4.3768845	-2.3894417
Tatdn3	1	191045826	191062932	-	1.323905	1.2599369	1.5049932	1.9496408	1.7554009	1.1315278	1.1763883	2.1812768	2.199889	2.9302204	3.2614188	3.1516283	2.0506716	1.9719564	2.7597766	1.5443376	1.2986804	0.6105581
Nsl1	1	191063012	191084558	+	3.6029778	2.9341667	2.5574605	5.08429	5.1290603	5.2283893	5.023407	5.315578	4.0607934	5.5727544	5.2103796	4.9564047	5.0116777	4.7968698	4.820149	4.46595	4.851934	5.0142803
Batf3	1	191098414	191108943	+	-2.4486845	-1.4872968	-2.6649318	-1.3515289	0.36308348	0.20953026	-1.5962013	-0.08881248	1.0666224	0.9411917	0.03645251	0.35326192	-1.5931845	0.30210492	-0.30323333	-3.1561022	-2.639919	-1.1670494
Fam71a	1	191162584	191164817	-	-4.1856503	-4.4466553	-4.4018974	-4.310887	-4.373882	-4.1904	-4.333167	-4.3282785	-4.039577	-4.2552056	-4.437479	-4.322303	-4.33015	-4.3093295	-4.2625914	-4.308105	-4.3768845	-4.1264076
Atf3	1	191170296	191183340	-	2.5055118	2.824289	2.889657	3.5690365	3.2127495	3.5909593	1.2782679	3.109127	1.604279	1.7547785	2.4694118	2.852068	0.143781	1.6755633	3.6838274	3.9207137	3.404475	3.8647997
D730003I15Rik	1	191224474	191225686	+	-1.4486845	-1.7096894	-1.0799694	-1.8369557	-1.6369164	0.35392013	-1.5962013	0.82372475	-0.7176489	-1.2958475	-1.9635475	-1.1702999	-1.856219	-4.3093295	-1.3032333	-2.1561022	0.16743591	-1.3894418
Nenf	1	191306789	191318194	-	5.2023673	4.784833	5.0561676	2.395705	2.8004887	3.247005	2.8632302	3.4603493	4.0666223	3.2805016	3.3144372	3.4879117	3.2227323	3.1187978	3.420793	2.9524224	3.3750312	2.400635
Tmem206	1	191325912	191350914	+	3.3150811	3.7053483	3.6080866	2.2840598	3.1704383	1.3191547	2.4626923	2.2831564	0.69738865	3.2805016	2.9141967	2.9794471	2.7287436	2.5841403	2.098865	2.689388	3.4404545	3.13412
Ppp2r5a	1	191351981	191397041	-	5.9205494	5.6047053	5.733099	6.919934	6.771767	6.4045467	6.2387967	6.0416822	5.590184	7.5933304	7.103618	7.0428042	6.500453	6.558635	6.2795806	6.2847667	6.167436	6.0645146
Dtl	1	191537365	191575534	-	4.7929015	4.0317774	3.5510056	6.919934	6.643081	6.8465366	5.9009852	6.7967043	5.9610486	7.5179334	7.106842	7.098242	6.798417	6.4397945	6.5653687	6.4232144	6.4970717	6.2912107
Ints7	1	191575763	191622672	+	5.223741	4.600166	4.521595	6.738962	6.474219	6.55406	6.1508727	5.3628836	5.584101	7.4095383	7.1688237	7.176214	6.5335197	6.374055	6.415911	6.438223	5.8412075	6.380947
Lpgat1	1	191717834	191784255	+	6.7558866	7.095517	6.689685	5.231285	5.418366	5.7380357	5.3286114	5.4049253	4.5004435	6.3541784	6.0588202	6.0318236	5.279234	5.015101	4.805291	5.5786076	5.567909	5.3765345
Nek2	1	191821444	191833050	+	5.027049	4.5818653	4.4401035	6.749509	6.5296655	6.771371	6.513194	5.896527	5.9310083	7.27075	7.2053757	7.1949286	6.849068	6.745802	6.642628	6.6211534	6.2488246	6.824877
1700034H15Rik	1	191890233	191907527	-	-4.033647	-0.70968926	-0.5494546	-0.57392126	-0.76244736	0.5465653	-1.8592358	-4.3282785	-0.18713419	0.42035952	1.299487	0.5845875	-1.0082221	-1.3499718	-0.52562577	0.013822886	-1.9029535	-0.80447936
Slc30a1	1	191906767	191913247	+	3.1059046	4.716575	4.4154415	6.254744	2.7439053	7.2301445	6.0123615	3.6940894	2.6515849	4.0000854	5.484362	5.5196977	2.667343	2.7615366	6.5881166	5.1590476	4.91211	4.861646
Rd3	1	191977373	191988282	+	-4.1856503	-4.4466553	-4.4018974	-4.310887	-4.373882	-4.0383973	-4.333167	-4.3282785	-4.039577	-4.2552056	-4.437479	-4.322303	-4.33015	-4.3093295	-4.2625914	-4.308105	-2.639919	-0.80447936
Traf5	1	191997430	192092559	-	3.3926177	2.7165754	3.3046944	-1.3515289	-1.4145241	0.049065646	-1.0112388	-3.1762753	-0.18713419	-0.64377093	-1.4781207	0.5301398	-1.856219	-1.1573267	-0.6511566	-0.5711396	-0.22488146	-0.16704945
Rcor3	1	192098656	192138010	-	4.873244	4.3777733	4.436606	2.8745391	2.811544	3.3624823	2.906299	3.2913303	2.2621732	3.2277143	3.3869495	3.2726438	2.361012	2.5569189	2.987444	3.0823026	3.041905	2.7804832
Kcnh1	1	192190784	192510159	+	-4.033647	-0.3877613	-0.7904627	-0.2519932	0.36308348	0.7689577	-0.09370096	0.34728667	-0.18713419	-0.19631188	-0.9635475	-1.3629451	0.72874355	0.42763573	0.13733923	-4.156102	-4.3768845	-0.80447936
Hhat	1	192512828	192771213	-	2.824334	3.1729536	3.142423	-0.2519932	0.77812105	1.2835308	-4.181164	-0.36892033	-0.08021902	0.48176003	-0.58503586	0.07762759	-0.27125645	-1.1573267	0.13733923	1.0918255	0.53000593	0.9324863
A730013G03Rik	1	192833169	192834719	-	-4.1856503	-4.4466553	-4.4018974	-4.310887	-4.373882	-4.1904	-4.333167	-4.3282785	-4.039577	-4.2552056	-4.437479	-4.322303	-4.33015	-4.3093295	-4.2625914	-4.308105	-4.3768845	-4.1264076
Sertad4	1	192844431	192855752	-	5.803981	5.634607	5.452278	1.7237592	2.2859156	2.9950259	2.2617798	1.9111875	2.5881596	1.1821997	0.5218793	1.0776275	2.3917086	2.4425862	3.5041213	1.1293001	2.167436	2.3831475
Gm15867	1	192854928	192856466	+	1.9663529	2.045198	2.2579002	-2.5739212	-4.221879	-4.1904	-3.1811638	-4.3282785	-4.039577	-4.2552056	-4.437479	-4.1703	-4.33015	-4.3093295	-1.5256257	-4.308105	-4.3768845	-4.1264076
Syt14	1	192897307	193035698	-	-2.033647	-1.2946519	-1.4425395	1.3646781	-0.41452408	0.5465653	1.1407642	1.1812768	0.11242615	0.9411917	1.5218793	1.66259	-0.1781471	0.30210492	0.8894117	0.165826	0.47555816	-0.3894419
Diexf	1	193104403	193130251	-	4.190355	4.213143	4.3537316	5.235579	5.572537	5.1783485	5.2823606	4.3354774	4.973513	5.7961545	5.661431	5.751541	5.5666866	5.6897306	5.220329	5.023807	4.6790004	5.252008
Irf6	1	193153112	193172042	+	0.05381587	-1.9727238	-0.5494546	1.6740062	3.3630836	3.4534557	2.8741186	3.0905113	2.8128657	2.9302204	2.8125565	2.9692516	3.3992817	2.597561	2.7720547	1.8438979	3.0512428	2.3109977
A130010J15Rik	1	193168049	193177832	+	2.5513155	2.4735324	2.3648155	2.380275	2.95803	2.8195837	3.2197158	1.7063679	1.8937857	3.5406537	3.615391	3.5507991	3.0602577	2.831358	2.855196	2.5163233	3.0605206	2.956333
Traf3ip3	1	193175506	193201703	-	-2.033647	-2.7096894	-1.4425395	-4.1588836	-4.221879	-4.0383973	-4.333167	-4.1762753	-3.887574	-4.2552056	-4.437479	-4.322303	-4.1781473	-4.3093295	-4.2625914	-4.308105	-4.3768845	-2.3894417
Gm15872	1	193187375	193192011	+	-4.1856503	-4.4466553	-4.4018974	-4.310887	-4.373882	-4.1904	-4.333167	-4.3282785	-4.039577	-4.2552056	-4.437479	-4.322303	-4.33015	-4.3093295	-4.2625914	-4.308105	-4.3768845	-4.1264076
4930570N18Rik	1	193203039	193226208	+	-4.1856503	-4.4466553	-4.4018974	-4.310887	-4.373882	-4.1904	-4.333167	-4.3282785	-4.039577	-4.2552056	-4.437479	-4.322303	-4.33015	-4.3093295	-4.2625914	-4.308105	-4.3768845	-4.1264076
1600010F14Rik	1	193207750	193254474	+	-4.1856503	-4.4466553	-4.4018974	-4.310887	-4.373882	-4.1904	-4.333167	-4.3282785	-4.039577	-4.2552056	-4.437479	-4.322303	-4.33015	-4.3093295	-4.2625914	-4.308105	-4.3768845	-4.1264076
Hsd11b1	1	193221630	193264054	-	-1.226292	-1.1247269	-0.0019668438	-4.1588836	-4.221879	-4.0383973	-4.181164	-4.1762753	-4.039577	-4.2552056	-4.2854757	-4.1703	-4.33015	-4.3093295	-2.5256257	0.30332953	0.29868042	0.5491576
G0s2	1	193272161	193273188	-	0.66679275	0.16477975	0.92003053	-0.07142091	1.9074041	0.4210343	0.51927596	2.3155777	0.5718577	1.5115074	0.8844494	0.22201745	-1.856219	-0.45688695	0.13733923	2.2189374	1.5300059	1.6403055
Lamb3	1	193301957	193343878	+	-1.7117189	-1.4872968	-1.0799694	-2.5739212	0.10004903	2.1315277	1.8632302	0.21604213	0.19988889	0.9842603	0.29948696	-0.26340938	-0.27125645	-0.9874018	0.28172913	-0.0686392	-0.52444184	-0.80447936
Camk1g	1	193346346	193370297	-	-4.033647	-2.7096894	-4.4018974	-4.1588836	-4.373882	-4.1904	-4.181164	-4.3282785	-4.039577	-4.2552056	-2.7005131	-4.322303	-2.5931845	-2.5723643	-4.2625914	-2.5711396	-4.2248816	-2.3894417
Plxna2	1	194619829	194816869	+	5.190355	5.60923	5.3066115	2.6740062	2.5060413	1.3878675	1.2451009	3.1183455	1.199889	3.0465448	1.7145245	2.4296129	1.9303775	1.5975608	2.2644513	2.2014499	2.218062	2.5647545
Cd34	1	194938821	194961292	+	2.6245644	2.9721346	2.9980333	-0.45844406	-1.051954	-1.7164693	0.2782678	-4.1762753	0.919781	0.89679754	0.62141496	1.4444098	-0.7187154	-0.69789505	0.97687453	1.5163232	-0.13741863	0.8835767
Cd46	1	195041285	195092248	-	-1.7117189	-1.1247269	0.072033785	-4.1588836	-4.221879	-4.0383973	-4.333167	-4.3282785	-4.039577	-4.2552056	-4.437479	-1.5853374	-2.5931845	-4.3093295	-4.2625914	-4.156102	-2.639919	-4.1264076
Cr1l	1	195103789	195131570	-	5.310649	5.13789	5.3758144	4.198668	4.166138	4.689523	4.93518	3.968383	4.7706375	4.372531	4.952929	4.8822684	3.9967787	4.273126	4.4706125	4.8937464	4.4545984	5.0312204
Cr2	1	195136811	195176715	-	-4.1856503	-4.2946515	-4.4018974	-2.5739212	-3.221879	-4.0383973	-0.72173214	-4.1762753	-3.887574	-1.2958475	-0.58503586	-2.5853374	-4.33015	-2.5723643	-0.94066334	-2.5711396	-2.639919	-4.1264076
AC139206.1	1	195165745	195171168	-	-4.1856503	-4.4466553	-4.4018974	-4.310887	-4.373882	-4.1904	-4.333167	-4.3282785	-4.039577	-4.2552056	-4.437479	-4.322303	-4.33015	-4.3093295	-4.2625914	-4.308105	-4.3768845	-4.1264076
Fam171a1	2	3114224	3227806	+	5.7526226	5.8840127	5.7373695	3.1265182	3.135673	3.9388826	3.6705852	2.9426658	3.7706375	4.0157385	3.4760754	3.5507991	3.1617029	2.8426733	3.137339	4.008805	3.8412077	3.8835766
Nmt2	2	3284212	3328877	+	5.555068	5.876525	5.7821517	6.5553617	6.9176726	7.15759	6.6010156	6.8925033	6.7607837	7.1524167	6.809262	6.8268795	6.7287436	6.455542	6.5574102	7.2041965	7.3482924	7.3704467
Rpp38	2	3328949	3332643	-	3.1951718	2.7821636	3.471205	3.433573	3.8279696	3.9895086	4.1226172	2.6050844	4.2519774	3.3314257	3.7257516	3.495036	3.2312438	3.8142169	3.5260365	3.5512571	3.6080086	4.080878
Acbd7	2	3336168	3340993	+	-4.1856503	-4.4466553	-4.4018974	-1.3515289	-4.221879	-0.5789657	-1.0112388	-1.8543472	-2.3026114	-0.015739666	0.23808631	1.2891318	-1.5931845	-0.9874018	-0.20369774	-4.156102	-0.22488146	-0.51497275
Olah	2	3341982	3366591	-	-4.1856503	-4.4466553	-4.4018974	-4.310887	-2.6369164	-1.7164693	-4.181164	-1.5913128	-4.039577	-4.2552056	-4.437479	-4.322303	-4.1781473	-4.3093295	-4.110588	-4.308105	-2.639919	-4.1264076
Meig1	2	3409043	3422648	-	-4.1856503	-4.4466553	-4.4018974	-4.1588836	-4.373882	-4.0383973	-4.333167	-4.3282785	-2.3026114	-4.2552056	-4.437479	-4.1703	-4.1781473	-4.3093295	-4.110588	-4.308105	-4.3768845	-4.1264076
Dclre1c	2	3424131	3464130	+	1.5209419	2.6478627	1.5829955	3.3005478	2.8866456	3.2095304	2.388692	2.5516453	2.452276	3.0866222	3.1902578	3.0195246	3.3296478	2.637089	2.9768746	2.5443377	3.2263296	2.7670627
Suv39h2	2	3455815	3475031	-	3.482053	3.1399763	3.3046944	5.286131	5.5429926	5.533355	5.7045326	4.449434	5.2025385	5.5621333	5.550575	5.562715	5.260645	5.381832	5.561837	5.231915	5.076615	5.0645146
Gm13184	2	3468613	3474546	+	-4.1856503	-4.4466553	-4.4018974	-4.310887	-4.373882	-4.1904	-4.333167	-4.3282785	-4.039577	-4.2552056	-4.437479	-4.322303	-4.33015	-4.1573267	-4.2625914	-4.308105	-4.3768845	-4.1264076
Hspa14	2	3488850	3512814	-	5.988721	5.7291026	5.7387905	7.1909504	7.3124237	7.366744	7.421535	6.0799336	7.017813	7.1135435	7.2415123	7.254391	7.1296225	7.259471	7.164372	7.2585826	7.0639844	7.315614
Cdnf	2	3513030	3526376	+	0.05381587	0.46023563	-0.07996941	-4.1588836	-2.6369164	-1.7164693	-0.72173214	-2.591313	-3.887574	-0.9332774	-1.9635475	-1.3629451	-1.3707922	-2.5723643	-4.110588	-1.5711396	-0.9029534	-2.3894417
Fam107b	2	3613758	3782142	+	5.464205	5.429862	5.3537316	4.538084	4.7525353	5.689523	5.2823606	5.905874	4.670847	3.9682598	4.459358	4.2475524	4.2481174	3.9354305	5.2579184	5.511009	5.6237416	5.456048
Gm13185	2	3752986	3755177	-	-4.1856503	-4.4466553	-4.4018974	-4.310887	-4.373882	-4.1904	-4.333167	-4.3282785	-4.039577	-4.2552056	-4.437479	-4.322303	-4.33015	-4.3093295	-4.2625914	-4.308105	-4.3768845	-4.1264076
Gm13180	2	3855030	3877575	+	-4.1856503	-4.4466553	-4.4018974	-4.310887	-4.373882	-4.1904	-4.333167	-4.3282785	-4.039577	-4.2552056	-4.437479	-4.322303	-4.33015	-4.3093295	-4.2625914	-4.308105	-4.3768845	-4.1264076
Gm13191	2	3925808	3929139	-	-4.1856503	-4.4466553	-4.4018974	-4.310887	-4.373882	-4.1904	-4.333167	-4.3282785	-4.039577	-4.2552056	-4.437479	-4.322303	-4.33015	-4.3093295	-4.2625914	-4.308105	-4.3768845	-4.1264076
Frmd4a	2	4017717	4614043	+	6.3392177	6.7074594	6.43923	4.477741	3.738123	3.6126544	3.755474	3.637506	4.0372386	4.3355894	4.512186	4.5196977	4.188175	4.4500036	4.2068243	4.6608815	4.051243	4.430737
1700080N15Rik	2	4132063	4141141	-	-4.1856503	-4.4466553	-4.4018974	-4.310887	-4.373882	-4.1904	-4.333167	-4.3282785	-4.039577	-4.2552056	-4.437479	-4.322303	-4.33015	-4.3093295	-4.2625914	-4.308105	-4.3768845	-4.1264076
Gm13189	2	4137774	4144102	+	-4.1856503	-4.4466553	-4.4018974	-4.310887	-4.373882	-4.1904	-4.333167	-4.3282785	-4.039577	-4.2552056	-4.437479	-4.322303	-4.33015	-4.3093295	-4.2625914	-4.308105	-4.3768845	-4.1264076
Gm13187	2	4287595	4301167	-	-4.1856503	-4.2946515	-1.9279662	-4.310887	-4.373882	-4.1904	-4.333167	-4.3282785	-4.039577	-4.2552056	-4.437479	-4.322303	-4.33015	-4.3093295	-4.2625914	-4.308105	-4.3768845	-4.1264076
Gm13175	2	4458434	4466670	-	-4.1856503	-4.4466553	-4.4018974	-4.310887	-4.373882	-4.1904	-4.333167	-4.3282785	-4.039577	-4.2552056	-4.437479	-4.322303	-4.33015	-4.3093295	-4.2625914	-4.308105	-4.3768845	-4.1264076
Gm13179	2	4586024	4587287	-	-4.1856503	-4.4466553	-4.4018974	-1.5739212	-4.221879	-2.038397	-2.1811638	-2.591313	-0.18713419	-3.1032023	-1.4781207	-4.1703	-4.1781473	-3.1573267	-4.110588	-4.308105	-2.639919	-4.1264076
Prpf18	2	4622058	4652113	-	4.983161	4.9389677	4.9023905	5.6043286	5.5330086	5.65509	5.365731	5.6439037	5.1375656	5.871212	5.8321676	5.825467	5.520558	5.376003	5.4573674	5.530399	5.6221757	5.89904
Bend7	2	4717831	4802142	+	-1.4486845	-0.8352202	-4.249894	1.267381	1.1356729	0.7689577	0.67681724	2.868119	1.1568202	1.2187257	0.10684182	0.47355625	1.1072551	-0.06986392	0.41297367	1.5987854	2.218062	2.0255957
Sephs1	2	4881564	4910557	+	6.413436	6.0485334	6.083261	6.5170736	6.639208	6.723154	7.0572405	5.7321177	6.2836027	6.49671	6.4356236	6.4490027	6.556563	6.851802	6.538668	6.5581436	5.923595	6.5224495
Phyh	2	4919019	4938730	+	4.260974	3.6301606	3.6266227	4.6959844	4.502635	4.5046344	4.1226172	5.5067196	5.1292343	4.9816055	4.445843	4.7751436	4.9665112	4.851102	5.195473	5.2058415	5.666902	4.643981
Ucma	2	4976122	4985748	+	-4.1856503	-4.4466553	-1.4425395	-1.5739212	-0.6369165	-1.2310424	-4.333167	-1.3689203	0.69738865	-2.51824	-2.7005131	-1.000375	-1.3707922	-0.9874018	-0.6511566	0.36745992	0.94504356	-0.80447936
Mcm10	2	4989714	5012791	-	4.228448	3.581865	3.5638866	7.08548	6.944912	6.8938174	6.5687056	6.4539914	6.7892647	7.4412794	7.47981	7.332532	7.383141	7.412054	7.2431097	7.116528	7.163674	7.1209927
Optn	2	5020642	5064051	-	3.8118432	4.22891	4.17637	4.079521	4.5429926	4.3920555	3.1851583	5.9645543	3.8471355	4.3188624	4.4991593	4.5405064	4.8414435	4.141881	4.7842298	4.7922654	5.4099298	4.1702538
4930551O13Rik	2	5037280	5041133	+	-4.1856503	-4.4466553	-4.4018974	-4.310887	-4.221879	-4.1904	-4.333167	-4.3282785	-4.039577	-4.2552056	-4.437479	-4.1703	-4.33015	-4.3093295	-4.2625914	-4.308105	-4.3768845	-4.1264076
Ccdc3	2	5137776	5230878	+	2.7212405	3.1062274	3.281487	1.3957051	0.82251513	1.8923401	1.7495735	-4.1762753	1.282351	3.8096867	4.4660687	4.1471124	3.2564812	3.2689378	3.340623	1.5718184	2.0039372	1.4518605
Camk1d	2	5293457	5714515	-	2.6667926	2.824289	2.889657	4.399537	4.3441753	4.5652294	4.0715017	3.8516304	3.9579163	2.9842606	3.4356234	2.9692516	4.2975864	3.6435733	3.8609552	4.8964663	4.8757806	4.8521442
Cdc123	2	5794294	5845164	-	6.117369	5.9473314	5.964425	5.8579245	6.3124237	6.2377267	6.373425	5.3135724	6.2885995	6.206274	6.4694123	6.582081	6.168367	6.155556	6.477189	6.0150747	6.069739	6.2350492
Nudt5	2	5845019	5871895	+	5.027049	5.0998106	5.1120496	6.150593	6.5204306	6.4342933	6.240901	5.0573444	6.5068884	6.258741	6.382523	6.477158	6.1892676	6.337529	6.6600757	6.006289	5.938768	6.2141843
Gm13199	2	5862080	5862934	-	-2.033647	-1.7096894	-2.6649318	-4.310887	-1.899951	-4.1904	-4.181164	-0.71684366	-2.887574	-1.2958475	-4.2854757	-3.1703	-2.5931845	-2.1573267	-4.110588	-4.308105	-1.9029535	-3.974404
Sec61a2	2	5870987	5895432	-	5.375744	5.528715	5.612743	5.82411	5.935468	5.447432	5.1895237	6.581115	6.044641	6.0490823	5.7046285	5.876824	6.200148	5.834195	5.768995	5.6720347	6.231473	5.634774
Gm13267	2	5895510	5900131	+	-4.1856503	-4.4466553	-4.4018974	-4.310887	-4.373882	-4.1904	-4.181164	-4.3282785	-4.039577	-4.2552056	-4.437479	-4.322303	-4.33015	-4.3093295	-4.2625914	-4.308105	-4.3768845	-4.1264076
Dhtkd1	2	5896115	5942792	-	2.4092965	2.6595445	2.2579002	4.477741	4.443457	3.9950259	3.619736	4.1591153	3.478748	4.751666	4.680309	4.5812445	4.4584775	3.9667947	3.5260365	4.3196316	5.0182924	4.3156147
Upf2	2	5951469	6056703	+	5.581063	5.538238	5.542896	6.035873	6.0260487	5.9587817	6.038005	6.6824827	5.7795377	6.254349	6.285329	6.179534	6.1358695	6.043572	6.131395	5.792265	6.0720344	5.758611
5430407P10Rik	2	6100025	6130211	-	-0.5742154	-0.29465184	-0.5494546	0.84111625	2.301683	2.0490656	0.9887612	1.8460926	1.8403465	2.48176	1.9239776	2.2559648	2.5767405	2.1094596	1.6967667	2.2868414	3.041905	2.3654456
Echdc3	2	6188465	6213033	-	1.136278	1.4602357	0.55746055	-1.8369557	-0.52143925	0.20953026	-2.5962012	-4.3282785	-0.18713419	-0.2958476	-0.58503586	-0.7108683	-0.4777074	-0.06986392	-0.023125468	-2.5711396	0.097046584	-1.1670494
A230108P19Rik	2	6193251	6321611	+	-4.1856503	-4.4466553	-4.4018974	-4.310887	-4.373882	-4.1904	-4.333167	-4.3282785	-4.039577	-4.2552056	-4.437479	-4.322303	-4.33015	-4.3093295	-4.2625914	-4.308105	-4.3768845	-4.1264076
Gm13383	2	6255946	6257266	-	-4.1856503	-4.4466553	-4.4018974	-4.310887	-4.373882	-4.1904	-4.333167	-4.3282785	-4.039577	-4.2552056	-4.437479	-4.322303	-4.33015	-4.3093295	-4.2625914	-4.308105	-4.3768845	-4.1264076
Usp6nl	2	6322667	6446390	+	4.470179	4.713777	4.2339215	5.2505074	5.2997212	5.2539244	5.420607	4.777921	4.719756	5.0000854	4.648215	4.7604375	5.207715	5.1280756	5.0817046	5.3615675	4.9747906	5.0284104
Gm13388	2	6431786	6436033	-	-4.1856503	-4.4466553	-4.4018974	-4.310887	-4.373882	-4.1904	-4.333167	-4.3282785	-4.039577	-4.2552056	-4.437479	-4.322303	-4.33015	-4.3093295	-4.2625914	-4.308105	-4.3768845	-4.1264076
Gm13391	2	6472000	6478619	+	-4.1856503	-4.4466553	-4.4018974	-1.5739212	-4.373882	-4.1904	-4.333167	-4.3282785	-4.039577	-4.2552056	-4.437479	-4.322303	-4.33015	-4.3093295	-4.2625914	-4.308105	-4.3768845	-4.1264076
Celf2	2	6539705	7081302	-	5.91472	5.1358004	5.269742	2.4849725	3.0727417	2.9041173	3.6261911	2.6181405	2.6515849	3.0964699	2.4559913	2.3842888	2.7991328	2.1280754	3.1931925	3.3033295	3.7638032	3.1753428
Gm13389	2	6884270	6886924	+	-4.1856503	-4.4466553	-4.4018974	-4.310887	-4.373882	-4.1904	-4.333167	-4.3282785	-4.039577	-4.2552056	-4.437479	-4.322303	-4.33015	-4.3093295	-4.2625914	-4.308105	-4.3768845	-4.1264076
Gm10855	2	6932541	6935081	-	-4.1856503	-4.4466553	-4.4018974	-4.310887	-4.373882	-4.1904	-4.333167	-4.3282785	-4.039577	-4.2552056	-4.437479	-4.322303	-4.33015	-4.3093295	-4.2625914	-4.308105	-4.3768845	-4.1264076
Gm10115	2	6950453	6951680	-	-4.033647	-4.4466553	-1.4425395	-4.310887	-4.373882	-4.1904	-4.333167	-4.3282785	-4.039577	-4.2552056	-4.437479	-4.322303	-4.33015	-4.3093295	-4.2625914	-4.308105	-4.3768845	-4.1264076
Gm13390	2	7395858	7396000	-	-4.1856503	-4.4466553	-4.4018974	-4.310887	-4.373882	-4.1904	-4.333167	-4.3282785	-4.039577	-4.2552056	-4.437479	-4.322303	-4.33015	-4.3093295	-4.2625914	-4.308105	-4.3768845	-4.1264076
Gm13211	2	7716151	7781408	-	-4.1856503	-4.4466553	-4.4018974	-4.310887	-4.373882	-4.1904	-4.333167	-4.3282785	-4.039577	-4.2552056	-4.437479	-4.322303	-4.33015	-4.3093295	-4.2625914	-4.308105	-4.3768845	-4.1264076
1700061F12Rik	2	9189515	9197477	+	-4.1856503	-4.4466553	-4.4018974	-4.310887	-4.373882	-4.1904	-4.333167	-4.3282785	-4.039577	-4.2552056	-4.437479	-4.322303	-4.33015	-4.3093295	-4.2625914	-4.308105	-4.3768845	-4.1264076
Gm13219	2	9352431	9447676	+	-4.1856503	-4.4466553	-4.4018974	-4.310887	-4.373882	-4.1904	-4.333167	-4.3282785	-4.039577	-4.2552056	-4.437479	-4.322303	-4.33015	-4.3093295	-4.2625914	-4.308105	-4.3768845	-4.1264076
Gm13218	2	9591219	9597843	-	-4.1856503	-4.4466553	-4.4018974	-4.310887	-4.373882	-4.1904	-4.333167	-4.3282785	-4.039577	-4.2552056	-4.437479	-4.322303	-4.33015	-4.3093295	-4.2625914	-4.308105	-4.3768845	-4.1264076
Gata3	2	9857078	9890034	-	2.4092965	3.8902235	3.8690464	0.30054778	-2.6369164	3.5314584	2.8300633	-0.71684366	1.5047435	-1.2958475	1.2063775	0.95898306	-0.27125645	-0.45688695	1.7720547	2.0727167	1.0605206	2.1955206
Gm13256	2	9877256	9878869	+	-4.1856503	-4.4466553	-4.4018974	-4.310887	-4.373882	-4.1904	-4.333167	-4.3282785	-4.039577	-4.2552056	-4.437479	-4.322303	-4.33015	-4.3093295	-4.2625914	-4.308105	-4.3768845	-4.1264076
4930412O13Rik	2	9881252	9883921	+	-4.1856503	-4.4466553	-4.4018974	-4.310887	-4.373882	-4.1904	-4.333167	-4.3282785	-4.039577	-4.2552056	-4.2854757	-4.322303	-4.33015	-4.3093295	-4.2625914	-4.308105	-4.3768845	-4.1264076
9230102O04Rik	2	9883041	9889540	-	-4.1856503	-4.4466553	-4.4018974	-4.310887	-4.373882	-4.1904	-4.333167	-4.3282785	-4.039577	-4.2552056	-4.2854757	-4.322303	-4.33015	-4.3093295	-4.2625914	-4.308105	-4.3768845	-4.1264076
Gm13262	2	9906178	9914678	+	-4.1856503	-4.4466553	-4.4018974	-4.310887	-4.373882	-4.1904	-4.333167	-4.3282785	-4.039577	-4.2552056	-4.437479	-4.322303	-4.33015	-4.3093295	-4.2625914	-4.308105	-4.2248816	-4.1264076
Taf3	2	9914552	10048596	-	4.4051447	4.22891	4.221781	5.590986	5.4854803	5.6946177	5.629408	5.2394667	5.569807	5.3418126	5.462717	5.512695	5.429183	5.4555416	5.4611645	5.3417497	5.0651374	5.4623075
Atp5c1	2	10056016	10080510	-	7.3920937	7.1014175	7.3322477	7.7137914	8.089302	8.226338	7.9733377	7.9722013	8.587906	7.851721	8.049915	8.132625	7.806271	7.8048463	8.028644	8.015075	8.301128	8.263403
Kin	2	10080593	10092806	+	3.9831612	3.9196672	4.1679583	4.3168497	4.109038	4.437336	4.5803876	3.258353	4.6438074	4.0717235	4.5848894	4.459057	4.2523055	4.5008845	4.5404634	4.038655	3.3525472	3.6622202
Itih2	2	10094593	10131396	-	5.2166514	5.370684	5.0192323	-4.310887	-4.373882	-4.1904	-4.333167	-4.3282785	-4.039577	-4.2552056	-2.7005131	-4.322303	-4.33015	-4.3093295	-4.2625914	-4.308105	-4.2248816	-4.1264076
Itih5	2	10153571	10256529	+	2.566266	3.22891	2.6327486	-1.3515289	-0.76244736	0.2835308	-4.181164	-2.591313	0.36035362	0.48176003	-1.4781207	-0.7108683	0.57674044	-0.2504361	-2.5256257	-4.308105	-4.2248816	-3.974404
Gm13261	2	10339283	10374041	-	-4.1856503	-4.4466553	-4.4018974	0.84111625	1.5594807	0.6054589	0.81883615	1.8681189	2.199889	0.28911495	0.57250535	0.35326192	1.7525902	1.268938	0.41297367	1.7746353	2.530006	1.6403055
Sfmbt2	2	10370510	10595253	+	2.5513155	2.3347046	2.2892644	4.7329	5.100049	5.214268	6.408487	5.4621606	6.122255	5.0667224	5.472748	5.3610816	5.856652	5.6370893	5.229262	5.3772273	4.9324656	5.136731
Gm13264	2	11036874	11049066	+	-4.1856503	-4.4466553	-4.4018974	-4.310887	-4.373882	-4.1904	-4.333167	-4.3282785	-4.039577	-4.2552056	-4.437479	-4.322303	-4.33015	-4.3093295	-4.2625914	-4.308105	-4.3768845	-4.1264076
Prkcq	2	11172113	11301226	+	-1.226292	-4.2946515	-1.9279662	-4.1588836	-4.373882	-4.1904	-4.333167	-4.3282785	-2.3026114	-2.51824	-4.2854757	-1.8483719	-4.33015	-4.3093295	-4.110588	-3.1561022	-4.3768845	-2.3894417
Gm13293	2	11339489	11342612	+	-4.1856503	-4.4466553	-4.4018974	-4.310887	-4.373882	-4.1904	-4.333167	-4.3282785	-4.039577	-4.2552056	-4.437479	-4.322303	-4.33015	-4.3093295	-4.2625914	-4.308105	-4.3768845	-4.1264076
Gm13291	2	11385003	11387064	+	-4.1856503	-4.4466553	-4.4018974	-4.310887	-4.373882	-4.1904	-4.333167	-4.3282785	-4.039577	-4.2552056	-4.437479	-4.322303	-4.33015	-4.3093295	-4.2625914	-4.308105	-4.3768845	-4.1264076
Pfkfb3	2	11471430	11502101	-	4.489915	4.2940626	3.9980333	3.68032	3.4992201	4.3366423	3.9937618	3.3075404	2.6515849	3.372531	2.5347033	3.3765945	3.1881752	3.6042247	3.8082752	4.6252575	5.051243	4.715594
Rbm17	2	11585439	11604153	-	6.759143	6.545339	6.776629	7.307193	7.219509	7.2365627	7.438139	6.6558237	7.3358245	7.3340297	7.286751	7.418883	7.1837964	7.4941735	7.491647	7.5105658	7.253888	7.639385
Gm17490	2	11625606	11626264	-	-4.1856503	-4.4466553	-4.4018974	-4.310887	-4.373882	-4.1904	-4.333167	-4.3282785	-4.039577	-4.2552056	-4.437479	-4.322303	-4.33015	-4.3093295	-4.2625914	-4.308105	-4.3768845	-4.1264076
Il2ra	2	11642792	11693191	+	-4.1856503	-4.4466553	-4.4018974	-4.310887	-4.373882	-4.1904	-4.333167	-4.3282785	-4.039577	-4.2552056	-4.437479	-4.322303	-4.33015	-4.3093295	-2.5256257	-4.308105	-4.3768845	-4.1264076
Il15ra	2	11705287	11733986	+	2.3062031	3.0716703	2.949778	-4.310887	-4.221879	-4.1904	-2.1811638	-4.3282785	-1.080219	-4.2552056	-4.437479	-4.1703	-1.856219	-0.9874018	-2.5256257	-4.308105	-4.3768845	-4.1264076
Fbxo18	2	11742573	11777582	-	6.055141	6.1126156	6.025066	5.218327	5.131268	5.398314	5.373425	5.6676455	4.945316	5.447544	5.6585045	5.612698	5.2141705	5.1780634	5.42663	5.3277135	5.561388	5.513436
Ankrd16	2	11777876	11790325	+	4.5055118	4.9721346	5.065255	4.651688	4.1531606	3.492984	3.6892009	4.1183453	3.5718577	4.624718	4.8617296	4.6845684	3.8717017	4.0521264	4.3488436	4.192626	4.230446	3.460224
Itga8	2	12106632	12301920	-	4.8336315	5.217101	4.7387905	-0.6994522	-2.6369164	-0.8684722	0.066763744	-1.8543472	-1.080219	-0.19631188	-1.1155506	-1.8483719	-0.1781471	-0.15732673	1.0186948	-2.5711396	-1.9029535	-0.51497275
E030013I19Rik	2	12300947	12311300	+	-4.033647	-1.9727238	-1.9279662	-4.310887	-4.373882	-4.1904	-4.333167	-4.3282785	-4.039577	-4.2552056	-4.437479	-4.322303	-4.33015	-4.3093295	-4.2625914	-4.308105	-4.3768845	-4.1264076
Fam188a	2	12347263	12419469	-	5.1059046	5.527122	5.464351	5.488575	5.4681187	5.2516217	5.29457	4.6407084	5.189242	5.265304	5.1780486	5.30948	5.273064	4.9974914	5.399187	5.2806096	5.7751184	5.363218
Pter	2	12924041	13003453	+	3.6667929	3.4400575	3.6327486	2.250507	2.9176722	2.1315277	1.0667638	0.6310797	2.5047433	3.1541853	1.7589185	2.948641	2.7287436	2.5008848	1.5618371	2.1476786	2.9146698	2.9082386
C1ql3	2	13003457	13011747	-	1.8489959	3.1810815	2.6204703	-4.1588836	-4.373882	-4.0383973	-4.181164	-4.3282785	-3.887574	-4.2552056	-4.437479	-2.5853374	-4.33015	-4.3093295	-4.110588	-4.308105	-2.639919	-4.1264076
Rsu1	2	13076967	13271431	-	7.379452	7.265681	7.318062	5.502894	5.615749	5.5652294	5.460888	4.558434	6.381552	5.4855123	5.8969183	5.971807	5.0458546	5.2959437	5.688693	5.3752794	5.2055707	5.2203526
Gm13270	2	13271602	13324791	+	-4.1856503	-4.2946515	-4.4018974	-4.310887	-4.373882	-4.1904	-4.333167	-4.3282785	-4.039577	-4.2552056	-4.437479	-4.322303	-4.33015	-4.3093295	-4.110588	-4.308105	-4.3768845	-4.1264076
Cubn	2	13276338	13491924	-	1.5513155	1.0629001	0.9980331	4.0009875	2.478561	3.3279247	2.5330818	2.7306154	1.667015	6.2232275	4.8819423	5.355221	3.2312438	4.1372943	5.051803	-3.1561022	-0.7654499	-1.1670494
Trdmt1	2	13509014	13544664	-	2.8732436	2.305261	2.4915726	3.0602849	2.7206354	2.9273868	3.2534647	1.6566147	2.6202207	3.4666533	3.2223191	3.6434813	2.9303772	3.2938843	3.1467996	3.1012857	2.717633	2.8200116
Gm9875	2	13557848	13560324	+	-4.1856503	-4.2946515	-4.249894	-4.310887	-4.373882	-4.1904	-4.333167	-4.3282785	-4.039577	-4.2552056	-4.437479	-4.322303	-4.33015	-4.3093295	-4.2625914	-4.308105	-4.3768845	-4.1264076
Vim	2	13573927	13582826	+	12.102863	11.885956	12.026629	7.5964212	7.9131885	6.8945556	8.226901	7.6230063	8.402733	7.5388494	8.412361	8.292458	7.1112957	7.470207	8.200876	7.206938	6.85527	6.3497763
St8sia6	2	13651020	13793808	-	-2.4486845	-0.20718905	-1.0799694	1.8855104	1.5060414	1.3539201	1.8188362	0.9111875	1.4343542	2.7169766	3.1239152	3.3454	0.86624706	-1.3499718	1.9338058	3.3277137	3.4686053	4.0255957
Ptpla	2	13975563	14056135	-	5.1758065	5.131613	5.3218584	1.8634841	1.8655839	2.3878675	2.5330818	2.033178	2.8128657	1.9411916	2.5474143	2.8957891	1.5222926	1.9719564	2.9117794	1.5163232	1.7293148	0.5491576
4921530L18Rik	2	14070332	14073934	-	-0.86372197	-1.7096894	-1.6649319	-2.5739212	-1.4145241	-4.0383973	-4.181164	-4.3282785	-1.5656458	-2.51824	-1.1155506	-2.5853374	-2.178147	-4.1573267	-4.2625914	-1.3487471	-2.639919	-4.1264076
Stam	2	14074100	14148338	+	6.0748773	6.337435	6.225839	4.8212557	5.411116	4.8834434	4.914233	5.431055	4.995069	5.2410936	5.0939026	5.3842893	5.380274	4.848298	4.922835	5.8382516	6.2180614	5.674852
Tmem236	2	14174524	14221971	+	-4.1856503	-2.7096894	-4.249894	-2.5739212	-4.221879	-4.0383973	-4.333167	-4.3282785	-4.039577	-2.51824	-2.7005131	-4.322303	-2.5931845	-4.3093295	-2.5256257	-2.5711396	-4.3768845	-4.1264076
Mrc1	2	14229414	14332057	+	3.8305392	3.446815	3.3648155	1.9072053	0.5854759	0.2835308	-0.27427313	-1.3689203	0.919781	1.8740774	2.0543745	1.7365907	1.0313063	0.54311305	1.6173321	1.3984869	0.023046017	0.8835767
Slc39a12	2	14388316	14494975	+	-4.1856503	-1.9727238	-1.4425395	-4.310887	-4.373882	-4.1904	-4.333167	-4.3282785	-3.887574	-4.2552056	-4.437479	-4.322303	-4.33015	-4.3093295	-4.110588	-4.308105	-4.3768845	-4.1264076
Gm13266	2	14512591	14542805	+	-4.1856503	-4.4466553	-4.4018974	-4.310887	-4.373882	-4.1904	-4.333167	-4.3282785	-4.039577	-4.2552056	-4.437479	-4.322303	-4.33015	-4.3093295	-4.2625914	-4.308105	-4.3768845	-4.1264076
Cacnb2	2	14604306	14987908	+	1.9205494	2.682628	2.2419589	-4.310887	-0.899951	-4.1904	-4.333167	-4.1762753	-0.4281423	-4.1032023	-4.2854757	-1.8483719	-2.5931845	-4.1573267	-0.94066334	-2.5711396	-1.9029535	-2.3894417
Gm13269	2	14740374	14767022	-	-4.1856503	-4.4466553	-4.4018974	-4.310887	-4.373882	-4.1904	-4.333167	-4.3282785	-4.039577	-4.2552056	-4.437479	-4.322303	-4.33015	-4.3093295	-4.2625914	-4.308105	-4.3768845	-4.1264076
Nsun6	2	14995131	15054884	-	1.8489959	1.9341668	2.2892644	2.9806674	2.822515	2.8195837	2.7846205	2.8237247	1.9453161	3.5902843	3.0808465	3.1334808	2.8986685	3.061842	2.2988026	1.8662658	3.023046	2.417913
Arl5b	2	15049395	15082456	+	4.482053	5.370684	5.2379456	5.7268124	5.678988	5.6180277	5.3753424	5.8817167	4.7706375	4.9601927	4.896919	4.8849826	5.170581	4.9485817	5.4743743	5.2554092	5.614322	5.2735233
Gm13364	2	15646962	15696710	+	-4.1856503	-4.4466553	-4.4018974	-4.310887	-4.373882	-4.1904	-4.333167	-4.3282785	-4.039577	-4.2552056	-4.437479	-4.322303	-4.33015	-4.3093295	-4.2625914	-4.308105	-4.3768845	-4.1264076
Gm13318	2	16042126	16150806	+	-4.1856503	-4.4466553	-3.2498941	-4.310887	-4.221879	-2.4534347	-4.181164	-4.3282785	-4.039577	-4.2552056	-4.437479	-4.322303	-4.33015	-4.3093295	-3.1105883	-4.308105	-4.3768845	-4.1264076
Plxdc2	2	16356304	16755839	+	7.443605	7.623839	7.554237	3.917932	3.6173248	4.340981	4.619736	3.754462	3.9197812	3.144725	3.3869495	3.451752	3.2227323	3.350468	4.369192	4.058217	4.114969	4.042404
Gm13322	2	17181743	17185487	-	-4.1856503	-4.4466553	-4.4018974	-4.310887	-4.373882	-4.1904	-4.333167	-4.3282785	-4.039577	-4.2552056	-4.437479	-4.322303	-4.33015	-4.3093295	-4.2625914	-4.308105	-4.3768845	-4.1264076
Nebl	2	17343909	17731464	-	0.48991492	0.95327556	1.422531	0.7480068	0.17043841	-0.13150664	-0.72173214	-1.0063503	-0.18713419	-1.51824	-1.9635475	-4.1703	0.28128457	-1.8353987	0.28172913	0.30332953	0.16743591	-0.16704945
Gm13324	2	17559060	17559998	+	-4.1856503	-4.4466553	-4.4018974	-4.310887	-4.373882	-4.1904	-4.333167	-4.3282785	-4.039577	-4.2552056	-4.437479	-4.322303	-4.33015	-4.3093295	-4.2625914	-4.308105	-4.3768845	-4.1264076
H2afb1	2	17996422	17996946	-	-4.1856503	-4.4466553	-4.4018974	-4.310887	-4.221879	-2.4534347	-2.5962012	-4.3282785	-2.3026114	-4.2552056	-4.437479	-4.322303	-4.33015	-3.1573267	-4.2625914	-4.308105	-4.2248816	-3.974404
A930004D18Rik	2	18025193	18037737	-	2.5055118	2.4602358	2.51829	3.2248206	3.3854513	3.523845	4.033155	1.5516452	3.469978	2.973613	3.2767668	3.4370303	2.7876372	2.7253163	3.1278164	3.9045937	3.2013834	3.5647545
Gm13330	2	18032533	18039633	+	-4.1856503	-4.4466553	-4.4018974	-4.310887	-4.373882	-4.1904	-4.333167	-4.3282785	-4.039577	-4.2552056	-4.437479	-4.1703	-4.33015	-4.1573267	-4.2625914	-3.1561022	-4.2248816	-4.1264076
2810030E01Rik	2	18040676	18049051	-	3.0538158	2.3635597	2.51829	2.9703994	2.8970623	2.9273868	3.388692	1.5786122	2.6973886	2.4359562	3.018305	3.3135157	2.107255	2.5291739	2.7597766	3.9885564	2.6330996	2.8584857
1810059C17Rik	2	18054193	18056613	-	-4.1856503	-4.4466553	-4.4018974	-4.310887	-4.373882	-4.1904	-4.333167	-4.3282785	-4.039577	-4.2552056	-4.437479	-4.322303	-4.33015	-4.3093295	-4.2625914	-4.308105	-4.3768845	-4.1264076
Mllt10	2	18055237	18212388	+	5.5792212	5.318217	5.3462954	6.9600573	6.838817	6.801594	6.8829055	6.9848566	6.1919107	6.7687025	6.560798	6.5669475	6.6515756	6.7014313	6.3912487	6.964136	6.622959	6.8608565
Dnajc1	2	18195654	18392830	-	5.7623925	5.937769	5.808097	3.6548975	3.3928308	4.101154	3.9583874	3.510225	3.538691	3.4817598	3.4218833	3.4807518	3.6162689	3.0906007	3.533268	3.335751	3.9146698	3.787147
Commd3	2	18672384	18676231	+	6.1274853	5.862695	6.072034	4.0160418	4.4074774	4.166174	4.683022	4.4199147	4.998122	4.0414557	4.354769	4.649879	3.8771353	3.662852	4.3570175	3.8551252	4.6759853	4.468539
Bmi1	2	18677018	18686629	+	6.258675	5.855095	5.7187724	4.5622153	4.1531606	4.33229	5.541644	4.0086	3.7989266	2.9520798	3.9092813	3.8465083	3.41431	3.6564543	4.10858	5.2036476	4.447544	4.5094113
Gm13334	2	18694032	18699037	+	-4.033647	-4.2946515	-4.4018974	-4.310887	-4.373882	-4.1904	-4.333167	-4.3282785	-4.039577	-4.2552056	-4.437479	-4.322303	-4.33015	-4.3093295	-4.2625914	-4.308105	-4.3768845	-4.1264076
BC061194	2	18699023	18750413	+	-4.1856503	-4.2946515	-2.6649318	-4.310887	-4.373882	-4.1904	-4.333167	-3.1762753	-4.039577	-4.2552056	-4.437479	-4.322303	-4.33015	-4.3093295	-4.2625914	-4.308105	-4.3768845	-4.1264076
Gm20539	2	18742715	18760862	-	-4.1856503	-3.2946517	-4.4018974	-4.310887	-4.373882	-4.1904	-4.333167	-4.3282785	-4.039577	-4.2552056	-4.437479	-4.322303	-4.33015	-4.3093295	-4.2625914	-4.308105	-4.3768845	-4.1264076
Pip4k2a	2	18842255	18998126	-	5.0852942	5.706756	5.5702844	4.1403246	4.0773287	4.005997	3.8632305	3.7952683	3.538691	4.2187257	4.0274076	4.2003875	3.72272	3.3895676	3.8894117	4.0533514	4.2467937	4.426475
4930426L09Rik	2	18998343	18999801	+	1.3586705	2.1810815	1.8586301	-4.310887	-4.373882	-4.1904	-4.333167	-4.1762753	-3.887574	-4.2552056	-4.2854757	-4.322303	-4.33015	-4.3093295	-4.110588	-4.308105	-4.3768845	-4.1264076
Armc3	2	19199302	19310241	+	-4.1856503	-4.4466553	-4.4018974	-4.310887	-4.221879	-4.1904	-4.333167	-4.3282785	-4.039577	-4.1032023	-2.7005131	-1.8483719	-4.33015	-4.1573267	-4.110588	-4.308105	-4.3768845	-4.1264076
4930447M23Rik	2	19344317	19351050	+	-4.1856503	-4.4466553	-4.4018974	-4.310887	-4.373882	-4.1904	-4.333167	-4.3282785	-4.039577	-4.1032023	-4.437479	-4.322303	-4.33015	-4.3093295	-4.2625914	-4.308105	-4.3768845	-4.1264076
Msrb2	2	19371440	19394976	+	2.2701337	0.95327556	1.3350681	2.3646781	1.9875745	1.8923401	1.6001959	0.777921	3.1347938	1.7794405	2.621415	2.5021253	1.654743	1.9087626	1.820149	3.2362154	2.344974	3.0699897
Gm13344	2	19429104	19431983	-	-4.1856503	-4.4466553	-4.4018974	-4.310887	-4.373882	-4.1904	-4.333167	-4.3282785	-4.039577	-4.2552056	-4.437479	-4.322303	-4.33015	-4.3093295	-4.2625914	-4.308105	-4.3768845	-4.1264076
Gm13336	2	19441508	19446674	-	-4.1856503	-4.4466553	-4.4018974	-4.310887	-4.373882	-4.1904	-4.333167	-4.3282785	-4.039577	-4.2552056	-4.437479	-4.322303	-4.33015	-4.3093295	-4.2625914	-4.308105	-4.3768845	-4.1264076
Ptf1a	2	19445663	19447501	+	-4.1856503	-4.4466553	-4.4018974	-4.310887	-4.373882	-4.1904	-4.333167	-4.3282785	-4.039577	-4.2552056	-4.437479	-4.322303	-4.33015	-4.3093295	-4.2625914	-4.308105	-4.3768845	-3.974404
1810010K12Rik	2	19451828	19454995	+	-4.1856503	-4.4466553	-4.4018974	-4.310887	-4.373882	-4.1904	-4.333167	-4.3282785	-4.039577	-4.2552056	-4.437479	-4.322303	-4.33015	-4.3093295	-4.2625914	-4.308105	-4.3768845	-4.1264076
4921504E06Rik	2	19462837	19553914	-	-4.1856503	-4.4466553	-4.4018974	-4.310887	-4.373882	-4.1904	-4.333167	-4.3282785	-4.039577	-4.2552056	-4.437479	-4.322303	-4.33015	-4.3093295	-4.2625914	-4.308105	-4.3768845	-4.1264076
Gm13348	2	19634034	19636986	-	-4.1856503	-4.4466553	-4.4018974	-4.1588836	-4.373882	-4.1904	-4.333167	-4.3282785	-4.039577	-4.2552056	-4.437479	-4.322303	-4.33015	-4.3093295	-4.2625914	-4.308105	-4.3768845	-4.1264076
Otud1	2	19658062	19660590	+	2.9321373	3.3706841	3.3648155	4.1172404	3.3250155	5.090886	3.879532	3.3859673	3.6670148	3.2543497	3.3365762	3.2891316	3.313706	2.713038	4.1515064	4.138519	3.1238468	4.4392233
Gm13346	2	19676711	19686157	-	-4.1856503	-4.2946515	-4.4018974	-4.310887	-2.6369164	-4.1904	-2.5962012	-4.3282785	-1.5656458	-4.1032023	-4.437479	-4.322303	-4.33015	-4.3093295	-4.110588	-4.308105	-4.3768845	-4.1264076
Etl4	2	19909780	20810713	+	4.8941307	4.525527	4.2658052	7.689739	7.5834613	7.273918	7.3453355	6.554195	6.6631727	7.535686	7.2028666	7.209079	7.866247	7.4407253	7.3712106	6.8495226	6.829723	6.5859284
Gm17171	2	20300817	20324670	-	-4.1856503	-4.4466553	-4.4018974	-4.310887	-4.373882	-4.1904	-4.333167	-4.3282785	-4.039577	-4.2552056	-4.437479	-4.322303	-4.33015	-4.3093295	-4.2625914	-4.308105	-4.3768845	-4.1264076
Gm13335	2	20420570	20432934	-	-4.1856503	-4.4466553	-4.4018974	-4.310887	-4.373882	-4.1904	-4.333167	-4.3282785	-4.039577	-4.2552056	-4.437479	-4.322303	-4.33015	-4.3093295	-4.2625914	-4.308105	-4.3768845	-4.1264076
Gm13362	2	20709375	20713234	-	-4.1856503	-4.4466553	-4.4018974	-4.310887	-4.373882	-4.1904	-4.181164	-2.591313	-4.039577	-4.2552056	-4.437479	-4.322303	-4.1781473	-4.3093295	-4.110588	-4.308105	-4.3768845	-4.1264076
Arhgap21	2	20847919	20968881	-	6.2894077	6.4685607	6.252938	6.379305	6.1101575	6.6162386	6.4974365	5.8571477	5.6202207	5.8939767	5.5662737	5.523187	6.239705	5.9719567	6.004455	6.204745	5.625305	5.897501
Gm13380	2	20921860	20931389	-	-4.1856503	-3.2946517	-4.4018974	-4.310887	-3.221879	-4.1904	-4.333167	-2.1762753	-1.887574	-1.7812743	-4.437479	-4.322303	-4.1781473	-4.3093295	-4.110588	-2.5711396	-4.3768845	-4.1264076
Gm13375	2	20969054	20969997	+	2.136278	1.682628	2.0355077	1.9072053	2.3630834	1.1710562	1.7730325	2.1275053	2.199889	1.5115074	0.17395599	0.637055	2.0506716	1.930136	1.4129736	2.5163233	2.9044013	1.7260355
Gm13376	2	21097099	21120659	+	-4.1856503	-4.4466553	-4.4018974	-4.310887	-4.373882	-4.1904	-4.333167	-4.3282785	-4.039577	-4.2552056	-4.437479	-4.322303	-4.33015	-4.3093295	-4.2625914	-4.308105	-4.3768845	-4.1264076
Enkur	2	21180731	21205365	-	-2.4486845	-0.3877613	-0.5494546	-4.1588836	-4.221879	-4.1904	-4.181164	-4.3282785	-3.887574	-1.7812743	-0.19801277	-1.3629451	-2.5931845	-4.1573267	-4.110588	-4.156102	-1.9029535	-4.1264076
Thnsl1	2	21205724	21215009	+	2.2331395	2.405788	2.3500185	3.0210252	3.7029333	3.4614487	3.3657308	3.2994583	2.7417827	3.5188494	3.615391	3.115102	3.41431	3.243553	2.7842293	3.2951093	4.041905	3.3384788
Gm13327	2	21341925	21369111	-	-4.1856503	-4.4466553	-4.4018974	-4.310887	-4.373882	-4.1904	-4.333167	-4.3282785	-4.039577	-4.2552056	-4.437479	-4.322303	-4.33015	-4.3093295	-4.2625914	-4.308105	-4.3768845	-4.1264076
Gpr158	2	21367542	21830547	+	-4.1856503	-4.2946515	-4.4018974	-4.310887	-4.373882	-4.1904	-4.181164	-4.3282785	-4.039577	-4.2552056	-4.437479	-4.322303	-4.33015	-4.3093295	-4.2625914	-4.308105	-4.3768845	-4.1264076
Myo3a	2	22227503	22618252	+	-4.1856503	-4.4466553	-4.4018974	-4.310887	-2.6369164	-4.0383973	-4.181164	-4.3282785	-3.887574	-2.51824	-4.2854757	-4.322303	-4.1781473	-4.3093295	-2.5256257	-4.308105	-4.3768845	-4.1264076
Gad2	2	22622205	22693874	+	-2.4486845	-4.4466553	-1.4425395	-2.5739212	-2.6369164	-4.0383973	-4.333167	0.9530077	-4.039577	-4.1032023	-4.437479	-4.322303	-4.33015	-4.3093295	-4.110588	-2.5711396	-4.2248816	-3.974404
1700092C17Rik	2	22755984	22762273	+	-4.1856503	-4.4466553	-4.4018974	-4.310887	-4.373882	-4.1904	-4.333167	-4.3282785	-4.039577	-4.2552056	-4.437479	-4.322303	-4.33015	-4.3093295	-4.2625914	-4.308105	-4.3768845	-4.1264076
Apbb1ip	2	22774094	22875653	+	4.053816	4.027276	4.129484	-4.310887	-4.373882	-1.2310424	-2.5962012	-4.3282785	-1.080219	-1.2958475	-2.7005131	-1.8483719	-1.3707922	-1.8353987	-2.5256257	-0.24921146	-4.2248816	-0.2739646
Pdss1	2	22895522	22940266	+	3.714546	3.8902235	3.7101078	4.8662558	4.672939	4.7330923	5.2534647	3.1546416	5.013293	4.970939	4.8844495	4.8603673	4.778955	5.0834646	4.869551	5.2951093	4.800258	5.1236277
Abi1	2	22940073	23040241	-	6.7204056	6.772783	6.7338123	6.2150693	6.1790004	6.281275	6.3724656	6.1171966	5.9812484	6.01054	6.353865	6.357177	6.0215254	5.7851872	6.3570175	6.5658517	6.6385303	6.440281
Acbd5	2	23068168	23114510	+	5.520942	5.6463957	5.6173844	4.3087215	4.277967	4.4292083	4.9912634	4.3235707	4.089706	4.7105784	4.7670927	4.597884	4.432878	4.002545	4.4478326	4.530399	4.7176332	4.6694517
Mastl	2	23115606	23156024	-	4.839797	4.0407386	3.5380082	5.065118	5.3872995	5.4045463	5.29457	4.9632764	4.887213	5.5920258	5.5267015	5.653067	5.5257564	5.2285357	5.4706125	5.493154	5.4910803	5.374324
Yme1l1	2	23156369	23199260	+	7.3677654	7.305726	7.194603	7.6387777	7.7511005	7.647228	7.6402116	7.0085998	7.22877	7.784399	7.965415	7.9547906	7.7010527	7.684238	7.8123674	7.7786946	7.69249	7.7243
4931423N10Rik	2	23207476	23267129	+	-4.033647	-4.4466553	-4.4018974	-4.310887	-4.373882	-4.1904	-2.5962012	-4.3282785	-2.887574	-4.1032023	-4.2854757	-4.1703	-4.33015	-4.3093295	-1.3032333	-4.308105	-4.3768845	-4.1264076
Nxph2	2	23321246	23401973	+	-4.1856503	-4.4466553	-4.4018974	-4.310887	-4.373882	-4.1904	-4.333167	-4.1762753	-4.039577	-4.2552056	-4.437479	-4.322303	-4.33015	-4.3093295	-4.2625914	-4.308105	-4.3768845	-4.1264076
Spopl	2	23506220	23572106	-	4.885216	4.730488	4.454009	4.4109716	3.943028	4.2095304	4.679923	4.2457895	3.1236534	4.061704	4.067671	4.2047396	3.9967787	3.597561	4.1748137	4.087072	4.523311	4.080878
Hnmt	2	24002910	24049394	-	0.21428058	1.0272762	0.4505454	-4.1588836	-0.52143925	-0.33795753	0.2782678	-4.1762753	-0.18713419	-4.1032023	-4.437479	-2.5853374	-4.33015	-4.3093295	-4.110588	-1.3487471	-2.639919	-1.6524762
Tbpl2	2	24071721	24096595	-	-4.1856503	-4.4466553	-4.4018974	-4.310887	-4.373882	-4.1904	-4.333167	-4.3282785	-4.039577	-4.2552056	-4.437479	-4.322303	-4.33015	-4.3093295	-4.2625914	-4.308105	-4.3768845	-4.1264076
Il1f8	2	24153161	24160519	+	-4.1856503	-4.4466553	-4.4018974	-4.310887	-4.373882	-4.1904	-4.181164	-4.3282785	-4.039577	-4.2552056	-4.437479	-4.322303	-4.33015	-4.3093295	-4.2625914	-4.156102	-4.3768845	-4.1264076
Il1f9	2	24186476	24193568	+	-4.1856503	-4.4466553	-4.4018974	-0.57392126	-0.52143925	-0.038397256	1.1042385	0.6817057	-0.08021902	-1.7812743	-1.2854755	-4.322303	-4.1781473	-2.5723643	-1.7886602	-1.834174	-0.41752663	-0.2739646
Il1f6	2	24215418	24225702	+	-4.1856503	-4.2946515	-4.4018974	-4.310887	-4.373882	-4.1904	-4.333167	-4.3282785	-3.887574	-4.2552056	-4.437479	-4.322303	-4.33015	-4.3093295	-4.2625914	-4.308105	-4.3768845	-4.1264076
Il1f5	2	24276954	24283426	+	-4.1856503	-4.4466553	-4.4018974	-4.310887	-4.373882	-4.1904	-4.333167	-4.3282785	-4.039577	-4.2552056	-4.437479	-4.322303	-4.33015	-4.3093295	-4.2625914	-4.308105	-4.3768845	-4.1264076
Il1f10	2	24291196	24293820	+	-4.1856503	-4.4466553	-4.4018974	-4.310887	-4.373882	-4.1904	-4.333167	-4.3282785	-4.039577	-4.2552056	-4.437479	-4.322303	-4.33015	-4.3093295	-4.2625914	-4.308105	-4.3768845	-4.1264076
Gm13411	2	24322424	24322956	+	-4.1856503	-4.4466553	-4.4018974	-4.310887	-4.373882	-4.1904	-4.333167	-4.3282785	-4.039577	-4.2552056	-4.437479	-4.322303	-4.33015	-4.3093295	-4.2625914	-4.308105	-4.3768845	-4.1264076
Il1rn	2	24336853	24351494	+	8.102703	6.7694173	6.73808	-4.310887	-2.6369164	-4.1904	-4.333167	-4.3282785	-4.039577	-4.2552056	-4.437479	-4.322303	-4.33015	-4.3093295	-4.110588	-4.308105	-4.3768845	-4.1264076
Psd4	2	24367580	24409182	+	2.8970904	2.4867077	1.8586301	3.2673812	3.8866456	3.9331462	3.7495737	2.889814	3.8266718	3.5188494	3.5474145	3.3688588	3.3454149	3.6042247	1.9338058	3.2617505	2.4475439	3.426475
Pax8	2	24420551	24475599	-	0.4257846	-0.8352202	-1.9279662	0.2334336	0.5854759	0.049065646	-0.72173214	-4.1762753	-3.887574	-0.015739666	-1.9635475	-2.5853374	0.06978048	1.6755633	-1.7886602	-4.156102	-0.52444184	-0.80447936
Gm13415	2	24440418	24486855	+	0.21428058	-2.7096894	-1.9279662	-4.310887	-4.373882	-4.1904	-4.333167	-4.3282785	-4.039577	-4.2552056	-4.437479	-4.322303	-4.33015	-4.3093295	-4.110588	-4.308105	-4.3768845	-4.1264076
Gm13417	2	24545492	24566697	-	-4.1856503	-4.4466553	-4.4018974	-4.310887	-4.373882	-4.1904	-4.333167	-4.3282785	-4.039577	-4.2552056	-4.437479	-4.322303	-4.33015	-4.3093295	-4.2625914	-4.308105	-4.3768845	-4.1264076
Cacna1b	2	24603887	24763152	-	2.5055118	1.2599369	1.4505453	2.2840598	3.1790006	2.247005	3.2451007	1.9322492	3.2104583	2.005322	2.018305	1.9382246	2.9817245	3.0225823	2.855196	1.5163232	1.2345501	-0.06751372
Ehmt1	2	24790769	24919609	-	5.945063	5.744267	5.5718794	6.685037	6.7221007	6.0714335	6.379169	6.3521786	6.1011105	6.5105867	6.4884877	6.311499	6.8048463	6.706085	6.110999	6.296139	6.0558896	6.2030153
Arrdc1	2	24925352	24935252	-	3.3413925	2.9532757	3.5314653	3.0210252	3.6173248	3.3624823	2.8522592	4.0331783	4.551218	3.2455258	2.5600145	2.8849826	4.179405	3.74354	3.420793	3.1012857	4.3258653	3.091685
Zmynd19	2	24949792	24962075	+	5.3629575	5.318217	5.362974	6.4722934	6.878783	6.9587817	6.5977345	5.2052674	6.5708323	6.560355	6.37986	6.5318727	6.8225574	6.9174833	6.8537526	6.5811453	6.5449567	6.948923
Wdr85	2	24962400	24972163	+	3.1561775	3.297805	3.4643512	3.6290185	3.1000493	2.9041173	3.65804	3.6310797	3.0193167	3.4513865	4.067671	4.110471	3.7991328	3.7615364	4.10858	3.7687106	3.6577613	3.4932013
Mrpl41	2	24974117	24975098	-	3.9942589	4.0976653	4.38673	3.7718537	4.187512	4.247005	3.9887612	3.2415771	4.998122	3.9080248	4.886952	4.712343	3.8105378	4.4276357	4.1748137	3.9207137	4.0182924	4.1445365
Pnpla7	2	24976033	25054057	+	3.5285954	3.3419728	3.225839	3.735934	3.8866456	4.35392	2.8188362	4.691004	4.369814	4.4590397	4.541073	4.285027	4.4291835	4.00758	3.617332	3.638314	3.8940597	3.0255954
Nelf	2	25054355	25062881	+	5.3128667	5.546126	5.6867437	0.6990972	3.3705778	2.5161917	1.4037987	2.8124094	2.2823513	3.125616	1.9624519	2.0776277	3.170581	2.2349908	2.137339	-0.45566237	1.2669717	0.113058545
Entpd8	2	25080304	25085716	+	-4.1856503	-4.4466553	-4.4018974	-4.310887	-4.373882	-4.1904	-4.333167	-4.3282785	-4.039577	-4.2552056	-4.437479	-4.322303	-4.33015	-4.3093295	-4.2625914	-4.308105	-4.3768845	-4.1264076
Noxa1	2	25085667	25095149	-	-4.1856503	-4.4466553	-4.4018974	-4.1588836	-2.6369164	-4.1904	-4.333167	-4.3282785	-2.3026114	-4.2552056	-4.2854757	-4.1703	-2.5931845	-4.1573267	-2.5256257	-4.308105	-4.3768845	-4.1264076
Gm13387	2	25122603	25145396	-	-4.1856503	-4.4466553	-4.4018974	-4.1588836	-4.221879	-4.1904	-4.333167	-4.3282785	-4.039577	-4.2552056	-4.437479	-4.322303	-4.33015	-4.3093295	-4.2625914	-4.308105	-4.3768845	-3.974404
Nrarp	2	25180758	25183330	+	0.66679275	0.16477975	-0.3430038	0.42607877	1.3327098	1.3878675	1.7961161	2.5651917	1.3603536	1.7296875	1.3869497	1.0776275	2.6292078	1.7734107	2.3323553	1.9313608	3.1149688	2.4518604
A830007P12Rik	2	25192966	25196886	-	3.8055568	4.282777	4.1120496	1.4849725	2.3327098	2.1514273	2.4626923	0.1456528	1.9704071	1.5972372	2.7257516	2.4444098	2.361012	2.146454	1.8436079	2.487754	2.5824735	2.698021
Cobra1	2	25199712	25211489	-	6.06175	5.7754693	5.9325004	5.909895	5.8087883	5.364615	5.413161	5.923073	5.046117	5.935716	5.9600773	5.944743	5.9967785	6.0050645	5.8465137	6.041115	6.28093	6.2350492
4933433C11Rik	2	25212207	25214637	-	-4.1856503	-4.4466553	-4.4018974	-1.8369557	-0.52143925	-1.7164693	-4.181164	-2.1762753	-1.5656458	-1.1032025	-4.2854757	-1.5853374	-1.3707922	-0.69789505	-4.110588	-2.5711396	-1.4175267	-2.3894417
Fam166a	2	25218745	25222280	+	-3.033647	-4.2946515	-4.4018974	-4.1588836	-3.221879	-4.1904	-4.333167	-4.3282785	-1.3026114	-2.1032026	-4.2854757	-4.322303	-4.33015	-1.5723643	-4.110588	-4.308105	-4.3768845	-4.1264076
Tubb4b	2	25222160	25224702	-	7.848614	7.642354	7.844843	8.891985	9.0307865	9.078109	9.316937	7.327053	9.257403	8.833987	8.9954405	9.122453	9.017225	9.20448	9.074597	9.019292	8.601666	9.128391
Slc34a3	2	25228898	25234364	-	-4.1856503	-4.4466553	-4.4018974	-1.3515289	0.948046	0.48516473	-0.09370096	0.40868723	0.919781	-0.2958476	-2.7005131	-0.8483719	0.46570912	0.23499075	-0.30323333	-1.1561021	-0.52444184	-1.6524762
Gm757	2	25234476	25236787	-	-4.1856503	-4.4466553	-4.4018974	-2.5739212	-4.221879	-4.0383973	-2.5962012	-4.1762753	-1.080219	-0.64377093	-1.1155506	-4.322303	-4.1781473	-1.8353987	-2.5256257	-2.1561022	-1.9029535	-4.1264076
2310002J15Rik	2	25238827	25242452	-	-4.1856503	-4.4466553	-4.4018974	-2.5739212	-4.221879	-4.0383973	-4.333167	-4.1762753	-3.887574	-4.2552056	-2.2854755	-2.5853374	-2.5931845	-4.1573267	-4.110588	-4.308105	-1.639919	-4.1264076
Rnf208	2	25242255	25244262	+	-3.033647	-4.2946515	-2.6649318	2.3646781	2.7323172	2.4045463	2.7730327	3.544824	3.1677086	2.3886507	2.3727357	2.0964866	2.7991328	2.831358	2.8666916	2.3033295	2.8625815	2.8835766
Ndor1	2	25244821	25256022	-	4.209527	4.7360153	4.647951	6.23665	5.1201954	5.046411	5.365731	3.742588	5.0982676	5.6633263	5.6599684	5.751541	5.3414893	5.6174603	5.529657	5.3033295	4.6393046	4.8990397
Tmem203	2	25255439	25256352	+	3.2609737	2.9907503	2.889657	1.7953124	1.9074041	0.96160275	1.8188362	0.82372475	2.452276	1.6516851	2.0543745	1.9171629	1.6032126	1.0125983	1.7223017	1.165826	2.2669716	1.5174487
Tprn	2	25262618	25269885	+	3.4009814	3.3274	3.5248928	4.674006	4.293821	5.2767525	4.841204	3.5786123	4.6822815	4.091554	4.7173395	4.786802	4.436563	4.5431128	4.640956	4.9936447	4.7523985	5.2154202
Ssna1	2	25271039	25272438	-	5.286025	4.9050207	5.381283	4.632279	4.8892565	4.9244986	4.679923	4.5206923	4.922998	4.4203596	4.8743954	4.901162	4.5867243	4.7525663	4.860955	4.299225	4.8412075	5.3270917
Anapc2	2	25272478	25285915	+	7.0059576	6.6876287	6.6801033	6.378335	6.2799582	6.346386	5.8146033	5.736614	6.484203	6.623867	6.6752505	6.72376	6.500453	6.27208	6.103731	6.4344845	6.3768888	6.4254074
Tmem210	2	25288145	25289189	+	-4.1856503	-4.4466553	-4.4018974	-4.310887	-4.373882	-4.1904	-4.333167	-4.3282785	-4.039577	-4.2552056	-4.437479	-4.322303	-4.33015	-4.3093295	-4.2625914	-4.308105	-4.3768845	-4.1264076
Lrrc26	2	25289915	25291180	+	-4.1856503	-4.4466553	-4.4018974	-4.310887	-4.373882	-4.1904	-4.333167	-4.3282785	-4.039577	-4.2552056	-4.437479	-4.322303	-4.33015	-4.3093295	-4.2625914	-4.308105	-4.3768845	-4.1264076
Grin1	2	25291181	25319187	-	0.21428058	0.5127031	0.4505454	-0.45844406	1.1704384	0.20953026	-1.8592358	-1.1762753	0.019316696	-0.64377093	-2.7005131	-2.5853374	1.654743	1.302105	-0.94066334	0.30332953	0.53000593	-3.974404
E130003G02Rik	2	25291220	25298925	+	-4.1856503	-4.2946515	-4.4018974	-4.310887	-4.373882	-4.1904	-4.333167	-4.3282785	-4.039577	-4.2552056	-4.437479	-4.322303	-2.5931845	-4.3093295	-4.2625914	-4.308105	-4.3768845	-4.1264076
Man1b1	2	25332338	25352212	+	6.2939053	6.188156	6.043577	5.65008	5.6407585	5.467414	5.4518313	5.924387	4.7526712	5.72652	5.94214	5.7633905	5.749631	5.5975604	5.6088004	5.648029	5.9747906	5.7294993
Dpp7	2	25352276	25356359	-	4.4622083	5.5110917	5.789025	5.5398207	5.5060415	5.1290207	4.810358	6.266668	6.088274	5.260932	6.100387	6.0281453	5.014146	4.8870673	5.577662	5.0965633	5.3657055	4.8679457
Uap1l1	2	25359889	25365682	-	5.8181024	6.5421877	6.725237	4.2291336	4.536344	5.1439967	5.0185084	5.7603626	5.719756	4.1960053	5.3691607	5.337495	4.2012315	3.358373	4.9688964	5.242642	5.5695343	4.254414
2010317E24Rik	2	25372321	25378213	+	2.1161	2.1482916	2.4915726	3.6990972	4.370578	3.161275	4.3384724	3.834952	4.2157135	4.2051363	3.9385262	3.9743583	4.399282	4.2089953	3.7411606	4.9783244	4.8331103	5.187987
Entpd2	2	25395874	25401321	+	-0.033646993	-0.3877613	-0.3430038	-1.8369557	0.23755264	0.66204244	-1.8592358	-2.591313	0.019316696	-0.19631188	-1.1155506	-1.3629451	0.62920785	-1.3499718	1.3812647	-0.0686392	0.81951267	-2.3894417
Npdc1	2	25399351	25409494	+	6.0917664	5.893937	6.0932918	3.2840595	4.095534	3.70307	3.5936232	4.769169	4.4388556	3.4124973	3.3940046	3.3688588	4.0166097	3.3740547	4.03407	2.9313607	3.6699364	2.6838071
Fut7	2	25423267	25426374	+	-4.1856503	-4.2946515	-4.4018974	-4.310887	-4.221879	-4.0383973	-4.333167	-4.1762753	-4.039577	-4.1032023	-4.437479	-4.1703	-1.0082221	-4.3093295	-4.2625914	-4.308105	-2.639919	-4.1264076
Abca2	2	25428703	25448540	+	3.6245642	3.6478627	3.2579005	4.5484753	4.208574	4.146478	3.8632305	5.311565	3.292335	5.1822	4.505687	4.333526	5.0215254	4.354426	4.137339	4.7980943	5.1037936	4.5763426
BC029214	2	25455141	25461094	-	2.7212405	2.320058	2.71589	0.48497245	-0.52143925	1.2095302	1.2111536	0.52416444	0.86731356	0.21872567	0.23808631	0.8297001	-0.090684235	0.16460131	0.79630226	-0.0686392	-0.054956485	-0.06751372
Clic3	2	25456838	25458776	+	-4.1856503	-4.4466553	-3.2498941	-4.310887	-4.221879	-1.2310424	-1.8592358	-4.3282785	-3.887574	-0.9332774	0.10684182	-0.5853375	-4.1781473	-4.1573267	-1.7886602	-4.308105	-4.3768845	-4.1264076
Ptgds	2	25466709	25470046	-	-4.1856503	-2.7096894	-2.6649318	-4.310887	-4.221879	-4.0383973	-4.333167	-4.3282785	-4.039577	-1.2958475	-1.1155506	-1.8483719	-0.27125645	-1.8353987	-2.5256257	-4.156102	0.097046584	-4.1264076
Lcn12	2	25490845	25493911	-	-4.1856503	-4.4466553	-4.4018974	-4.310887	-4.373882	-4.1904	-4.181164	-4.3282785	-3.887574	-4.2552056	-4.437479	-4.322303	-4.33015	-4.3093295	-4.2625914	-4.308105	-4.3768845	-4.1264076
C8g	2	25498651	25501719	-	-4.1856503	-4.4466553	-4.249894	-0.2519932	-1.2218789	-1.0383973	-1.5962013	0.777921	-0.30261135	0.06672252	0.5218793	-0.7108683	0.82185286	0.012598284	-1.5256257	0.36745992	-0.054956485	-0.80447936
Fbxw5	2	25500750	25505471	+	5.1806717	5.045198	5.094402	4.818396	4.3403635	3.5615153	3.5330815	4.4011536	4.145849	4.5621333	4.354769	4.329546	4.6292076	4.6435733	4.3932376	4.4175453	4.314277	4.2829833
Traf2	2	25517982	25546940	-	4.6805987	4.2406235	4.38673	3.3880107	3.7611144	4.0490656	3.5330815	3.4890606	3.0782106	3.569223	3.4958842	3.3135157	3.904002	3.6881635	3.5260365	3.537385	3.7694721	3.8200116
Edf1	2	25557847	25562082	+	6.6002564	6.216112	6.519943	5.8083425	6.12906	6.344227	6.0572405	6.1160464	6.515438	5.9493656	6.4509263	6.4277525	6.0909796	6.196923	6.2192082	6.314557	6.5399904	6.6301484
Mamdc4	2	25563115	25574845	-	3.645833	3.3126786	3.674918	3.5205963	3.8549368	3.283531	2.8300633	3.0716522	3.8673136	3.3314257	3.838646	3.9277322	3.679834	3.9301362	3.6575959	3.3984869	3.8412077	3.5801845
Phpt1	2	25573430	25575224	-	3.7801342	3.3635597	3.816195	3.6290185	3.9379923	3.421034	2.8522592	3.181277	3.964175	3.2277143	3.9092813	3.943442	3.758491	4.017599	3.8142242	3.4805226	3.9796896	3.7670627
Gm996	2	25575416	25580099	-	-2.4486845	-4.2946515	-4.249894	-4.310887	-1.899951	-2.4534347	-0.27427313	-4.1762753	-3.887574	-1.7812743	-2.7005131	-1.8483719	-0.7187154	-0.06986392	-2.5256257	-0.24921146	-0.13741863	-0.80447936
B230208H17Rik	2	25583018	25608521	-	6.254065	6.0159607	6.0412765	6.061495	6.3696437	6.366744	5.8481236	6.3423777	5.519694	5.9507236	5.7032094	5.4968114	6.320702	6.2089953	5.918699	6.290981	6.584887	6.147129
Gm13520	2	25607892	25631761	+	-4.1856503	-4.4466553	-4.4018974	-4.310887	-4.221879	-4.1904	-4.333167	-4.3282785	-4.039577	-4.1032023	-4.437479	-4.322303	-4.1781473	-4.3093295	-4.110588	-4.308105	-2.639919	-4.1264076
4921530D09Rik	2	25608635	25617678	-	-4.1856503	-4.4466553	-4.4018974	-4.310887	-4.373882	-4.1904	-4.333167	-4.3282785	-4.039577	-4.2552056	-4.2854757	-4.322303	-4.33015	-4.3093295	-4.2625914	-4.308105	-4.3768845	-4.1264076
Tmem141	2	25620067	25622005	-	2.566266	1.7053481	2.2736676	0.92857915	1.2043858	1.3539201	1.373425	0.9936497	1.1124262	2.289115	2.3583808	2.2047396	1.4942783	1.930136	1.9117796	-1.1561021	-0.31799096	0.27352315
Fcna	2	25624666	25628030	-	0.28828117	-0.3877613	-1.4425395	-4.310887	-4.373882	-4.1904	-4.333167	-4.3282785	-4.039577	-4.2552056	-4.437479	-4.322303	-4.33015	-4.3093295	-4.2625914	-4.308105	-4.3768845	-4.1264076
Lcn8	2	25653120	25656217	+	-4.1856503	-4.4466553	-4.4018974	-4.310887	-4.373882	-4.1904	-4.333167	-4.3282785	-4.039577	-4.2552056	-4.437479	-4.322303	-4.33015	-4.3093295	-4.2625914	-4.308105	-4.3768845	-4.1264076
Lcn5	2	25657952	25661977	+	-4.1856503	-4.4466553	-4.4018974	-4.310887	-4.373882	-4.1904	-4.333167	-4.3282785	-4.039577	-4.2552056	-4.437479	-4.322303	-4.33015	-4.3093295	-4.2625914	-4.308105	-4.3768845	-4.1264076
Lcn6	2	25676786	25681608	+	-4.1856503	-4.4466553	-4.4018974	-4.310887	-4.373882	-4.1904	-4.333167	-4.3282785	-4.039577	-4.2552056	-4.437479	-4.322303	-4.33015	-4.3093295	-4.2625914	-4.308105	-4.3768845	-4.1264076
Lcn10	2	25682726	25686081	+	-4.1856503	-4.4466553	-4.4018974	-4.310887	-4.373882	-4.1904	-4.333167	-4.3282785	-4.039577	-4.2552056	-4.437479	-4.322303	-4.33015	-4.3093295	-4.2625914	-4.308105	-4.3768845	-4.1264076
Lcn13	2	25700043	25703326	+	-4.1856503	-4.4466553	-4.4018974	-4.310887	-4.373882	-4.1904	-4.333167	-4.3282785	-4.039577	-4.2552056	-4.437479	-4.322303	-4.33015	-4.3093295	-4.2625914	-4.308105	-4.3768845	-4.1264076
A230005M16Rik	2	25705850	25709716	-	-1.226292	-2.7096894	-1.2498943	-0.6994522	-4.373882	-3.038397	-2.1811638	-0.71684366	-1.887574	-1.1032025	-0.9635475	-0.7108683	-1.856219	-4.1573267	-2.1105883	-0.834174	-1.9029535	-1.1670494
Bmyc	2	25706879	25707717	+	4.053816	3.6360855	4.150985	3.098504	2.0449076	2.9388826	4.0037117	3.4011536	3.9766123	3.7547786	4.0091453	4.2726436	2.4512095	3.4351301	3.561837	4.143106	3.9197767	3.5094113
Lcn14	2	25737009	25740097	+	-4.1856503	-4.4466553	-4.4018974	-4.310887	-4.373882	-4.1904	-4.333167	-4.3282785	-4.039577	-4.2552056	-4.437479	-4.322303	-4.33015	-4.3093295	-4.2625914	-4.308105	-4.3768845	-4.1264076
Lcn3	2	25765569	25768099	+	-4.1856503	-4.4466553	-4.4018974	-4.310887	-4.373882	-4.1904	-4.333167	-4.3282785	-4.039577	-4.2552056	-4.437479	-4.322303	-4.33015	-4.3093295	-4.2625914	-4.308105	-4.3768845	-4.1264076
Lcn11	2	25777017	25780279	+	-4.1856503	-4.4466553	-4.4018974	-4.310887	-4.373882	-4.1904	-4.333167	-4.3282785	-4.039577	-4.2552056	-4.437479	-4.322303	-4.33015	-4.3093295	-4.2625914	-4.308105	-4.3768845	-4.1264076
Gm13538	2	25783940	25794650	-	-4.1856503	-4.4466553	-4.4018974	-4.310887	-4.373882	-4.1904	-4.333167	-4.3282785	-4.039577	-4.2552056	-4.437479	-4.322303	-4.33015	-4.3093295	-4.2625914	-4.308105	-4.3768845	-4.1264076
Gm13539	2	25784617	25787022	+	-4.1856503	-4.4466553	-4.4018974	-4.310887	-4.373882	-4.1904	-4.333167	-4.3282785	-4.039577	-4.2552056	-4.437479	-4.322303	-4.33015	-4.3093295	-4.2625914	-4.308105	-4.3768845	-4.1264076
Glt6d1	2	25793859	25815848	-	-4.1856503	-4.4466553	-4.4018974	-4.310887	-4.373882	-4.1904	-4.333167	-4.3282785	-4.039577	-4.2552056	-4.437479	-4.322303	-4.33015	-4.3093295	-4.2625914	-4.308105	-4.3768845	-4.1264076
Lcn9	2	25823153	25825537	+	-4.1856503	-4.4466553	-4.4018974	-4.310887	-4.373882	-4.1904	-4.333167	-4.3282785	-4.039577	-4.2552056	-4.437479	-4.322303	-4.33015	-4.3093295	-4.2625914	-4.308105	-4.3768845	-4.1264076
Sohlh1	2	25842995	25847248	-	-4.1856503	-4.4466553	-4.4018974	-4.310887	-4.373882	-3.038397	-4.181164	-1.1762753	-2.3026114	-2.51824	-2.7005131	-4.1703	-1.3707922	-4.1573267	-2.5256257	-4.308105	-4.3768845	-4.1264076
Kcnt1	2	25863795	25918273	+	-4.1856503	-4.2946515	-4.4018974	0.42607877	-0.41452408	-0.5789657	-1.5962013	-1.5913128	-2.3026114	0.14472498	-0.19801277	-0.46986017	-0.37079215	-4.1573267	-0.52562577	-3.1561022	-1.2248815	-4.1264076
Camsap1	2	25926838	25983282	-	5.874746	6.0716705	5.6764016	6.4232583	6.258911	6.5352497	6.4841723	6.02217	5.596242	6.0401807	5.9848194	5.8589873	6.205557	6.1094594	6.1840324	5.770194	5.733671	5.872653
Ubac1	2	25998543	26021747	-	5.4278326	5.1524315	5.3218584	6.0272303	6.2272696	6.3058987	6.1508727	6.028296	6.2157135	6.0118413	6.0465612	6.204739	6.3610115	6.2209682	6.115824	6.1235085	6.2629585	6.358751
Nacc2	2	26055535	26123220	-	5.9378963	5.343784	5.38673	3.5135415	4.095534	3.35392	1.6517262	3.2415771	2.8673136	3.1821997	2.6452618	2.3688588	3.1881752	2.9511979	2.900639	3.3437438	3.7751186	3.4349868
Gm13554	2	26059010	26060275	+	-4.033647	-4.4466553	-4.4018974	-4.310887	-4.373882	-4.1904	-4.333167	-4.3282785	-3.887574	-4.2552056	-4.437479	-4.322303	-4.33015	-4.3093295	-4.2625914	-4.308105	-4.3768845	-4.1264076
C330006A16Rik	2	26136814	26140521	-	5.689161	5.1104894	5.460912	4.7359343	5.1938624	4.2516217	4.725727	3.9164817	5.040204	4.6348896	4.295725	4.2767835	4.7731376	4.859482	4.3972063	4.947186	4.6969595	4.8003826
1810012K08Rik	2	26138546	26139543	+	-2.4486845	-4.4466553	-1.6649319	-4.1588836	-4.373882	-3.038397	-4.333167	-4.3282785	-3.887574	-4.1032023	-2.7005131	-3.1703	-4.33015	-4.1573267	-4.110588	-1.3487471	-4.3768845	-3.974404
Gm13553	2	26186729	26191678	-	-4.1856503	-4.4466553	-4.4018974	-4.310887	-4.373882	-4.1904	-4.333167	-4.3282785	-4.039577	-4.2552056	-4.437479	-4.322303	-4.33015	-4.1573267	-4.2625914	-4.308105	-4.3768845	-4.1264076
Lhx3	2	26200212	26208289	-	-4.1856503	-4.4466553	-4.4018974	-4.1588836	-1.899951	-4.0383973	-2.5962012	-0.17627524	-3.887574	-4.2552056	-4.437479	-4.1703	-2.5931845	-0.69789505	-2.5256257	-2.5711396	-1.9029535	-4.1264076
Qsox2	2	26208637	26237525	-	5.0404944	5.1647797	5.021569	5.3822126	5.346077	5.33229	5.4261665	4.047726	4.9766126	5.163584	4.82566	4.951234	5.0862956	5.237136	4.9474034	5.6153874	5.6790004	5.587838
C030048H21Rik	2	26246333	26246707	-	-4.1856503	-4.4466553	-4.4018974	-4.310887	-3.221879	-4.1904	-4.333167	-4.3282785	-4.039577	-4.2552056	-4.437479	-4.322303	-4.33015	-3.1573267	-4.2625914	-4.308105	-4.3768845	-4.1264076
C030048H21Rik	2	26251757	26257554	-	-4.1856503	-4.4466553	-4.4018974	-4.310887	-4.373882	-4.1904	-4.333167	-4.3282785	-4.039577	-4.2552056	-4.437479	-4.322303	-4.33015	-2.1573267	-4.2625914	-4.308105	-4.3768845	-4.1264076
4932418E24Rik	2	26271646	26294557	-	-4.1856503	-4.4466553	-4.4018974	-1.8369557	-3.221879	-4.1904	-4.333167	-4.3282785	-4.039577	-4.2552056	-4.437479	-4.322303	-1.856219	-2.1573267	-4.2625914	-4.156102	-4.3768845	-4.1264076
Gpsm1	2	26315515	26348237	+	5.292783	4.934167	4.934981	3.622476	4.3817472	3.8503458	3.1407645	3.9164817	3.397828	3.526154	2.8019872	2.9794471	3.5966399	3.749564	3.5260365	2.8662658	3.6638615	3.13412
Dnlz	2	26348121	26352110	-	5.2471237	5.049644	5.1658473	3.642016	3.7554011	3.7164903	3.448193	2.9734716	3.945316	3.404592	3.7806134	3.681449	3.2227323	3.8026752	4.1134133	3.6252577	3.7919269	4.080878
Card9	2	26352176	26360918	-	-0.86372197	-0.70968926	-0.0019668438	-0.6994522	-0.52143925	0.4210343	-1.0112388	-1.5913128	-0.18713419	-0.40276274	0.10684182	0.28913167	0.82185286	-0.69789505	0.5898515	0.013822886	0.90440154	0.27352315
Gm13562	2	26352645	26371952	+	-4.1856503	-4.4466553	-4.4018974	-4.1588836	-4.373882	-3.038397	-4.333167	-4.1762753	-3.887574	-3.1032023	-4.437479	-4.322303	-4.1781473	-3.1573267	-4.2625914	-4.308105	-4.3768845	-4.1264076
Snapc4	2	26362765	26380653	-	4.100779	4.627189	4.49494	5.6159034	4.878783	5.281275	5.5123234	5.700242	3.945316	5.5867953	5.4045224	5.260153	5.134736	5.431388	5.4706125	4.947186	4.8625813	4.3430085
Gm13563	2	26381526	26389018	+	-0.86372197	-0.48729688	0.072033785	-2.1588838	-0.899951	-1.4534347	-2.5962012	-1.8543472	-4.039577	-0.64377093	-0.47812065	-1.1702999	-1.0082221	-0.8353987	-2.1105883	-1.834174	-1.9029535	-1.3894418
Sdccag3	2	26382802	26389316	-	5.6405454	6.2474127	6.161617	6.0996823	6.183263	6.376288	6.184065	6.1790757	5.7580843	6.1025906	5.865541	5.871359	5.9485574	6.1464543	6.3030396	6.153374	5.7821455	6.0889907
Pmpca	2	26389339	26397122	+	6.949346	7.0629	6.9926844	7.4790998	7.5166354	7.6090612	7.6576467	6.627049	7.3943563	7.455696	7.5631475	7.571167	7.4652586	7.412054	7.557853	7.484595	7.44001	7.643522
Inpp5e	2	26396249	26409203	-	4.6138115	4.3528066	4.2853813	2.5690367	1.948046	1.6620424	3.1042383	2.6940894	2.452276	3.3230622	3.5347033	3.3995557	3.3296478	2.9087625	2.7095907	3.1385186	3.3750312	2.485027
Sec16a	2	26409431	26445216	-	6.7153845	7.007987	6.6689687	6.624933	6.207528	5.598227	6.4252415	5.1568804	6.119453	6.1705933	6.291009	6.082365	6.500453	6.060631	6.3772516	6.228682	5.938768	5.511425
0610009E02Rik	2	26445696	26459390	+	0.21428058	-0.12472685	-0.07996941	-2.5739212	-1.6369164	-1.2310424	-1.8592358	-4.3282785	-4.039577	-2.1032026	-4.437479	-3.1703	-1.856219	-4.1573267	-4.110588	-1.1561021	-1.9029535	-3.974404
Gm13568	2	26457144	26458316	+	-4.033647	-4.2946515	-4.4018974	-2.5739212	-4.373882	-4.1904	-4.333167	-4.3282785	-4.039577	-4.2552056	-4.437479	-2.5853374	-4.1781473	-4.3093295	-4.2625914	-4.156102	-4.3768845	-4.1264076
Notch1	2	26457903	26516663	-	5.592062	5.4883466	5.2736673	5.6306496	5.895764	5.340981	5.149753	6.0048766	5.3169975	5.4359565	4.964823	4.865874	5.759962	5.285617	4.987444	5.496743	5.866554	5.6199203
Egfl7	2	26580014	26593120	+	1.7477129	1.1972013	1.8375684	3.9338734	4.31728	4.2000074	4.0620103	3.7245915	4.526054	4.4742265	4.325549	4.6720505	4.635634	4.659657	4.4011645	3.4732547	3.8836432	3.932486
Gm20532	2	26586639	26635634	+	2.5810628	1.3492042	1.8161948	2.3329694	2.6850116	2.5161917	2.122617	2.1275053	2.4162068	3.0566685	2.7589185	3.0293722	2.9716	2.865041	2.3651452	2.3033295	2.6699362	2.2544143
Agpat2	2	26593057	26604417	-	4.489915	4.3635597	4.662995	5.0914145	4.6638174	5.5314584	5.011129	4.2913303	5.5302787	4.815661	5.2063775	5.1806393	4.542952	4.6008964	4.8638263	5.0965633	4.7205625	5.2326097
Fam69b	2	26628457	26636497	+	3.966353	2.5879912	3.3046944	1.9703993	2.8334036	2.3366423	2.388692	2.5919092	2.7989266	3.218726	3.0091453	3.1516283	2.919885	3.0423455	2.1561983	3.04357	3.3373609	2.6838071
5730588L14Rik	2	26640372	26645944	+	-4.033647	-1.9727238	-4.4018974	-4.310887	-1.4145241	-4.0383973	-4.181164	-4.1762753	-0.4281423	-4.2552056	-4.437479	-4.322303	-4.1781473	-4.1573267	-4.110588	-0.6966705	-1.0549564	-2.9744046
Lcn4	2	26667674	26671282	-	-4.1856503	-4.4466553	-4.4018974	-4.310887	-4.373882	-4.1904	-4.333167	-4.3282785	-4.039577	-4.2552056	-4.437479	-4.322303	-4.33015	-4.3093295	-4.2625914	-4.308105	-4.2248816	-4.1264076
Abo	2	26842503	26864979	-	-4.1856503	-4.4466553	-4.4018974	-0.45844406	-4.221879	-2.4534347	-0.72173214	-4.1762753	-3.887574	-1.51824	-4.2854757	-1.000375	-4.33015	-1.8353987	-2.5256257	-0.34874713	-3.2248814	-0.51497275
Surf6	2	26888628	26902879	-	4.74114	5.150363	5.0122004	6.1709123	5.993654	6.4792724	6.2648854	4.9961524	5.0372386	5.9191656	6.157468	6.004626	5.9766707	6.1958203	6.3426824	5.5954423	5.772298	6.047963
Med22	2	26905262	26910677	-	5.783336	5.4400573	5.5670896	5.352869	5.434546	5.5633736	5.4859476	5.120641	4.9641747	5.108686	5.504058	5.390033	4.96396	5.376003	5.5565233	4.698766	4.7028966	4.6802316
Rpl7a	2	26910764	26913318	+	6.8482313	6.629418	6.779393	7.2892327	7.813264	7.915799	7.638616	8.116621	7.6012707	7.5347805	7.6259165	7.5724306	7.676332	7.736733	7.687884	7.646414	7.6547017	7.9021125
Surf1	2	26913383	26916530	-	4.5475535	4.160675	4.7835283	4.2161555	4.4750886	4.288032	4.2068534	4.2499895	5.0372386	4.1447253	4.502427	4.3610816	4.036172	4.1691027	4.1840324	4.240503	4.6080084	4.0970583
Surf2	2	26916367	26920183	+	4.2424774	4.256095	4.5638866	5.0505695	5.303642	4.844246	5.111158	4.4639697	5.103948	5.0157385	5.2063775	5.1058245	4.8580265	5.421989	5.031519	4.7387156	4.2222013	4.621785
Surf4	2	26920040	26933928	-	8.964591	8.983943	9.11246	6.1898446	6.7036753	6.9977765	6.9253993	6.595214	6.8530498	6.646667	6.521074	6.7245173	6.604032	6.671603	6.661726	6.9686656	7.2237506	6.926462
Gm711	2	26934047	26953496	+	-1.7117189	-2.2946517	-4.249894	-4.310887	-4.373882	-4.0383973	-4.333167	-4.3282785	-4.039577	-4.2552056	-4.2854757	-4.1703	-1.856219	-4.3093295	-4.2625914	-4.308105	-4.3768845	-4.1264076
Rexo4	2	26953563	26964386	-	5.077489	5.0998106	5.2298856	5.3066826	5.3250155	4.7913256	4.7376995	4.4049253	4.8572598	5.3644032	5.486014	5.3938494	5.361012	5.444444	4.963553	5.07031	5.0743265	5.30172
Adamts13	2	26973416	27009628	+	-4.1856503	-4.4466553	-4.4018974	-4.310887	-4.373882	-4.1904	-4.333167	-4.3282785	-4.039577	-4.2552056	-4.437479	-4.322303	-4.33015	-4.3093295	-4.2625914	-4.308105	-4.3768845	-3.974404
5930434B04Rik	2	27009926	27021089	+	5.5113173	5.5570974	5.4814243	3.7114809	3.876153	3.0596347	3.5330815	3.0525434	2.9950693	2.6912134	2.8642714	2.649879	3.7166705	3.597561	3.1748137	3.5581436	3.7351203	3.5569773
Slc2a6	2	27021363	27027998	-	1.2882812	2.259937	2.5445216	-4.1588836	-2.6369164	-4.0383973	-4.181164	-4.3282785	-2.3026114	-2.1032026	-4.2854757	-1.8483719	-0.7187154	-0.69789505	-4.110588	-4.308105	-4.2248816	-2.3894417
Gm13398	2	27037285	27040853	+	-4.033647	-4.4466553	-4.249894	-2.5739212	-4.221879	-2.038397	-4.333167	-4.3282785	-4.039577	-4.1032023	-2.7005131	-2.5853374	-4.1781473	-3.1573267	-4.2625914	-4.308105	-4.3768845	-4.1264076
Tmem8c	2	27061636	27072179	-	-4.1856503	-4.2946515	-2.6649318	-4.310887	-4.373882	-4.1904	-4.181164	-4.3282785	-4.039577	-4.2552056	-4.2854757	-4.322303	-4.33015	-4.3093295	-4.2625914	-4.308105	-4.3768845	-4.1264076
Adamtsl2	2	27079379	27108981	+	0.4257846	0.95327556	0.8375685	-4.310887	-4.373882	-4.1904	-4.333167	-4.3282785	-4.039577	-4.2552056	-4.2854757	-4.322303	-4.33015	-4.3093295	-4.2625914	-4.308105	-4.3768845	-4.1264076
Fam163b	2	27110380	27142491	-	-4.1856503	-4.4466553	-4.4018974	-0.9889588	0.948046	-1.2310424	-0.72173214	1.1812768	-0.7176489	-1.2958475	-0.826044	-0.7108683	0.90931576	0.30210492	-0.94066334	-4.156102	-1.9029535	-1.1670494
Gm13399	2	27144898	27162703	-	-4.1856503	-4.4466553	-4.249894	-4.310887	-4.373882	-4.1904	-4.333167	-4.3282785	-4.039577	-4.2552056	-4.437479	-4.322303	-4.33015	-4.3093295	-4.2625914	-4.308105	-4.3768845	-4.1264076
Dbh	2	27165233	27183200	+	-1.7117189	-4.4466553	-2.6649318	-4.310887	-4.373882	-4.1904	-4.333167	-4.3282785	-4.039577	-4.2552056	-4.437479	-4.322303	-4.33015	-4.3093295	-4.2625914	-4.308105	-4.3768845	-4.1264076
Sardh	2	27188393	27248337	-	5.2769656	4.676892	4.2658052	-4.310887	-4.373882	-4.1904	-4.333167	-4.3282785	-3.887574	-4.2552056	-2.7005131	-2.5853374	-4.33015	-2.5723643	-1.3032333	-4.156102	-4.2248816	-4.1264076
Gm17071	2	27189382	27234710	+	-4.1856503	-4.4466553	-4.4018974	-4.310887	-4.373882	-4.1904	-4.333167	-4.3282785	-4.039577	-4.2552056	-4.437479	-4.322303	-4.33015	-4.3093295	-4.2625914	-4.308105	-4.3768845	-4.1264076
Vav2	2	27262104	27427033	-	4.6908665	4.450182	3.9932797	4.6484714	4.7029333	4.634028	4.257628	4.3783135	3.3508308	4.4513865	4.365576	4.353262	4.9485574	4.6370893	4.273116	4.476893	4.4545984	4.360986
AA645442	2	27326704	27331297	+	-4.1856503	-4.4466553	-4.4018974	-4.310887	-4.373882	-4.1904	-4.333167	-4.3282785	-4.039577	-4.2552056	-4.437479	-4.322303	-4.33015	-4.3093295	-4.2625914	-4.308105	-4.3768845	-4.1264076
Brd3	2	27445579	27507662	-	6.886706	6.440904	6.560677	7.212893	6.883375	7.1170535	7.274677	7.032569	6.902775	6.8502665	6.664351	6.6044874	7.055473	6.8918414	7.0096498	7.0056596	6.896004	7.136731
Wdr5	2	27515157	27536535	+	6.0039	5.808636	5.7072077	8.571374	8.027827	8.178652	7.609592	7.5276284	7.5692935	7.811183	7.8158436	7.8430223	7.877474	7.6723957	7.9658933	8.502779	8.292049	8.559898
Gm13421	2	27540426	27543362	+	-2.4486845	-2.2946517	-4.4018974	-2.5739212	-0.899951	-2.038397	-1.1811639	-1.8543472	-4.039577	-0.19631188	-0.28547558	-2.5853374	-1.3707922	-0.8353987	-1.7886602	-4.156102	-0.41752663	-1.9744043
Rxra	2	27676440	27762957	+	6.3006263	5.61674	5.397564	3.9755428	4.2819467	4.915799	4.193876	4.141137	3.9133258	4.1304173	3.6274137	3.917163	4.3532343	4.1958203	3.900639	5.0941963	4.76664	5.230167
2810430I11Rik	2	27882925	27887052	-	2.0107472	2.3492043	2.125145	-4.310887	-4.373882	-4.1904	-4.333167	-4.3282785	-4.039577	-4.2552056	-2.7005131	-4.322303	-4.33015	-4.3093295	-4.2625914	-4.308105	-4.2248816	-4.1264076
Col5a1	2	27886425	28039514	+	11.426744	11.080082	10.830007	4.1172404	3.0165257	3.5540597	2.373425	2.5786123	3.2104583	3.380613	2.6093423	2.80698	2.5360985	3.0423455	3.9283307	4.8634887	5.0039372	4.3156147
Gm13372	2	28025417	28030437	-	-0.12675641	-1.9727238	-1.0799694	-4.310887	-4.373882	-4.1904	-4.333167	-4.3282785	-4.039577	-4.2552056	-4.437479	-4.322303	-4.33015	-4.3093295	-4.2625914	-4.308105	-4.3768845	-4.1264076
Fcnb	2	28076378	28084885	-	-4.1856503	-4.4466553	-4.4018974	-4.310887	-4.373882	-4.1904	-4.333167	-4.3282785	-4.039577	-4.2552056	-4.437479	-4.322303	-4.33015	-4.3093295	-4.2625914	-4.308105	-4.3768845	-4.1264076
Gm13371	2	28092032	28093514	-	-4.1856503	-4.4466553	-4.4018974	-4.310887	-4.373882	-4.1904	-4.333167	-4.3282785	-4.039577	-4.2552056	-4.437479	-4.322303	-4.33015	-4.3093295	-4.2625914	-4.308105	-4.3768845	-4.1264076
F730016J06Rik	2	28095477	28127731	+	-4.1856503	-4.4466553	-4.4018974	-4.310887	-4.373882	-4.1904	-4.333167	-4.3282785	-4.039577	-4.2552056	-4.437479	-4.322303	-4.33015	-4.3093295	-4.2625914	-4.308105	-4.3768845	-4.1264076
Olfm1	2	28192992	28230736	+	4.090474	3.8448994	4.2658052	3.3880107	3.9022424	3.723154	3.122617	3.198764	2.970407	3.2718372	2.1574678	2.0776277	3.3056686	2.7968695	2.5187683	3.860706	4.601667	3.6622202
Gm13373	2	28315016	28324050	-	-4.1856503	-4.4466553	-4.4018974	-4.1588836	-4.373882	-4.1904	-4.333167	-4.3282785	-4.039577	-4.2552056	-4.437479	-4.322303	-4.33015	-4.3093295	-4.2625914	-4.308105	-4.3768845	-4.1264076
Ppp1r26	2	28446800	28455508	+	3.2424774	2.499764	1.959559	3.4185452	2.6729388	3.8503458	3.5603032	1.2160422	2.2621732	2.9411917	2.5089402	2.4735563	2.2141705	2.5291739	2.1561983	3.8718038	3.8030245	3.787147
1700007K13Rik	2	28462001	28466332	-	0.773708	1.2289101	1.5049932	4.021025	4.0542455	4.3836675	4.4698877	3.905874	5.805913	3.2631197	4.5971675	4.7604375	3.72272	4.114136	4.4168887	3.6447978	4.4008274	3.6476474
Mrps2	2	28468066	28471178	+	5.4051447	5.5143123	5.644923	7.0444646	6.377104	6.6861167	6.7399335	6.0811124	7.1540856	6.523419	6.745881	6.8829474	6.604032	6.4692945	6.7566905	7.1590476	7.023639	7.1229696
Gbgt1	2	28496891	28505415	+	-1.7117189	-4.2946515	-4.4018974	1.0890437	0.7323173	-2.4534347	-0.48072407	-2.1762753	-1.080219	1.1821997	0.962452	0.9171629	0.4068155	-0.2504361	-1.5256257	0.36745992	-0.63991904	0.113058545
Gm10134	2	28506095	28506475	+	-3.033647	-4.4466553	-2.2498944	-3.1588838	-2.6369164	-2.038397	-2.5962012	-1.5913128	-4.039577	-1.1032025	-1.1155506	-2.5853374	-1.856219	-1.1573267	-3.1105883	-1.834174	-2.639919	-3.974404
Ralgds	2	28513125	28553081	+	5.515175	5.0385036	5.142423	4.3724976	4.8549366	5.299225	4.664326	5.183474	5.0549407	4.376578	4.257556	3.9118493	5.315708	4.911452	4.7159605	4.641559	4.642397	4.6476474
Cel	2	28555795	28563403	-	-4.1856503	-4.4466553	-4.4018974	-4.310887	-4.373882	-4.1904	-4.333167	-4.3282785	-4.039577	-4.2552056	-4.2854757	-4.322303	-4.1781473	-4.1573267	-4.110588	-4.308105	-4.3768845	-4.1264076
Gm13381	2	28562197	28576698	+	-4.1856503	-4.4466553	-4.4018974	-4.310887	-4.373882	-4.1904	-4.333167	-4.3282785	-4.039577	-4.2552056	-4.437479	-4.322303	-4.33015	-4.3093295	-4.2625914	-4.308105	-4.3768845	-4.1264076
Gtf3c5	2	28566311	28583751	-	4.8212214	4.1729536	4.4154415	5.342953	5.0449076	4.975623	5.3066764	4.6310797	4.890503	5.1705933	5.2023644	5.253866	5.233364	5.4756684	5.2425585	4.806794	4.472086	4.7970853
Gfi1b	2	28609450	28621982	-	-4.1856503	-4.4466553	-4.4018974	-4.1588836	-4.373882	-0.8684722	-4.333167	-4.3282785	-1.080219	-4.1032023	-4.437479	-4.322303	-4.33015	-1.3499718	-4.2625914	-4.308105	-4.3768845	-4.1264076
Tsc1	2	28641228	28691167	+	4.7279043	5.0562873	4.6689687	5.1652966	5.1067963	4.8834434	4.56367	6.5919094	4.1513453	5.333509	5.3310733	5.285027	5.511851	4.9770994	5.1420774	5.0037694	5.1544967	4.9051785
1700026L06Rik	2	28692080	28699727	-	-1.4486845	-2.7096894	-4.4018974	-2.5739212	-4.373882	-1.2310424	-3.1811638	-1.0063503	-0.18713419	-0.9332774	0.10684182	-0.46986017	-1.856219	-4.1573267	-1.7886602	-4.308105	-2.639919	-4.1264076
Ak8	2	28700164	28813165	+	-4.033647	-4.2946515	-4.4018974	-0.2519932	-0.13441613	-1.0383973	-4.181164	-1.0063503	-0.7176489	-0.40276274	-0.9635475	-0.1702999	-1.856219	-0.5723642	0.41297367	-1.5711396	-1.9029535	-2.9744046
Gtf3c4	2	28822299	28840360	-	5.861171	5.745638	5.3046947	6.1909504	6.2189903	6.315852	6.4921455	6.577777	4.850518	6.3157043	6.3780828	6.2932243	6.1153245	5.8857	6.3292427	5.94193	6.06859	5.909766
Ddx31	2	28840406	28905571	+	3.824334	4.213143	4.2339215	4.579209	4.6361017	4.4614487	4.444545	4.1183453	4.1998887	4.791615	4.843807	4.7062173	4.559945	4.953809	4.640956	4.2909813	4.1887465	4.413613
Barhl1	2	28907679	28916668	-	-4.1856503	-4.4466553	-4.4018974	-2.5739212	-4.373882	-4.1904	-4.333167	-3.1762753	-3.887574	-4.1032023	-4.437479	-4.1703	-4.33015	-4.3093295	-4.2625914	-4.156102	-1.9029535	-3.974404
1700101E01Rik	2	28955373	29055064	-	-4.033647	-4.4466553	-4.4018974	1.7480067	0.77812105	0.4210343	-0.5962013	-1.5913128	0.69738865	-0.40276274	-0.28547558	-0.46986017	1.2812846	-0.69789505	1.0593367	-0.45566237	-0.7654499	0.025595654
Ttf1	2	29060262	29087656	+	4.005272	4.1891637	3.9789243	4.96265	4.6361017	4.699695	5.292542	4.2749357	4.2104583	5.002706	5.0764685	5.051287	4.8580265	4.7374907	5.018695	4.5056763	4.9967055	4.404974
Gm13395	2	29088371	29090246	-	-4.1856503	-4.4466553	-4.4018974	-4.310887	-4.373882	-4.1904	-4.333167	-4.3282785	-4.039577	-4.2552056	-4.437479	-4.322303	-4.33015	-4.3093295	-4.2625914	-4.308105	-4.3768845	-4.1264076
Gm13393	2	29088666	29094501	+	-4.1856503	-4.4466553	-4.4018974	-4.310887	-4.373882	-4.1904	-4.333167	-4.3282785	-4.039577	-4.2552056	-4.437479	-4.322303	-4.33015	-4.3093295	-4.2625914	-4.308105	-4.3768845	-4.1264076
Setx	2	29124181	29182471	+	6.006643	6.378657	6.0877275	8.933873	8.244963	8.50415	8.779382	6.932903	7.287352	7.98691	7.8105803	7.7777023	8.34517	8.0352745	8.225081	7.845658	7.561388	7.9162397
Ntng2	2	29194541	29253005	-	0.13627805	0.8346311	-0.07996941	0.16304429	0.7323173	0.13152777	-0.5962013	0.21604213	-0.88757384	-0.19631188	-0.58503586	-0.1702999	-0.856219	-1.3499718	0.64429927	0.165826	-0.054956485	-1.9744043
6530402F18Rik	2	29245107	29253006	-	1.2882812	1.7053481	1.2419587	0.2334336	-1.899951	-4.0383973	-0.72173214	-0.36892033	-3.887574	-1.2958475	-0.37858507	-1.000375	-4.33015	-4.1573267	-0.94066334	-1.3487471	-1.0549564	-1.9744043
Med27	2	29346819	29524793	+	4.209527	3.9721346	4.408317	4.271569	4.536344	4.11135	4.1675644	3.818078	5.1972346	4.2051363	4.2497997	4.459057	4.387907	4.5008845	4.2158413	4.509234	3.8992398	4.3565125
Gm13402	2	29349842	29396459	-	-4.1856503	-3.2946517	-4.4018974	-4.310887	-4.373882	-4.1904	-4.333167	-4.3282785	-2.887574	-4.2552056	-4.437479	-4.322303	-4.33015	-4.3093295	-4.2625914	-4.308105	-4.3768845	-4.1264076
Rapgef1	2	29619720	29740978	+	6.86722	6.7249384	6.5322847	6.809063	6.9080477	6.9545407	6.960943	6.024623	6.098268	6.498568	6.382523	6.1992974	7.070373	6.906742	6.7895236	6.8104033	6.3675756	6.598296
Gm13420	2	29744919	29747250	-	-4.1856503	-4.4466553	-4.4018974	-4.310887	-4.373882	-2.4534347	-4.333167	-1.5913128	-2.3026114	-2.51824	-3.2854757	-4.1703	-2.5931845	-2.1573267	-4.2625914	0.9313608	0.16743591	-0.06751372
Gm13547	2	29759312	29768998	+	-4.1856503	-4.4466553	-4.4018974	-4.310887	-4.373882	-4.1904	-4.333167	-4.3282785	-4.039577	-4.2552056	-4.437479	-4.322303	-4.33015	-4.3093295	-4.2625914	-4.308105	-4.3768845	-4.1264076
Trub2	2	29761224	29788502	-	4.786532	4.535071	4.87681	5.805457	5.3288674	4.9216046	5.4644947	4.4783607	5.173122	5.2254725	5.6168995	5.4370303	4.974138	5.1958203	5.6951556	5.4137535	5.3045487	5.360986
Coq4	2	29787493	29797935	+	3.2882812	3.244507	3.5955956	4.4033585	4.021295	3.5161915	3.8467422	2.8349519	4.393197	3.404592	3.9766192	4.160617	3.6547432	4.281465	4.3651447	3.9628391	3.5824733	3.9082386
Slc27a4	2	29802634	29817522	+	5.7427864	5.6212273	5.4915724	4.826958	4.4750886	5.301453	5.659614	4.3235707	4.6515846	4.2543497	4.876916	4.7722144	4.6259837	4.4610586	4.8865914	5.421327	5.062831	5.3676705
Urm1	2	29820075	29845002	+	5.2769656	5.0825586	5.2539315	5.294387	4.8970623	5.247005	5.292542	5.3075404	5.441101	4.6550207	5.3347445	5.386206	4.9942803	5.2220516	5.7223015	5.720415	5.672964	5.7449846
2600006K01Rik	2	29868726	29869785	-	-0.12675641	-0.48729688	-0.7904627	-1.5739212	-4.373882	-1.4534347	-2.5962012	-1.8543472	0.019316696	-4.2552056	-1.4781207	-2.5853374	-1.3707922	-3.1573267	-4.110588	-4.308105	-2.639919	-2.9744046
Cercam	2	29869164	29882840	+	5.7312245	5.25417	5.281487	3.3880107	3.9022424	3.5763125	3.1675644	4.0331783	4.189242	3.0964699	3.1491528	3.429613	3.7466655	3.397262	3.6308787	4.3033295	5.123847	4.430737
Odf2	2	29889221	29931746	+	6.1524673	6.382187	6.1413493	7.90215	7.5794253	7.2619553	7.20362	7.4872828	7.2091413	7.529793	7.370502	7.3761125	7.7219653	7.5967255	7.6194572	7.8258224	7.670694	7.6490197
Gle1	2	29935426	29960371	+	5.5035715	5.586462	5.5558496	6.023511	5.797712	6.3081164	6.127175	5.7923913	5.7652707	6.260932	6.651162	6.5223155	6.123349	6.116469	6.368181	5.5180902	5.3713083	5.404974
Spna2	2	29965560	30031451	+	8.723326	8.921639	8.53515	8.035872	7.778121	8.556395	8.732473	7.07639	7.7861767	8.570328	8.617276	8.476483	8.60996	8.276519	8.285213	8.180963	7.606426	8.083249
Wdr34	2	30031546	30048881	-	3.9831612	3.5633292	3.674918	4.9548583	4.9900093	4.34962	4.639015	3.947846	5.517567	5.0389047	5.1780486	4.9382243	5.635634	5.632207	5.260099	4.101286	4.6393046	4.374324
Set	2	30057378	30072577	+	8.756701	8.472498	8.492415	10.36198	10.608538	10.327515	10.346985	9.408217	10.081003	10.254556	10.154875	10.21839	10.558888	10.70376	10.29422	10.590884	10.549597	10.632001
Pkn3	2	30077684	30091022	+	3.4420865	3.938968	3.7557304	4.3449416	4.0260487	4.085724	3.149753	3.968383	4.013293	4.522506	4.0228634	4.349336	4.85252	4.5534797	4.493038	4.5478015	4.814038	4.643981
Zdhhc12	2	30090944	30093648	-	4.566266	4.6595445	5.0355077	4.5553617	4.5919023	4.4128137	4.85501	4.5137224	5.400139	4.607604	4.6774206	4.8126936	4.5966396	4.9667945	4.8348556	5.0337224	5.3316245	5.1157084
Zer1	2	30097283	30124585	-	4.4938297	4.244507	4.2499514	4.5484753	4.1400647	4.375231	3.2945697	4.4530816	4.0782104	4.2410936	4.432201	4.2003875	4.8414435	4.4829183	4.298803	4.192626	4.8546033	4.149717
Tbc1d13	2	30133746	30152013	+	5.577378	5.5366554	5.5940266	7.554932	7.106796	7.6481028	7.0270705	6.561817	7.075322	6.521593	6.960671	6.801962	6.8696585	6.4820137	7.2124667	8.536513	8.494935	8.415227
Endog	2	30171493	30174069	+	2.9205492	2.305261	2.949778	3.7480068	3.4291728	4.0596347	4.171983	2.198764	4.4388556	4.0260806	4.411492	4.3255553	3.919885	4.397262	3.987444	4.9498067	4.5952973	4.4602237
D2Wsu81e	2	30173447	30178459	-	4.4622083	4.5223317	4.51829	5.7313805	5.935468	5.579988	5.4894924	5.3648214	6.059333	5.6633263	5.665809	5.50918	6.367783	6.4058695	5.7705255	5.6688566	5.800258	5.9855976
Ccbl1	2	30185124	30205847	-	1.9663529	1.682628	1.9200306	3.3880107	3.4505465	4.0437517	2.5330818	3.3235705	3.369814	2.9520798	2.4958842	2.3995557	3.6610565	2.8870673	2.9979362	3.3277137	4.0465813	3.6255085
Lrrc8a	2	30237715	30282148	+	6.1450176	6.320977	6.2970004	5.506452	5.189632	5.467414	5.332564	4.709421	4.7562823	4.607604	4.486014	4.403347	4.622753	4.397262	5.2795806	5.1106844	4.7409024	5.0312204
Phyhd1	2	30266203	30301080	+	4.4938297	4.483425	4.6867437	3.380275	3.229332	3.3014529	2.3266308	3.8405328	2.9827907	3.569223	3.1239152	2.637055	3.170581	2.3345263	3.4051116	3.1200223	3.5366697	2.6838071
Dolk	2	30284229	30286354	-	4.288281	4.5476985	4.5798283	2.5690367	2.2859156	2.844246	3.2451007	-0.26938465	2.893786	2.339741	3.2302241	3.3135157	2.107255	2.624033	2.7095907	2.9834495	2.1845095	2.3831475
Nup188	2	30286397	30344266	+	6.550376	6.3970914	6.165848	8.056649	8.091004	7.809443	7.5907383	7.6387076	7.2091413	7.965576	7.5486007	7.436568	8.117048	7.8475957	7.478595	8.099812	8.196395	7.8847423
Gm14471	2	30306067	30323986	-	-4.033647	-4.4466553	-4.4018974	-4.310887	-4.373882	-4.1904	-4.333167	-1.5913128	-4.039577	-2.51824	-3.2854757	-4.322303	-3.178147	-2.1573267	-4.110588	-2.1561022	-4.3768845	-4.1264076
Sh3glb2	2	30344809	30359337	-	4.811843	4.7193685	4.925031	4.7510095	4.604669	4.807093	4.9299717	4.8978662	5.5779924	4.6814322	4.8819423	5.0367146	4.5633197	4.7068596	4.8171897	4.9045935	5.013523	4.7294993
Fam73b	2	30364233	30385521	+	4.5847387	4.875273	4.541269	3.8011181	2.2538545	3.6269386	4.1763883	3.033178	3.0193167	3.504128	3.9576983	4.142583	3.5013332	3.358373	4.224802	3.8662655	3.8085413	3.485027
Dolpp1	2	30392254	30400529	+	3.8792424	3.9721346	4.0810223	5.045687	4.6969843	4.4851646	5.0548506	4.099849	4.7954206	4.31465	4.642302	4.624116	4.27718	4.53616	4.7963023	4.8410773	5.197183	5.147129
Crat	2	30400471	30415813	-	5.2307954	4.943753	5.1467104	3.7894835	4.443457	4.2095304	3.6453846	4.258353	4.0431633	4.223227	3.8072815	3.8353245	4.243918	3.7253163	3.3972063	4.343744	4.055889	3.8835766
Gm16323	2	30413716	30415338	+	-4.1856503	-4.4466553	-4.4018974	-4.310887	-4.373882	-4.1904	-4.333167	-4.3282785	-4.039577	-4.2552056	-4.437479	-4.322303	-4.33015	-4.3093295	-4.2625914	-4.308105	-4.2248816	-4.1264076
Ppp2r4	2	30416039	30447806	+	7.2184267	6.5710816	6.8114767	6.970399	7.207528	7.233066	7.10366	6.7048388	6.8673134	6.6781573	6.782631	6.737342	7.096813	7.256301	7.1097903	6.9680195	6.859927	6.9181385
Ier5l	2	30472648	30474199	-	6.1561775	5.7754693	5.8573227	3.901812	4.5919023	4.096029	4.80183	5.7851744	4.6973886	3.9789467	4.3798604	4.5473766	4.761432	5.3623095	5.2491612	4.753791	4.4893637	4.6658406
Gm14487	2	30534729	30539022	+	-4.1856503	-4.4466553	-4.4018974	-4.310887	-4.373882	-4.1904	-4.181164	-4.3282785	-4.039577	-4.2552056	-4.437479	-4.322303	-4.33015	-4.3093295	-4.2625914	-4.308105	-4.3768845	-2.9744046
Cstad	2	30595040	30608943	+	0.28828117	-2.7096894	-4.4018974	-4.310887	-4.373882	-4.1904	-4.333167	-4.3282785	-3.887574	-4.2552056	-4.437479	-4.1703	-4.33015	-2.5723643	-4.2625914	-4.156102	-4.3768845	-4.1264076
9330198N18Rik	2	30629655	30689210	+	-4.1856503	-4.4466553	-4.4018974	-4.310887	-4.373882	-4.1904	-4.333167	-4.3282785	-4.039577	-4.2552056	-4.437479	-4.322303	-4.33015	-4.3093295	-4.2625914	-4.308105	-4.3768845	-3.974404
Gm14486	2	30658468	30678011	-	-4.1856503	-4.4466553	-4.4018974	-4.310887	-4.373882	-4.1904	-4.333167	-4.3282785	-4.039577	-4.2552056	-4.437479	-4.322303	-4.33015	-4.3093295	-4.2625914	-4.308105	-4.3768845	-4.1264076
Gm14488	2	30713147	30720057	-	-2.4486845	-1.1247269	-3.2498941	-4.310887	-4.373882	-4.0383973	-4.333167	-4.3282785	-4.039577	-4.2552056	-4.437479	-4.322303	-4.33015	-4.3093295	-4.2625914	-4.308105	-4.3768845	-4.1264076
1700001O22Rik	2	30794769	30803661	-	-1.4486845	-0.8352202	0.39396173	0.36467823	0.82251513	1.2095302	0.21115367	1.5786122	1.8673136	-0.10320245	-1.2854755	-0.7108683	0.57674044	0.74956393	0.28172913	2.94193	2.3142774	2.091685
4930527E20Rik	2	30803793	30807429	+	-4.1856503	-4.4466553	-4.4018974	-4.310887	-4.373882	-4.1904	-4.333167	-4.3282785	-4.039577	-4.2552056	-4.437479	-4.322303	-4.33015	-4.3093295	-4.2625914	-4.308105	-4.3768845	-4.1264076
Mettl11a	2	30807826	30823033	+	5.029748	4.8500066	4.9741073	4.2248206	4.917672	3.9445965	3.388692	3.1635747	4.6515846	4.32725	4.321855	4.2767835	5.04344	4.8539004	4.160875	4.5268927	5.1037936	5.0255957
Asb6	2	30823097	30830333	-	4.8822327	4.9721346	5.109855	4.7629576	4.1790004	5.312542	5.435385	2.868119	4.2157135	4.547849	5.091735	4.9486413	4.2647967	5.202423	5.321954	5.0163255	4.21391	4.7190824
Prrx2	2	30834972	30881241	+	7.2615476	6.5570974	6.901757	1.0890437	0.42197722	1.5763127	-0.27427313	1.8681189	1.4343542	0.21872567	1.6214149	1.0776275	0.21417043	0.9719563	1.533268	0.843898	1.1326704	-0.06751372
Ptges	2	30889471	30929863	-	3.9378967	3.2210479	3.150985	2.5960038	1.100049	1.7944927	1.0667638	2.4819362	2.5881596	2.356229	4.2536836	3.8012435	1.6032126	2.0521266	2.657596	4.509234	4.4581127	4.2735233
Tor1b	2	30952959	30959015	+	5.7460723	5.7039385	5.7387905	5.192055	5.3668356	5.2539244	5.322662	3.736614	4.3022504	5.3188624	5.444145	5.5507994	4.9485574	5.166854	5.361087	4.9180393	4.3065	4.7466946
Tor1a	2	30960627	30967933	-	4.9088674	4.627189	4.874227	4.7924013	4.899655	5.2071557	4.7613506	4.1137433	4.8572598	4.739148	4.694664	4.927732	4.3414893	4.457383	4.8319263	4.838251	4.755258	5.2350492
BC005624	2	30972833	30982201	-	5.082697	5.027276	5.0493135	5.3587856	4.9900093	4.7264743	5.2741632	4.44211	5.299778	5.2366476	5.6511626	5.5336037	5.2647967	5.468382	5.3030396	5.133917	5.0697393	5.0645146
Usp20	2	30982279	31023586	+	3.0748775	3.606215	3.704302	2.711481	2.5463052	2.0490656	2.1938756	1.3472867	2.1785152	2.7916152	2.3727357	2.61106	3.1968923	2.7734106	2.281729	2.7507885	3.0970466	2.3654456
Fnbp1	2	31026206	31142008	-	5.8444037	5.4602356	5.263833	6.303619	6.0366874	5.8699956	6.2111535	6.373509	5.9594836	5.954789	5.6846304	5.653067	6.59993	6.3184066	6.1988883	6.195941	5.9784665	6.127571
D330023K18Rik	2	31146457	31152291	-	-0.12675641	-0.29465184	0.70430195	-0.9889588	-1.6369164	-1.2310424	-1.3738089	-0.47583553	-0.18713419	-0.2958476	-0.700513	-1.3629451	-0.27125645	-0.69789505	-0.94066334	-1.834174	-0.22488146	-0.97440434
Gpr107	2	31152316	31219548	+	6.3006263	6.262812	6.1637335	5.5484753	5.2272696	5.6144476	5.2823606	5.83914	5.404748	5.1775684	5.190258	5.2069106	5.159475	5.100061	5.4149327	5.7567873	5.7933187	5.673054
Gm13405	2	31209470	31211347	-	-4.1856503	-4.4466553	-4.4018974	-4.310887	-4.373882	-4.1904	-4.333167	-4.3282785	-4.039577	-4.2552056	-4.437479	-4.322303	-4.33015	-4.3093295	-4.2625914	-4.308105	-4.3768845	-4.1264076
Ncs1	2	31245823	31295989	+	7.0524893	7.3693504	7.3588223	3.6990972	3.6729388	3.915799	4.1763883	3.003634	3.112426	2.9080248	2.8844492	2.5301397	3.4871886	4.0953383	3.8609552	3.487754	3.1238468	3.5174487
Hmcn2	2	31314415	31460738	+	-2.033647	0.027276147	0.072033785	2.8634841	2.5463052	2.9041173	2.6517262	3.510225	4.031289	3.2366474	3.4080112	3.6562486	2.3454149	1.8199531	3.0988653	2.973181	3.699931	3.5412955
Ass1	2	31470207	31520672	+	6.7477126	7.8060102	7.9846234	8.359769	8.022782	8.194623	7.6205444	9.11734	9.752219	8.659802	9.366024	9.34133	7.4679613	7.632207	8.673637	8.801363	8.981828	8.813498
Fubp3	2	31572651	31617526	+	6.397851	6.3865867	6.3237524	7.9835424	7.3997154	7.4983354	7.9142327	6.133201	6.7848516	7.6985064	7.8308682	7.861057	7.7136364	7.588348	7.946727	7.03927	6.941282	7.743272
Gm13425	2	31638170	31640589	-	-4.1856503	-4.4466553	-4.4018974	-4.310887	-4.373882	-4.1904	-4.333167	-4.3282785	-4.039577	-4.2552056	-4.437479	-4.322303	-4.33015	-4.3093295	-4.2625914	-4.308105	-4.3768845	-4.1264076
Prdm12	2	31640037	31655795	+	-4.1856503	-4.4466553	-4.249894	-3.1588838	-4.221879	0.48516473	1.1407642	-4.3282785	-4.039577	-4.2552056	-1.9635475	-4.322303	-4.1781473	-4.1573267	0.8894117	-4.308105	-4.3768845	-4.1264076
Exosc2	2	31670715	31681350	+	5.013477	4.682628	4.769696	6.1898446	6.5998945	6.553125	6.458177	5.1702385	6.717906	6.0465446	6.14811	6.163973	6.4439044	6.5908666	6.5600677	6.531274	6.550729	6.6301484
Gm13427	2	31676364	31688469	-	-4.1856503	-4.4466553	-4.4018974	-4.310887	-4.373882	-4.1904	-4.333167	-4.3282785	-4.039577	-4.2552056	-4.437479	-4.322303	-4.33015	-4.3093295	-4.2625914	-4.308105	-4.3768845	-4.1264076
Abl1	2	31688376	31804227	+	6.9241805	7.0351443	6.7187724	6.4750195	6.501782	6.2154503	6.2025404	5.884421	6.179861	6.5656824	6.1943045	6.2932243	6.7548056	6.641145	5.9242105	6.6480284	6.5840826	6.4539557
Qrfp	2	31806166	31810580	-	-4.1856503	-4.4466553	-4.249894	-4.310887	-2.6369164	-4.1904	-4.333167	-2.591313	-4.039577	-4.2552056	-4.437479	-4.322303	-4.33015	-4.3093295	-4.2625914	-4.308105	-4.3768845	-4.1264076
Fibcd1	2	31813290	31846005	-	-2.4486845	1.8752732	2.0899558	-4.310887	-1.899951	-4.0383973	-4.333167	-4.3282785	-2.3026114	-2.51824	-4.437479	-4.322303	-2.5931845	-4.1573267	-0.94066334	-4.308105	-2.639919	-3.974404
Gm13441	2	31886934	31892417	-	-4.1856503	-4.4466553	-4.4018974	-4.310887	-4.373882	-4.1904	-4.333167	-4.3282785	-4.039577	-4.2552056	-4.437479	-4.322303	-4.33015	-4.3093295	-4.2625914	-4.308105	-4.3768845	-4.1264076
Lamc3	2	31887291	31946539	+	-2.4486845	-1.1247269	-0.44253942	-3.1588838	-4.221879	-4.1904	-4.333167	-4.1762753	-1.5656458	-2.1032026	-1.9635475	-4.322303	-2.5931845	-2.5723643	-0.94066334	-4.308105	-1.9029535	-3.974404
Aif1l	2	31950260	31973442	+	4.251755	5.5143123	5.618928	3.5276167	4.6577044	5.204777	3.9837432	4.132064	5.040204	3.9247036	3.140789	3.6434813	4.778955	4.431388	4.2902913	3.5786073	3.9894376	4.30172
Gm13442	2	31961690	31962547	-	-4.1856503	-4.4466553	-4.4018974	-4.310887	-4.373882	-4.1904	-4.333167	-4.3282785	-4.039577	-4.2552056	-4.437479	-4.322303	-4.33015	-4.3093295	-4.2625914	-4.308105	-4.3768845	-4.1264076
Nup214	2	31974436	32053975	+	5.74114	5.5078645	5.568688	7.203608	6.7191687	6.583655	6.9448953	6.104495	6.140332	7.090939	6.913583	6.7478175	7.097395	7.103593	6.6275043	7.006289	6.629987	6.664031
Gm13609	2	32016644	32017344	-	-4.1856503	-4.4466553	-4.4018974	-4.310887	-4.373882	-4.1904	-4.333167	-4.3282785	-4.039577	-4.2552056	-4.437479	-4.322303	-4.33015	-4.3093295	-4.2625914	-4.308105	-4.3768845	-4.1264076
Fam78a	2	32050055	32084857	-	-0.86372197	-1.1247269	-0.44253942	2.9072053	2.9875743	2.4210343	3.2111537	3.9886315	3.7706375	3.3966436	3.7913399	4.2305794	3.2312438	3.243553	3.1278164	4.3556504	4.592102	4.1702538
Gm16534	2	32050086	32064911	-	-4.1856503	-4.4466553	-4.4018974	-4.1588836	-4.221879	-3.038397	-4.333167	-2.591313	-2.3026114	-4.2552056	-4.437479	-4.322303	-4.33015	-1.5723643	-4.2625914	-2.5711396	-4.2248816	-3.974404
Ppapdc3	2	32095528	32110820	+	0.7212405	0.5633291	-0.16243154	-1.8369557	-0.76244736	-1.2310424	0.34239823	-0.26938465	0.5718577	-0.10320245	-1.4781207	-2.5853374	0.06978048	0.23499075	-0.6511566	-0.0686392	-0.52444184	0.113058545
Prrc2b	2	32151082	32234537	+	7.7158036	7.4208813	7.1956377	8.461107	8.166138	8.109444	8.3837	9.293112	7.9539905	8.1821995	8.023716	7.8866763	8.359556	7.95609	8.0305605	9.026603	9.01188	8.518701
Gm13610	2	32232782	32236382	-	-4.033647	-0.5942122	-0.0019668438	-1.5739212	-4.221879	-3.038397	-0.48072407	-3.1762753	0.919781	-4.2552056	-2.2854755	-1.000375	-1.856219	-0.15732673	-1.5256257	-0.98617715	-1.9029535	-2.9744046
Pomt1	2	32236590	32255005	+	5.069641	4.456892	4.6926203	4.917932	5.326943	4.5390315	3.8849254	4.6181407	4.282351	4.891151	4.550575	4.440725	5.1141744	4.9822245	4.420793	4.6704464	4.7028966	4.278261
Uck1	2	32255002	32260159	-	4.3457317	4.2367296	4.323753	4.6159034	4.7088585	5.003262	4.8384266	5.4347496	4.0011697	4.5188494	4.3763027	4.6720505	4.7257347	4.590866	4.753598	4.0727167	4.772298	4.7904673
Swi5	2	32278816	32288075	-	7.224919	7.1534643	7.3867307	6.8579245	7.0507507	7.1075354	6.841204	6.8742537	7.4517193	6.8531737	7.157468	7.2058253	7.0548735	7.2073555	7.2956166	6.5118966	6.6827602	6.923441
Golga2	2	32287384	32307921	+	6.6942735	6.821692	6.5485773	5.2757444	5.311451	5.2925196	5.073865	5.5224295	4.7848516	5.416434	5.477737	5.2664113	5.6324244	5.3484845	5.170182	5.3888626	5.4243746	5.1288834
Dnm1	2	32308471	32353329	-	5.786532	5.625701	5.5670896	1.9285791	2.611011	3.080544	0.51927596	4.3935804	2.538691	3.1541853	2.253683	2.3842888	3.6356342	2.7253163	3.547623	2.2189374	3.758112	1.8584856
Ciz1	2	32352327	32380226	+	5.4380283	5.5710816	5.6509724	3.2074387	3.3630836	2.7030697	2.8632302	5.0975204	3.741783	4.583298	4.971912	4.8713593	4.27718	3.9564154	4.103731	2.888292	3.6880076	2.417913
1110008P14Rik	2	32377097	32381938	-	3.4175642	3.5445518	3.874227	2.6093006	3.261937	3.6410828	3.3423982	3.6181407	4.5881596	3.4513865	3.7313328	3.7545125	3.0313063	3.164601	3.6442993	2.3196313	2.5824735	2.1130586
Lcn2	2	32384633	32387797	-	-4.1856503	-2.7096894	-2.6649318	-4.1588836	-4.373882	-4.1904	-4.181164	-4.3282785	-4.039577	-4.2552056	-4.2854757	-4.322303	-4.33015	-4.3093295	-4.110588	-4.308105	-4.3768845	-4.1264076
Ptges2	2	32395896	32402739	+	4.306203	4.114739	4.460912	3.928579	4.06814	4.288032	3.6261911	3.879007	4.4298387	3.7916152	4.411492	4.466325	4.2523055	4.1825233	4.251355	4.4137535	4.3935037	4.632926
Slc25a25	2	32414487	32451445	-	3.8118432	4.749742	4.3903503	4.5587926	4.639208	4.3709936	4.3345356	4.4603496	3.9827907	4.3314257	3.8894503	4.0342712	4.0215254	4.123444	4.3972063	4.436355	4.411743	4.712096
Naif1	2	32450457	32456953	+	3.1561775	2.824289	2.805388	3.1630445	3.738123	2.3539202	2.8075209	1.2831564	3.6281261	3.1159658	3.2302241	3.1960223	3.0410213	3.3895676	2.3488433	3.4732547	3.382449	3.5094113
Gm13412	2	32525031	32527990	+	-4.1856503	-4.4466553	-4.4018974	-4.310887	-4.373882	-4.1904	-4.333167	-4.3282785	-4.039577	-4.2552056	-4.437479	-4.322303	-4.33015	-4.3093295	-4.2625914	-4.308105	-4.3768845	-4.1264076
Fam102a	2	32535332	32569756	+	3.3413925	3.3918488	2.761333	4.7206993	3.8004887	4.171056	3.9168684	4.8095665	3.8403463	4.6449904	5.029674	4.8603673	4.27718	4.123444	5.0593367	4.2102203	4.3675756	4.160022
Dpm2	2	32570858	32573579	+	4.957875	5.129514	5.4574647	4.7206993	4.35555	4.2000074	4.140764	3.0811126	5.231367	4.368473	4.7779193	5.0342712	4.380274	4.7374907	4.775108	4.4805226	4.110509	4.587838
9430097D07Rik	2	32574184	32575684	-	-4.1856503	-4.4466553	-4.4018974	-4.310887	-4.373882	-4.1904	-4.333167	-4.3282785	-4.039577	-4.2552056	-4.437479	-4.322303	-2.178147	-4.3093295	-4.2625914	-4.156102	-4.2248816	-4.1264076
Pip5kl1	2	32574797	32583782	+	-2.4486845	-4.4466553	-4.249894	-1.8369557	-0.76244736	-1.7164693	-2.5962012	-1.5913128	-0.7176489	-1.51824	-1.4781207	-1.1702999	0.62920785	0.23499075	-0.11058832	-1.834174	-0.41752663	-0.97440434
St6galnac4	2	32587095	32599698	+	4.6138115	4.6911902	4.7917647	1.8855104	2.4363325	2.005997	1.1042385	2.4819362	2.469978	2.372531	1.9999266	1.9794472	3.3056686	3.412529	2.3156765	2.8991804	4.0697393	2.6838071
St6galnac6	2	32599709	32620806	+	5.23548	5.036265	4.9150124	3.5960038	4.392831	3.844246	2.418749	5.7822776	3.4874656	3.364403	2.7698069	2.66259	4.5900373	3.897956	3.5828986	3.4949496	3.9599938	2.99138
Ak1	2	32621758	32646805	+	7.0781407	6.8865004	7.0843787	5.9742584	5.639208	6.04242	6.4770474	5.8722115	6.9602666	5.076707	5.5864296	5.523187	4.863512	5.2563014	6.0122395	6.0989265	6.3055243	6.51444
Eng	2	32646595	32682669	+	4.969168	5.307119	5.521595	5.4558263	5.622042	5.161275	5.8916388	5.6326885	6.22095	5.0816727	5.321855	5.489696	5.224865	4.70376	5.654283	5.700323	5.866554	5.867946
Fpgs	2	32682609	32704137	-	5.197574	5.349204	5.467782	6.0602846	6.4505463	5.6162386	5.8300633	5.5014443	6.296061	6.2521486	6.0033903	6.1277623	6.649989	6.8601775	5.889412	6.420382	6.341172	6.2423415
Cdk9	2	32705784	32713076	-	6.333768	6.265681	6.463492	6.7153287	6.6006923	6.345307	6.2356334	6.0233974	6.6583557	6.5656824	6.6161456	6.695433	6.5982857	6.7859206	6.836318	6.8876085	6.9108276	6.9949822
Sh2d3c	2	32721055	32755512	+	1.7477129	1.3492042	0.87938863	0.08904373	0.86558384	1.1315278	1.4626923	3.7779212	2.3603537	1.8509938	0.23808631	1.7365907	2.4217658	1.0125983	1.4129736	0.5987854	2.5433028	0.7260354
6330409D20Rik	2	32732620	32741016	-	-4.1856503	-4.4466553	-4.4018974	-4.310887	-4.373882	-4.1904	-4.333167	-4.3282785	-4.039577	-4.2552056	-4.437479	-4.322303	-4.33015	-4.3093295	-4.2625914	-4.308105	-4.3768845	-4.1264076
Ttc16	2	32757026	32775633	-	-2.4486845	-4.2946515	-2.2498944	-0.6994522	-2.6369164	-2.4534347	-4.181164	-1.5913128	0.36035362	-0.19631188	-1.9635475	-0.5853375	-0.4777074	-0.8353987	-1.3032333	-2.5711396	-1.4175267	-1.9744043
Tor2a	2	32757234	32762244	+	4.6942735	4.3848286	4.8998528	4.5724354	4.738123	4.8319674	4.7584157	5.023397	5.0549407	4.5656824	4.469412	4.7214837	4.9942803	4.8622637	4.7566905	4.6512527	4.6909976	4.643981
Ptrh1	2	32775786	32777597	+	4.8970904	5.512703	5.7945	1.9703993	2.3928308	1.8923401	2.4626923	2.8460925	2.9197812	1.8967975	2.4287698	2.6751902	2.3917086	2.47203	2.9768746	1.9936451	2.8412077	2.6255085
1700019L03Rik	2	32777381	32784428	-	-4.1856503	-4.2946515	-2.6649318	-2.5739212	-4.221879	-2.038397	-2.5962012	-4.1762753	-2.3026114	-2.51824	-4.437479	-4.1703	-4.1781473	-2.5723643	-4.2625914	-4.308105	-1.9029535	-3.974404
Stxbp1	2	32787602	32847239	-	6.0471706	6.163755	6.110953	3.6159031	4.2819467	3.3709939	2.8632302	4.5310836	3.9827907	4.3644032	3.8944335	4.128908	4.7731376	4.0666747	3.6707716	3.487754	4.614322	3.4685392
Gm13524	2	32846186	32848168	+	-4.033647	-4.2946515	-2.6649318	-4.310887	-4.373882	-4.1904	-4.333167	-4.3282785	-4.039577	-4.2552056	-4.437479	-4.322303	-4.33015	-4.3093295	-4.2625914	-4.308105	-4.3768845	-4.1264076
Gm13523	2	32873755	32876001	-	-4.033647	-4.4466553	-4.4018974	-4.310887	-4.221879	-4.1904	-4.333167	-4.3282785	-4.039577	-4.2552056	-4.437479	-4.322303	-4.33015	-2.5723643	-4.2625914	-4.308105	-4.3768845	-4.1264076
Fam129b	2	32876114	32925254	+	8.581523	8.967149	8.882927	6.4157095	6.138968	6.4812393	6.8117747	5.2352357	5.8673134	6.5850477	6.9642305	6.873411	6.087468	6.219884	6.57416	6.6211534	6.551552	6.3167667
Lrsam1	2	32925216	32961614	-	4.2142806	4.221048	4.2459607	2.928579	3.7088585	3.5615153	3.3657308	2.932249	3.3792129	4.1775684	3.7966735	3.8631232	4.1164737	3.9033692	2.533268	3.4732547	3.6699364	3.7120962
Rpl12	2	32961559	32964496	+	9.509626	9.196074	9.633035	9.691889	9.981622	10.25529	9.953262	11.234971	10.879731	9.681433	10.077222	10.0811825	9.716102	9.782804	10.400485	10.050454	10.366173	10.287471
Slc2a8	2	32972990	32982083	-	3.3586705	3.297805	2.959559	4.2248206	4.049584	3.523845	2.357995	3.3935802	4.1622744	3.7855408	3.609342	3.5912511	3.8879423	3.5291739	3.8609552	4.138519	4.91467	4.080878
Garnl3	2	32986366	33131654	-	3.3757439	3.405788	3.3046944	4.254744	4.5396724	3.2189906	2.4037988	3.4161818	3.9003284	4.120799	3.5662735	3.604487	3.8048465	3.6564543	3.9715607	3.798094	4.408114	3.7603054
Ralgps1	2	33133421	33371486	-	2.2517552	1.8550954	1.5049932	3.8069007	4.3211527	3.9502873	2.357995	3.873573	3.1458492	3.7296877	2.8743958	3.187252	4.055473	3.17359	3.2644513	2.664077	3.7523983	2.8959606
Gm13528	2	33177902	33181881	+	-4.1856503	-4.4466553	-4.4018974	-4.310887	-4.373882	-4.0383973	-4.333167	-4.3282785	-4.039577	-4.2552056	-4.437479	-4.322303	-4.33015	-4.3093295	-4.2625914	-4.308105	-4.2248816	-4.1264076
Angptl2	2	33216069	33247717	+	7.183099	7.161702	7.241959	-2.5739212	0.36308348	0.66204244	-1.0112388	-2.591313	1.1124262	-0.64377093	-1.4781207	0.22201745	0.06978048	0.09060076	1.6967667	-0.834174	0.68200904	-1.6524762
Zbtb34	2	33406108	33431324	-	3.7801342	3.7768106	3.6629949	5.300548	5.208574	4.7131467	4.725727	5.172453	4.659321	4.9789467	4.859183	4.979447	5.307682	5.330513	4.7720547	4.818312	5.0605206	4.8200116
Gm13536	2	33446802	33449207	+	-4.1856503	-4.4466553	-4.4018974	-4.310887	-4.373882	-4.1904	-4.333167	-4.3282785	-4.039577	-4.2552056	-4.437479	-4.322303	-4.33015	-4.3093295	-4.2625914	-4.308105	-4.3768845	-4.1264076
Zbtb43	2	33450287	33468559	-	4.251755	4.067292	4.0810223	5.8579245	5.4147453	5.7347417	5.365731	6.0811124	4.995069	5.787062	6.0033903	5.884982	5.6767216	5.457383	5.840697	5.1748147	5.0651374	5.131504
Gm13530	2	33489782	33503632	+	-4.1856503	-4.4466553	-4.4018974	-4.310887	-4.373882	-4.1904	-4.333167	-4.1762753	-4.039577	-4.2552056	-4.437479	-4.322303	-4.1781473	-4.3093295	-4.2625914	-4.156102	-4.2248816	-4.1264076
Lmx1b	2	33560965	33640511	-	2.1951716	1.8138727	2.408317	0.6484712	1.100049	1.915799	0.62619114	0.6310797	1.8937857	-0.64377093	-1.1155506	-1.8483719	-0.27125645	0.09060076	0.34884337	0.97318095	0.77511847	0.41791302
C130021I20Rik	2	33641193	33646349	+	3.1855214	3.045198	3.2892644	-4.310887	-1.4145241	-0.23104237	-2.5962012	-2.591313	-0.18713419	-4.2552056	-4.437479	-4.1703	-4.1781473	-3.1573267	-1.3032333	-4.308105	-3.2248814	-4.1264076
9430024E24Rik	2	33716361	33718899	-	-4.1856503	-4.4466553	-4.4018974	-4.310887	-4.373882	-4.1904	-4.333167	-4.3282785	-4.039577	-4.2552056	-4.437479	-4.322303	-4.33015	-4.3093295	-4.2625914	-4.308105	-4.3768845	-4.1264076
Fam125b	2	33729953	33887946	-	5.072262	4.800745	4.4712048	3.0009875	3.1790006	3.3366423	1.8412039	4.047726	3.1677086	3.0767066	2.1068418	2.151628	3.0697806	2.7253163	3.1655362	3.5092337	4.0039372	3.7120962
Nron	2	33805816	33813591	+	-4.1856503	-4.4466553	-4.4018974	-4.310887	-4.373882	-4.1904	-4.333167	-4.3282785	-4.039577	-4.2552056	-4.437479	-4.322303	-4.33015	-4.3093295	-4.2625914	-4.308105	-4.3768845	-4.1264076
Gm13403	2	33935788	33942145	-	-4.1856503	-4.4466553	-4.4018974	-4.310887	-4.373882	-4.1904	-4.333167	-4.3282785	-4.039577	-4.2552056	-4.437479	-4.322303	-4.33015	-4.3093295	-4.2625914	-4.308105	-4.3768845	-4.1264076
Gm13404	2	33978246	33980324	+	-4.1856503	-4.4466553	-4.4018974	0.011041236	-0.3149884	-2.4534347	-4.333167	1.2831564	-0.30261135	0.21872567	-0.19801277	-0.7108683	-0.4777074	-0.9874018	-4.110588	-4.308105	-0.31799096	-4.1264076
C230014O12Rik	2	34018289	34111444	-	-2.4486845	-1.1247269	-4.249894	0.08904373	-0.22187895	0.049065646	-4.333167	-2.591313	0.5718577	0.48176003	-0.115550615	-1.3629451	-0.4777074	-0.9874018	-2.5256257	-0.98617715	0.77511847	-1.1670494
Pbx3	2	34171457	34373140	-	5.4134364	5.1358004	5.0607185	4.107903	4.208574	3.421034	3.2366886	4.003634	4.517567	3.4203596	2.657039	3.115102	3.9303772	3.8142169	3.8201492	4.451228	4.360081	4.2876906
C79798	2	34287771	34304440	+	-4.1856503	-4.4466553	-4.4018974	-4.310887	-4.373882	-4.1904	-4.333167	-4.3282785	-4.039577	-4.2552056	-4.437479	-4.322303	-4.33015	-4.3093295	-4.2625914	-4.308105	-4.3768845	-4.1264076
Mapkap1	2	34406771	34624950	+	5.8956113	5.5695343	5.524893	5.0602846	5.482024	5.4230824	5.149753	4.730615	5.289846	5.428179	5.029674	5.15613	5.449387	5.3224535	5.079236	5.065485	4.851934	5.222812
Gapvd1	2	34676184	34755232	-	6.508418	6.564883	6.329422	6.4849725	6.2375526	6.5753922	6.6326175	6.1976776	5.7562823	6.6600103	6.3347445	6.3976564	6.490738	6.3184066	6.4911823	6.5929294	6.5391607	6.5393233
Hspa5	2	34771970	34776531	+	10.13706	11.127117	11.091242	9.155983	9.2850485	9.290978	8.738817	9.223137	9.271509	9.090631	9.098094	9.140881	8.967466	9.319925	9.207248	9.334248	9.37224	9.127407
Rabepk	2	34777556	34799912	-	4.310649	4.2012033	4.7187724	4.2840595	4.769643	4.626939	3.6001961	3.9374669	4.596242	4.611043	4.6599684	4.6273613	4.3955	4.285617	4.3030396	4.323678	4.883643	4.9563327
Fbxw2	2	34804514	34826311	-	5.9550376	5.7291026	5.7931333	5.954859	5.95803	6.1514273	5.8258634	5.891159	5.9117074	5.8697777	6.0565987	6.071683	5.889287	5.8870673	5.9821687	6.185972	6.1663623	6.249597
Psmd5	2	34852088	34870939	-	6.0052714	6.0440845	6.170066	6.1675453	6.6782327	6.776185	6.441803	5.621386	6.876468	6.509666	6.630404	6.6641707	6.3955	6.305176	6.459267	6.4493775	6.389828	6.411458
D730039F16Rik	2	34874396	34892132	+	-4.033647	-2.7096894	-4.4018974	-2.5739212	-1.4145241	-1.2310424	-4.333167	-1.8543472	-1.080219	-0.64377093	-1.4781207	-0.46986017	-1.3707922	-1.8353987	-0.94066334	-4.308105	-2.639919	-3.974404
Phf19	2	34893757	34914026	-	3.543782	2.792811	2.5955956	5.941778	6.115743	6.2527733	5.679923	4.8817167	5.4874654	4.943921	5.18213	4.953821	5.640435	5.2306905	4.493038	2.8325827	3.6330996	3.8003829
Gm13448	2	34912871	34916014	+	-4.1856503	-4.4466553	-4.4018974	-4.310887	-4.373882	-4.1904	-4.333167	-4.3282785	-3.887574	-4.2552056	-4.2854757	-4.322303	-4.33015	-4.3093295	-4.2625914	-4.308105	-4.3768845	-4.1264076
Traf1	2	34941750	34961772	-	-0.33320725	-0.04672439	0.4505454	0.84111625	0.907404	0.81958365	0.34239823	-0.26938465	1.0193167	0.89679754	1.2380863	1.187252	0.95113605	0.16460131	0.79630226	-1.3487471	0.360081	-0.2739646
Hc	2	34983331	35061438	-	-4.1856503	-4.4466553	-4.249894	0.011041236	-0.6369165	-1.7164693	-1.3738089	-1.3689203	-3.887574	-3.1032023	-0.9635475	-1.8483719	-1.3707922	-1.3499718	-4.110588	0.30332953	-1.2248815	-0.2739646
Gm13449	2	34993973	35013446	+	-4.1856503	-4.4466553	-4.4018974	-4.310887	-4.373882	-4.1904	-4.333167	-4.3282785	-4.039577	-4.2552056	-4.437479	-4.322303	-4.33015	-4.3093295	-4.2625914	-4.308105	-4.3768845	-4.1264076
AI182371	2	35084046	35101543	-	-4.1856503	-4.4466553	-4.4018974	-4.1588836	-2.6369164	-4.0383973	-4.333167	-4.3282785	-2.887574	-2.51824	-3.2854757	-4.322303	-2.178147	-2.5723643	-4.2625914	-2.1561022	-4.3768845	-4.1264076
Cep110	2	35109492	35178822	+	4.458206	4.290311	3.9980333	5.7938576	5.7625394	5.4003944	5.249289	5.7245913	4.7706375	6.2366476	5.857908	5.6466837	6.0921483	5.677144	5.2795806	5.6464143	5.548258	5.478866
Rab14	2	35180205	35201120	-	7.6637554	7.6182375	7.5322847	7.016666	6.9163933	7.033065	7.119189	7.0869937	6.808524	6.852447	6.7758956	6.7670736	6.8393574	6.614988	6.878806	7.118276	7.0834575	7.027707
Gm13605	2	35224535	35226254	+	-4.1856503	-4.4466553	-4.4018974	-4.310887	-4.373882	-4.1904	-4.333167	-4.3282785	-4.039577	-4.2552056	-4.437479	-4.322303	-4.33015	-4.3093295	-4.2625914	-4.308105	-4.3768845	-4.1264076
Gsn	2	35279663	35307892	+	9.226243	8.857158	8.93017	2.267381	1.8866456	4.4614487	2.7014792	3.023397	4.411634	2.555009	3.1239152	3.0776274	3.5153399	3.2002254	4.156198	1.8438979	2.0419052	2.6694517
Stom	2	35313986	35336976	-	4.82744	5.1871476	5.275626	2.7480068	2.585476	3.247005	2.9273608	4.8067183	2.6515849	3.0053217	2.7145245	2.4590569	3.0506716	2.2856166	3.7159603	2.5021095	4.0743265	3.5013292
4930568D16Rik	2	35354218	35367729	-	-4.1856503	-4.4466553	-4.4018974	-4.310887	-4.373882	-4.1904	-4.333167	-4.3282785	-4.039577	-4.2552056	-4.437479	-4.322303	-4.33015	-4.3093295	-4.2625914	-4.308105	-4.3768845	-4.1264076
4930402F06Rik	2	35375562	35397175	-	-4.1856503	-4.4466553	-4.4018974	-4.310887	-4.373882	-4.1904	-4.333167	-4.3282785	-4.039577	-4.2552056	-4.437479	-4.322303	-4.33015	-4.3093295	-4.2625914	-4.308105	-4.3768845	-4.1264076
Ggta1	2	35400179	35463231	-	5.8732433	5.983798	5.9036574	4.596004	5.021295	4.8133516	4.755474	4.355106	5.3169975	5.0131416	5.1943045	5.3454	4.8580265	4.7161174	4.8348556	4.8240376	4.763803	4.908239
Gm13447	2	35503531	35506090	-	-4.1856503	-4.4466553	-4.4018974	-4.310887	-4.221879	-4.1904	-4.333167	-4.3282785	-4.039577	-4.2552056	-4.437479	-4.322303	-4.33015	-4.3093295	-4.2625914	-4.308105	-4.3768845	-4.1264076
Gm13446	2	35554849	35558702	-	-4.1856503	-4.4466553	-4.249894	-4.310887	-4.373882	-4.1904	-4.333167	-4.3282785	-4.039577	-4.2552056	-4.437479	-4.322303	-4.33015	-4.3093295	-4.2625914	-4.308105	-4.3768845	-4.1264076
Dab2ip	2	35558266	35730994	+	6.389469	6.1072946	5.925031	5.7389617	5.2619367	5.4271693	5.8943152	5.5258975	5.259631	5.500424	5.637852	5.637055	5.254395	5.3285027	5.0915356	6.385962	6.0925307	6.0000105
Ttll11	2	35751241	35979913	-	1.2142806	1.9341668	1.8793886	-4.310887	-1.899951	-3.038397	-1.0112388	-1.3689203	-3.887574	-2.51824	-2.7005131	-4.1703	-2.178147	-4.3093295	-4.110588	-3.1561022	-4.2248816	-4.1264076
9030204H09Rik	2	35819190	35823385	+	-4.1856503	-4.4466553	-4.4018974	-4.1588836	-4.221879	-2.4534347	-4.333167	-4.3282785	-4.039577	-4.1032023	-4.437479	-4.322303	-4.33015	-4.1573267	-4.2625914	-4.308105	-4.3768845	-4.1264076
Ndufa8	2	36036326	36049406	-	5.952195	5.5207314	5.883248	5.502894	5.7639627	5.875988	5.736208	5.2052674	6.316997	5.4124975	5.7534432	5.868619	5.3532343	5.659657	5.6919284	5.744765	5.7933187	5.8361673
Morn5	2	36049458	36079718	+	-4.1856503	-4.2946515	-4.249894	-4.310887	-4.373882	-4.1904	-4.181164	-4.3282785	-4.039577	-4.1032023	-2.7005131	-4.1703	-2.5931845	-4.3093295	-4.2625914	-4.308105	-4.3768845	-4.1264076
Lhx6	2	36081950	36105408	-	-2.033647	-0.20718905	-0.0019668438	2.1630445	0.23755264	1.8923401	1.1407642	0.52416444	1.3603536	1.5692228	1.3583807	1.8740941	1.9715999	1.3972622	1.9338058	2.701879	2.1149685	2.9082386
Rbm18	2	36116079	36136773	-	5.7913113	6.034023	6.0424275	5.294387	5.4750886	5.850346	5.6278005	5.447606	5.1972346	5.3946495	5.3107142	5.378522	5.1279144	5.141881	5.6903114	4.9180393	5.117193	5.185467
Mrrf	2	36136389	36190647	+	4.3413925	4.217101	4.3161597	4.0554357	4.4291725	4.2423735	4.3106894	3.7779212	4.719756	4.1541853	4.4526167	4.7425895	4.2523055	4.385705	4.3156767	3.8991804	3.382449	3.9021127
Gm13429	2	36202314	36212903	+	-4.1856503	-4.4466553	-4.4018974	-2.5739212	-4.373882	-4.1904	-4.333167	-4.3282785	-2.3026114	-4.2552056	-4.437479	-4.322303	-4.33015	-1.8353987	-4.2625914	-4.308105	-4.3768845	-4.1264076
Gm13431	2	36216777	36222934	+	-4.1856503	-3.2946517	-4.4018974	-4.310887	-4.221879	-3.038397	-4.333167	-4.3282785	-4.039577	-4.2552056	-4.2854757	-2.5853374	-4.33015	-4.1573267	-3.1105883	-4.308105	-4.3768845	-4.1264076
Ptgs1	2	36230426	36252272	+	3.645833	5.034023	5.009849	0.8855104	-0.3149884	0.4210343	0.62619114	-1.5913128	0.81286585	2.356229	3.2536833	3.0776274	0.143781	1.4276357	1.9768745	-0.24921146	-4.2248816	-1.6524762
Olfr338	2	36376778	36377698	+	-4.1856503	-4.4466553	-4.4018974	-4.310887	-4.373882	-4.1904	-4.333167	-4.3282785	-4.039577	-4.2552056	-4.437479	-4.322303	-4.33015	-4.3093295	-4.2625914	-4.308105	-4.3768845	-4.1264076
Olfr339	2	36421400	36422329	+	-4.1856503	-4.4466553	-4.4018974	-4.310887	-4.373882	-4.1904	-4.333167	-4.3282785	-4.039577	-4.2552056	-4.437479	-4.322303	-4.33015	-4.3093295	-4.2625914	-4.308105	-4.3768845	-4.1264076
Olfr340	2	36452587	36453525	+	-4.1856503	-4.4466553	-4.4018974	-4.310887	-4.373882	-4.1904	-4.333167	-4.3282785	-4.039577	-4.2552056	-4.437479	-4.322303	-4.33015	-4.3093295	-4.2625914	-4.308105	-4.3768845	-4.1264076
[truncated: 24,111 more rows]
