# Supplementary material for: Imprinting fidelity in mouse iPSCs depends on sex of donor cell and medium formulation
Source: Nat Commun. 2022 Sep 16;13:5432. doi: 10.1038/s41467-022-33013-5 (PMC9481624; doi:10.1038/s41467-022-33013-5)
Supplement: Supplementary file 5 — Supplementary Data 2 [file 41467_2022_33013_MOESM5_ESM.xlsx]

## Sheet: KSR-iPSCs
		% of DNA methylation																															Read Counts
CpG Position	Locus	Female MEFs		F KSR1 miPSC		F KSR2 miPSC		F KSR3 miPSC		F KSR4 miPSC		F KSR5 miPSC		F KSR6 miPSC		Male MEFs		M KSR1 miPSC		M KSR2 miPSC		M KSR3 miPSC		M KSR4 miPSC		M KSR5 miPSC		M KSR6 miPSC		TX 2i mESC			Female MEFs		F KSR1 miPSC		F KSR2 miPSC		F KSR3 miPSC		F KSR4 miPSC		F KSR5 miPSC		F KSR6 miPSC		Male MEFs		M KSR1 miPSC
		MAT (BL6)	PAT (CAST)	MAT (BL6)	PAT (CAST)	MAT (BL6)	PAT (CAST)	MAT (BL6)	PAT (CAST)	MAT (BL6)	PAT (CAST)	MAT (BL6)	PAT (CAST)	MAT (BL6)	PAT (CAST)	MAT (BL6)	PAT (CAST)	MAT (BL6)	PAT (CAST)	MAT (BL6)	PAT (CAST)	MAT (BL6)	PAT (CAST)	MAT (BL6)	PAT (CAST)	MAT (BL6)	PAT (CAST)	MAT (BL6)	PAT (CAST)	MAT (BL6)	PAT (CAST)		MAT (BL6)	PAT (CAST)	MAT (BL6)	PAT (CAST)	MAT (BL6)	PAT (CAST)	MAT (BL6)	PAT (CAST)	MAT (BL6)	PAT (CAST)	MAT (BL6)	PAT (CAST)	MAT (BL6)	PAT (CAST)	MAT (BL6)	PAT (CAST)	MAT (BL6)
Chr2:152686786	H13-Mcts2	96.4504	15.7835	20.9249	5.72105	12.6944	12.3486	1.2221	15.5244	0.741051	21.0938	4.74363	17.3028	1.72414	27.5755	94.1091	11.1021	13.0422	23.8321	3.4965	47.6482	1.03975	15.19	1.99906	12.0749	12.4127	6.78517	18.3962	38.3241	1.16659	0.494861		8170	28194	3957	9299	5081	6438	8019	9849	7152	22106	5734	12472	1740	8678	11645	23428	13349
Chr2:152686810		96.45	21.6158	23.8938	12.0404	13.3858	7.73652	1.42056	14.2089	3.48203	25.3913	0.854254	17.9748	1.61012	27.564	93.6952	11.0182	10.3319	27.4405	3.7296	49.24	1.31892	11.853	1.1171	18.0959	13.3416	6.43851	18.3962	36.5394	1.10894	0.932623		8169	28197	3955	9302	5080	6437	8025	9853	7151	22106	5736	12473	1739	8678	11642	23434	13347
Chr2:152686813		85.9748	21.7387	23.3199	8.95506	12.8518	12.1932	1.79484	14.2611	0.685219	29.3314	0.871688	16.6747	1.55172	27.5985	95.5084	12.3165	10.3229	29.9809	4.1958	52.4296	0.261407	14.0704	3.30851	18.5808	13.9174	7.66731	17.9245	35.7731	1.18319	1.08489		8171	28194	3958	9302	5081	6438	8023	9852	7151	22106	5736	12474	1740	8678	11644	23432	13349
Chr2:152686844		96.7935	20.3993	21.1723	12.203	14.3644	13.1873	1.30841	14.4757	0.671235	28.1281	0.83682	18.2088	1.55172	27.7797	95.7489	11.4027	13.0272	23.5348	3.7296	49.2003	0.219806	16.424	1.92604	19.1176	12.0694	7.43374	19.3396	40.4047	1.68842	1.79031		8171	28197	3958	9301	5082	6438	8025	9851	7151	22106	5736	12472	1740	8679	11644	23433	13349
Chr2:152686854		86.5573	20.3469	24.2355	12.1316	15.2953	12.1989	1.18424	14.4917	0.615471	22.2323	1.81438	17.9245	1.37931	25.5734	94.8815	10.9827	12.9692	27.2625	3.50058	52.4626	0.213904	15.9466	2.22194	19.1106	11.7005	7.26478	17.4528	36.5415	0.897813	0.637791		8168	28191	3957	9298	5080	6435	8022	9847	7149	22103	5732	12469	1740	8677	11644	23273	13347
Chr2:152686873		96.7931	21.575	24.3681	12.2366	17.4016	12.2554	1.35859	15.0137	0.699203	31.3337	0.836966	18.3415	1.66667	22.9892	95.2078	11.4971	13.0076	30.0905	3.7296	52.5143	0.261407	15.0131	1.8834	19.6678	15.4522	7.93054	18.3962	37.8778	1.52628	1.19002		8170	28190	3956	9300	5080	6438	8023	9851	7151	22104	5735	12469	1740	8678	11644	23432	13346
Chr2:152686875		96.9029	13.13	24.463	12.3386	13.8583	12.3311	1.25935	15.3909	0.755139	30.0647	0.906871	18.5274	1.72414	25.7172	97.7671	11.0808	16.3033	30.2323	4.07925	52.6227	0.309009	16.109	2.34619	16.7744	14.0685	6.67208	18.8679	32.0161	1.45449	2.06883		8169	28195	3957	9296	5080	6439	8020	9850	7151	22099	5734	12468	1740	8679	11644	23428	13347
Chr2:152686882		96.9159	21.6287	21.3546	12.2473	17.054	12.3777	0.822635	14.5975	4.46029	25.4309	2.87707	18.4217	1.6092	25.654	97.6634	11.0106	13.0591	30.1152	3.9627	52.5542	1.51515	16.0232	2.27749	17.7248	15.3656	8.0524	19.3396	40.4944	1.49437	1.55312		8171	28194	3957	9300	5078	6439	8023	9851	7152	22103	5735	12469	1740	8677	11641	23432	13347
Chr2:152686884		96.8662	18.1135	17.9934	9.20529	13.2454	12.5349	1.19686	14.7558	1.69254	31.3996	0.92415	17.1346	1.66667	23.4874	95.8863	11.1106	16.8091	30.1944	3.84615	50.2554	0.285273	16.5029	0.192703	17.6054	13.9896	6.87729	18.3962	36.2856	0.701926	0.371252		8169	28189	3957	9299	5081	6438	8021	9847	7149	22099	5735	12466	1740	8677	11644	23428	13344
Chr2:152686889		96.8777	21.6804	17.8878	12.3105	15.8599	12.3311	2.06957	14.934	0.671235	28.6296	0.836966	18.3976	1.72414	25.6656	97.724	11.0196	13.0461	30.1045	3.61305	49.8052	1.12306	16.7377	2.26903	19.1818	14.8986	6.35791	18.3962	40.497	1.39546	1.96097		8167	28196	3958	9301	5082	6439	8021	9850	7151	22103	5735	12469	1740	8677	11643	23431	13345
Chr2:152686891		96.8785	22.8671	21.3239	11.9596	15.1605	6.77545	1.2715	13.179	0.657159	22.4902	0.87184	16.6159	1.72513	20.6777	95.7399	7.82891	13.0611	23.8733	2.91375	38.2556	1.02811	8.37682	1.10022	13.6663	15.2365	6.36677	17.4528	19.1539	1.58354	1.29499		8169	28189	3958	9298	5079	6435	8022	9849	7152	22103	5735	12464	1739	8676	11643	23426	13345
Chr2:152686893		96.9278	20.362	21.4864	12.4032	15.577	12.4981	1.34697	14.8182	0.741674	28.7408	0.8726	18.5355	1.72414	25.7433	95.9976	11.8622	13.2264	30.2592	4.31235	52.6891	0.362664	16.1827	2.38595	19.2946	15.0068	7.46648	17.9245	35.5848	1.33932	0.171445		8170	28180	3956	9296	5078	6433	8018	9846	7146	22094	5730	12468	1740	8678	11643	23419	13337
Chr2:152686904		92.5214	21.6207	21.2841	12.289	14.072	12.7524	1.1841	14.6787	0.713187	31.371	0.854701	19.2943	1.66667	25.631	95.9797	11.0367	13.0171	25.07	3.9627	53.8435	0.243627	16.0437	2.30318	19.684	14.9358	7.64778	18.3962	40.4746	1.32985	0.561637		8170	28186	3956	9301	5081	6438	8023	9851	7151	22100	5733	12470	1740	8677	11641	23431	13344
Chr2:152686914		91.8065	21.8324	23.9119	12.1943	16.2008	12.7256	1.3726	14.8318	0.797649	32.7717	3.07155	18.6616	1.83908	25.8478	97.7755	11.2896	13.2743	30.3154	4.2007	49.605	0.386698	16.0569	2.44739	19.7074	15.0907	7.63832	19.3396	40.7235	1.57667	0.18109		8165	28160	3952	9283	5080	6428	8014	9837	7146	22080	5730	12448	1740	8670	11643	23411	13334
Chr2:152686927		96.9155	21.6708	21.3293	12.3011	13.0067	12.3622	1.48398	14.3568	0.782998	31.4027	0.889276	18.4312	14.8276	25.7179	97.7144	11.7185	13.0695	30.0515	3.84615	45.8582	0.285222	17.1249	2.30796	19.1991	14.8407	7.50482	19.3396	36.6189	1.56735	0.647619		8170	28190	3957	9300	5082	6439	8019	9849	7152	22100	5735	12468	1740	8671	11638	23433	13344
Chr2:152686931		91.9574	17.8806	21.8655	12.0417	15.0167	5.28032	1.57088	13.6082	0.755139	22.0498	0.767219	14.1081	1.43678	25.4181	92.2006	8.01434	16.2419	19.1607	3.37995	41.6377	0.225868	10.961	2.29093	14.1391	12.4437	6.67412	16.5094	20.3497	1.61488	0.494861		8169	28187	3956	9301	5081	6439	8021	9847	7151	22100	5735	12468	1740	8671	11642	23433	13342
Chr2:152686933		91.4901	21.7694	17.7334	12.4126	13.9539	11.5397	1.26029	12.9295	0.839396	32.423	0.855298	15.8279	1.55351	25.8076	97.7238	11.2132	13.2179	30.2252	4.08401	52.6921	0.279579	16.1584	1.13963	16.641	14.6528	7.36938	18.3962	38.5335	1.45188	0.161874		8167	28168	3953	9297	5081	6430	8014	9838	7148	22080	5729	12459	1738	8668	11642	23410	13338
Chr3:34649370	Sox2	0.0183167	0.0274123	0.0380084	0.155279	1.52643	2.26834	0.0711913	0.297226	0.0226193	4.8913	0.0422119	0.124585	0	0	2.92411	2.22623	1.81818	2.11268	0	1.19048	0.0619425	0.0173792	0.190259	0	0.461196	0.323566	0.0487745	1.40845	0.983568	0.598531		10919	7296	2631	1288	2686	2072	4214	3028	4421	2208	4738	2408	2883	231	8789	4986	220
Chr3:34649383		0.027475	1.5625	2.31851	0	0.483991	1.20715	1.42383	0.924397	0.0226142	0	0.021106	0.0415282	0.0346861	0	0.67137	0.481444	0	1.40845	0.50505	0	0.0743587	2.71116	0.152207	1.30916	0.20671	0.251618	0.0365809	1.40845	0.867769	1.12643		10919	7296	2631	1288	2686	2071	4214	3029	4422	2208	4738	2408	2883	231	8788	4985	220
Chr3:34649388		6.02619	0.0137061	0.0760167	0.388199	3.57409	5.40802	1.30579	1.12248	0.0226193	0	0.126636	0.0415282	0.0693722	0.4329	2.11628	1.24398	2.27273	0.704225	1.51515	2.38095	0.0743402	1.44222	0.114155	0	0.381619	0.826743	3.49957	0	1.50686	1.8734		10919	7296	2631	1288	2686	2071	4212	3029	4421	2209	4738	2408	2883	231	8789	4984	220
Chr3:34649396		5.9454	1.58969	0	0.0776397	0.111815	0.0965251	0.0237304	0.132057	0	0.135808	0.0422119	0.0830565	0.0693722	0.434783	1.19481	5.87645	0.909091	1.40845	0	3.57143	0.0123885	0.086881	0.266362	0.100705	0.254493	0.341481	0.0487805	1.40845	0.953727	0.718029		10916	7297	2631	1288	2683	2072	4214	3029	4422	2209	4738	2408	2883	230	8788	4986	220
Chr3:34649411		0.137627	0.0822932	0.0761035	0.077821	0.447427	0.0483793	0.618018	0.165344	2.29129	0.135931	0.12685	0.0831601	0.104203	0	0.079763	0.964824	0.454545	0.704225	1.01523	0	1.22829	0.591613	0.152439	0	0.732367	0.306031	0.0977876	0	1.31829	0.911361		10899	7291	2628	1285	2682	2067	4207	3024	4408	2207	4730	2405	2879	231	8776	4975	220
Chr3:34649421		0.0183133	0.0137043	0.114025	0	0.0372301	0.0482625	0.56953	0.561241	0	0	0.0422119	0.0415455	0.0346861	0	1.14916	0.0200562	0	0.704225	0	0	0.024777	0.608061	1.44597	0	0.23855	0.521208	0.0487745	0	0.730099	0.722186		10921	7297	2631	1288	2686	2072	4214	3029	4422	2209	4738	2407	2883	231	8789	4986	220
Chr3:34649442		0.0183133	0	0.114068	4.19255	0.0744602	2.12355	0.0237304	0.132057	4.2967	0.045372	0.0422119	0.083091	0	0	3.08375	1.82511	1.36364	1.40845	0	2.38095	0.0619425	1.12886	0.0380518	0	0.302211	1.15025	0.0609756	0	0.0294256	0.0206313		10921	7297	2630	1288	2686	2072	4214	3029	4422	2204	4738	2407	2883	231	8788	4986	220
Chr3:34649480		6.20127	4.11805	0.190331	2.87714	3.054	7.24988	0.142755	0.297521	0.0904773	0.0453309	0.105664	0.166389	3.85417	0.869565	0.421508	1.64725	2.72727	2.8169	1.0101	0	1.00434	3.0788	0.152439	0.503525	0.557059	0.62995	3.83348	1.40845	1.11877	1.06959		10901	7285	2627	1286	2685	2069	4203	3025	4421	2206	4732	2404	2880	230	8778	4978	220
Chr3:34649503		5.51838	4.14323	0.190331	3.8162	2.90611	7.88201	0.142653	0.363636	0.0904977	0.0452899	2.28041	0.498339	6.21528	0.873363	3.42747	3.25236	1.36364	0	1.01523	1.19048	1.88469	3.9833	0.190404	0.302115	0.986633	0.503869	0.0732332	4.28571	0.494671	0.900268		10909	7289	2627	1284	2684	2068	4206	3025	4420	2208	4736	2408	2880	229	8782	4981	220
Chr3:34649511		20.8811	12.6598	0.152497	0.313234	6.61188	8.37772	0.78534	1.06066	4.55163	0.045372	1.43915	0.374376	0.173913	0.873363	1.22132	3.48229	2.75229	2.8169	1.01523	3.57143	4.09836	2.22958	0.305694	0.807265	1.08367	0.306472	0.0734125	4.22535	0.542069	0.566233		10895	7275	2623	1277	2677	2065	4202	3017	4416	2204	4725	2404	2875	229	8761	4968	218
Chr3:34649519		2.99643	0.0548546	0.190259	0.2331	0.744879	3.0888	0.617577	2.0152	0.067858	6.42825	1.47773	0.124636	0.0694203	0.434783	0.0341375	3.57143	0.454545	2.8169	0.50505	2.38095	0.359356	3.45726	0.684932	1.00705	0.811198	0.431655	0.0243932	4.22535	0.388872	0.962625		10913	7292	2628	1287	2685	2072	4210	3027	4421	2209	4737	2407	2881	230	8788	4984	220
Chr3:34649521		2.64002	4.43194	1.75038	0.0778816	0.595681	4.2471	0.0712928	0.0992064	0.0226193	0.181324	0.0211327	0.249273	0	0.434783	0.25037	2.84912	0	4.25532	0	1.19048	0.458431	1.54675	0.0761325	0.302115	0.397709	0.881612	0.0610054	2.8169	0.801225	0.743249		10909	7288	2628	1284	2686	2072	4208	3024	4421	2206	4732	2407	2881	230	8787	4984	220
Chr3:34649529		3.0854	4.07855	1.41275	0.311042	1.67723	2.08232	0.0951701	0.661376	0.0906208	0.0906208	0.0211551	0.25	0.0347343	0.436681	0.946732	8.36517	1.38249	0	0.507614	1.19048	0.81957	0.0696379	0.190476	0.202224	0.191266	0.126058	0.0366479	0	1.03688	0.656672		10890	7282	2619	1286	2683	2065	4203	3024	4414	2207	4727	2400	2879	229	8767	4973	217
Chr3:34649554		0.0274927	0.0274273	2.32027	0.621601	0.11169	1.1583	1.37767	0.099108	0.0452284	0.135808	1.37305	0.332226	0	0	0.728266	0.0200602	0	0	8.67347	0	0.0743494	2.29366	1.33588	0	0.397646	0.251753	0.0365943	0	1.21887	0.264212		10912	7292	2629	1287	2686	2072	4210	3027	4422	2209	4734	2408	2882	230	8788	4985	220
Chr4:55530381	Klf4	2.12447	0.060024	10.9029	0.698603	21.986	9.40416	5.2035	1.3913	5.41289	0.126796	6.43185	1.00137	13.3367	0.869565	3.07125	5.70902	7.0922	1.62602	9.55056	0	5.07482	0.267698	7.40741	1.51515	5.23771	1.62602	29.6075	2.38095	0.689753	0.478211		12003	1666	3788	1002	3293	1393	5823	1725	3972	2366	5224	2197	1957	460	6512	3258	282
Chr4:55530398		0.0416493	0.0600601	8.73581	0.399202	6.16646	0.645624	2.93663	0.23175	0.0755477	0.0422297	0.382848	2.63996	0.102249	0	1.41256	0	1.41844	1.63934	2.80899	1.19048	0.178833	0.921796	2.3569	1.51515	2.0141	1.14668	0.0703977	0	1.28014	1.27226		12005	1665	3789	1002	3292	1394	5823	1726	3971	2368	5224	2197	1956	460	6513	3260	282
Chr4:55530420		0.0583139	0.120048	1.21436	0.499002	7.68296	2.65423	1.21909	0.926999	0.0755287	0	1.14855	2.63996	5.72597	0.217391	1.44305	0	1.77305	0	3.37079	0	3.54414	0.0892061	2.3569	0.757576	1.28954	0.525561	0.0528076	2.38095	1.00495	0.249357		12004	1666	3788	1002	3293	1394	5824	1726	3972	2368	5224	2197	1956	460	6514	3259	282
Chr4:55530449		0.0749688	0.180072	2.71768	0.0998004	5.49651	1.07604	1.69986	2.54925	6.34441	0.168919	2.18224	0.182066	0	0.434783	2.11786	1.31942	1.41844	4.06504	2.24719	1.19048	1.77121	3.30062	0.673401	1.51515	2.27593	0.764818	0.0527983	2.38095	0.604208	0.747649		12005	1666	3790	1002	3293	1394	5824	1726	3972	2368	5224	2197	1959	460	6516	3259	282
Chr4:55530459		0.0667278	0.120265	3.75165	0	8.96929	0.287563	1.28888	1.73913	0.176456	0.042337	1.18797	0.0910332	4.3456	0.43573	2.35276	0.0306937	1.77936	0.813008	2.24719	1.19048	2.34184	5.68791	1.35135	4.58015	2.03588	1.62602	0.0352485	2.38095	0.135174	0.686728		11989	1663	3785	1001	3289	1391	5819	1725	3967	2362	5219	2197	1956	459	6503	3258	281
Chr4:55530477		1.94329	0	1.5592	0.3	16.976	2.43902	2.18288	2.44328	0.100832	7.26965	0.13428	0.0911162	0.153374	0	2.059	1.59754	2.12766	0	2.80899	2.40964	0.228013	0.0595593	1.6835	1.51515	2.33965	1.10048	0.105671	0	0.120919	0.648248		11990	1661	3784	1000	3287	1394	5818	1719	3967	2366	5213	2195	1956	460	6508	3255	282
Chr4:55530501		0.0916209	0.060024	3.19345	0	19.7692	0.0716332	3.26068	0.983796	6.16818	0	0.114833	0.0910332	0.357325	0	2.3773	0.0306654	2.12766	0	5.61798	0	2.19369	0.773119	3.0303	0.757576	1.40987	0	0.105597	0	0.106648	1.6185		12006	1666	3789	1002	3293	1396	5827	1728	3972	2368	5225	2197	1959	460	6520	3261	282
Chr4:55530505		3.52412	0.120048	1.21436	0	16.4338	0	1.45873	1.04167	0.125913	0.0422297	0.172282	0.0454959	0.306279	20.2174	1.51817	2.88167	1.77305	1.62602	2.80899	0	1.18506	0.0297354	2.3569	0.757576	0.503525	0.764088	0.0527983	0	0.675484	0.454861		12003	1666	3788	1002	3292	1397	5827	1728	3971	2368	5224	2198	1959	460	6521	3262	282
Chr4:55530521		0.0249896	0.060024	3.64116	0.399202	14.034	1.14531	1.15002	0.115741	0.100705	0	0.191497	0.0454959	0.306279	0	3.47999	1.47104	1.77305	0	2.24719	0	0.600844	0.0594884	2.0202	0	0.704793	0.382044	0.0528076	2.38095	0.042653	0.0308428		12005	1666	3790	1002	3292	1397	5826	1728	3972	2368	5222	2198	1959	460	6523	3263	282
Chr4:55530527		0.0583139	13.3253	4.61741	0	14.4549	1.64639	3.15826	1.73712	9.16415	7.34797	0.191388	0	0.102093	0.217391	1.717	0.0612933	1.77305	0	3.93258	0	0.38961	0.0594707	1.6835	0	1.06726	0.238777	0.105578	9.52381	2.11873	0.485811		12004	1666	3790	1002	3293	1397	5826	1727	3972	2368	5225	2198	1959	460	6523	3263	282
Chr4:55530542		0.0666389	0.0600601	2.95671	0	13.664	0.716332	2.91896	0.347625	0.0503651	9.07939	3.13996	1.6386	4.39224	0	0.950483	1.19669	2.12766	1.62602	5.05618	1.19048	2.77733	2.46877	1.3468	0	1.14781	0.0477555	0.0175994	2.38095	1.89819	0.817334		12005	1665	3788	1002	3286	1396	5824	1726	3971	2368	5223	2197	1958	460	6523	3259	282
Chr4:55530555		0.158254	0.060024	5.93668	0.299401	19.3862	1.9341	3.53709	2.02899	0.327456	0.0422297	1.34023	0.22748	0.255232	0	3.12787	1.19595	2.83688	1.62602	6.74157	1.19048	7.95584	7.22784	3.367	3.0303	4.69191	3.67717	6.7218	0	1.46473	2.00416		12006	1666	3790	1002	3291	1396	5824	1725	3970	2368	5223	2198	1959	460	6522	3261	282
Chr4:55530573		0.0749812	0	3.43098	0.299401	16.7122	0.0716332	2.18101	0.0579374	0.0755477	0.0422654	1.26485	0.0910332	0.255363	0	0.122643	0.0613497	1.41844	0.813008	4.49438	1.19048	3.78493	0.863095	2.3569	0	0.886203	1.24224	0.123261	0	2.14403	1.98686		12003	1666	3789	1002	3291	1396	5823	1726	3971	2366	5218	2197	1958	460	6523	3260	282
Chr4:55530585		2.4527	0.120265	3.33686	0.4004	18.3848	3.23044	3.88467	2.50875	0.353625	0.0850702	3.4104	2.46801	5.34704	0.87146	2.9837	0.154464	5.67376	1.62602	5.08475	1.21951	3.13521	2.57485	3.40136	0.769231	3.31715	2.40038	0.159123	0	0.370186	0.0926212		11946	1663	3776	999	3269	1393	5792	1714	3959	2351	5190	2188	1945	459	6502	3237	282
Chr4:55530595		2.25833	0	0.211082	0	12.0595	0.0716332	2.24931	0.057971	0.201461	0	3.23693	0.136488	0.0510465	0	2.14625	0.030656	1.06383	0	1.1236	0	0.11371	0	1.0101	0	1.16794	0.525813	0.0352175	0	1.68623	0.895407		12000	1666	3790	1002	3292	1396	5824	1725	3971	2367	5221	2198	1959	460	6523	3262	282
Chr15:93500632	Prickle1	95.3259	93.0291	60.0093	68.1375	83.6172	82.9949	53.9908	62.1225	31.7793	62.1648	65.2965	73.6716	86.9823	92.9487	95.9074	96.0498	91.2833	78.5674	95.2941	79.5082	69.6472	71.9092	78.7543	93.8101	84.9045	87.6231	70.9677	82.0225	5.52512	8.79904		3851	4361	2148	2357	1996	1970	3032	3411	1287	2051	2749	3350	169	156	6133	6101	5369
Chr15:93500642		99.3507	96.1697	49.1155	75.4349	80.4609	82.0305	50.4288	72.5594	17.094	62.4086	63.1368	81.2724	85.7988	93.5897	93.3138	94.6557	88.14	86.9479	92	81.1475	66.2357	82.265	71.5398	93.0991	86.8149	90.1513	66.6667	78.8889	5.75601	11.7638		3850	4360	2148	2357	1996	1970	3032	3411	1287	2051	2748	3348	169	156	6132	6100	5371
Chr15:93500651		99.4547	99.4265	60.987	65.507	89.7744	80.6091	64.1821	72.4714	43.9782	70.551	70.171	74	89.3491	94.2308	96.0052	94.6575	89.8119	93.658	95.0588	79.5082	78.2476	76.8758	88.2007	86.4388	90.5418	87.6231	74.1936	84.4444	7.5027	9.97626		3851	4359	2148	2357	1995	1970	3032	3411	1287	2051	2749	3350	169	156	6133	6102	5369
Chr15:93500660		99.3768	95.9642	51.4432	72.168	84.7194	80.1321	54.0746	64.2627	52.0591	65.4146	56.7479	68.8955	89.3491	90.3846	95.2544	95.9187	80.6704	84.4564	94.5882	78.6885	61.9069	74.7363	76.9164	89.0376	84.4034	86.1463	67.7419	78.8889	6.24952	7.90605		3851	4361	2148	2357	1996	1968	3031	3411	1287	2050	2749	3350	169	156	6132	6101	5370
Chr15:93500665		99.0911	89.4749	57.0098	72.6771	80.9118	72.2843	47.9881	63.09	42.0357	61.3847	61.1131	70.5373	27.2189	92.3077	97.3912	90.2311	70.4283	83.0125	93.1765	77.0492	69.2776	68.8168	77.9374	87.632	88.4435	87.4824	70.9677	68.5393	2.74967	6.64888		3851	4361	2147	2357	1996	1970	3032	3411	1287	2051	2749	3350	169	156	6133	6101	5370
Chr15:93500668		95.6104	94.3119	62.6629	68.689	82.1643	85.7868	48.5488	60.7918	36.8298	47.3428	58.494	75.3359	27.8107	92.3077	96.4117	95.7213	86.3797	81.8517	94.5882	82.7869	65.9063	79.9706	85.519	89.5085	90.4792	89.9437	72.043	82.2222	6.00756	11.5917		3850	4360	2148	2357	1996	1970	3032	3410	1287	2051	2749	3349	169	156	6131	6100	5367
Chr15:93500677		99.5325	95.7808	66.2011	82.2656	86.3226	82.1646	58.8779	63.4018	63.4033	52.0722	70.7894	75.2537	88.7574	92.3077	98.9402	98.9838	94.4693	81.3703	22.1176	82.7869	75.8825	80.2885	80.1662	91.7297	91.3193	90.1161	83.871	81.1111	8.66379	11.7285		3850	4361	2148	2357	1996	1968	3030	3410	1287	2051	2749	3350	169	156	6133	6101	5370
Chr15:93500694		99.169	97.7747	43.1099	65.5626	79.3484	75.1777	42.5792	56.9795	16.5501	51.4383	48.2169	63.194	86.9823	92.3077	96.1194	94.0174	70.54	75.7009	92.9412	72.9508	69.384	66.3373	77.1626	83.7429	86.3138	88.1153	59.1398	75.5556	3.67369	5.32672		3851	4359	2148	2355	1995	1970	3032	3410	1287	2051	2748	3350	169	156	6133	6101	5370
Chr15:93500719		99.4283	94.9265	69.7653	79.4381	87.0594	86.1805	65.4013	73.4061	31.9588	78.596	68.1935	74.4962	93.4911	95.4839	99.788	98.8353	88.4486	86.0227	94.8113	79.3388	74.0009	82.0059	83.8166	94.3024	89.6357	89.2769	72.043	81.1111	10.9863	15.8949		3848	4356	2130	2349	1986	1961	3003	3388	1261	2037	2729	3325	169	155	6133	6096	5350
Chr15:93500729		92.1737	91.003	60.8574	79.8726	72.9689	76.1687	51.6832	57.9935	29.2929	46.1238	62.1405	63.4518	90.5326	91.5584	93.2137	95.3755	83.6316	85.5726	91.7647	71.3115	63.8162	66.8715	77.8874	91.2646	86.2469	85.5333	66.6667	77.7778	2.64133	6.65381		3846	4357	2146	2355	1994	1968	3030	3409	1287	2051	2747	3349	169	154	6130	6098	5364
Chr2:174295708	Gnas	95.1233	1.31076	21.1982	0.20339	4.16161	0.144865	0.330606	0.0477141	7.885	0.473244	6.80109	0.203832	11.7221	0.325998	93.5842	3.59685	63.8756	0.0999833	51.7806	0.0761615	12.6021	0.0535332	32.2712	0.044964	35.6429	0.350584	37.1747	0.0317729	18.3102	1.63365		19378	25100	1302	1475	8242	6903	24198	23054	3513	2747	2926	2453	1382	1227	10895	10537	12122
Chr2:174295728		98.7872	0.079694	22.5211	0.135501	4.57358	0.376702	0.380181	0.0433651	7.96586	0.545653	8.13119	0.122349	12.7798	0.244499	96.5584	4.20383	64.8704	0.349942	54.169	0.0410076	11.6194	1.17752	32.3392	0.370912	36.8836	0.383877	41.0889	2.88166	19.4319	1.06768		19377	25096	1301	1476	8243	6902	24199	23060	3515	2749	2927	2452	1385	1227	10896	10538	12118
Chr2:174295746		96.3049	0.0876669	21.8294	0.677507	4.31934	0.869187	0.334808	0.0260202	7.54556	0.691412	7.10382	0.244399	12.6445	0.570963	92.4376	1.43291	63.4398	0.583479	56.735	0.0996308	9.61145	0.66095	29.4381	0.146182	36.722	0.1002	40.9737	0.0741683	15.8303	0.939674		19377	25095	1301	1476	8242	6903	24193	23059	3512	2748	2928	2455	1384	1226	10896	10538	12117
Chr2:174295752		96.4177	2.61763	21.8294	0.813559	3.86995	1.27518	0.3265	0.0433708	7.40319	0.509833	7.82104	0.773931	12.2832	0.815661	92.6099	0.180351	63.9703	0.850283	55.3806	0.943341	11.4134	1.69673	30.9322	0.607219	36.9773	0.133634	41.081	0.0953592	18.3644	1.68239		19373	25099	1301	1475	8243	6901	24196	23057	3512	2746	2928	2455	1384	1226	10893	10535	12115
Chr2:174295760		94.9659	1.32701	19.7844	0.542373	3.51899	0.173913	0.330701	1.17989	7.60901	0.2185	6.52545	0.0814996	11.4162	0.163132	94.7832	0.17081	63.1414	0.175161	56.6907	0.134795	10.8745	0.500357	29.6963	0.146281	34.8221	0.543478	40.9634	0.0953693	15.7313	0.649025		19368	25094	1299	1475	8241	6900	24191	23053	3509	2746	2927	2454	1384	1226	10888	10538	12103
Chr2:174295815		90.2959	0.479004	6.92308	0.339213	1.95531	0.144991	0.177987	0.00868432	4.14286	0.255288	3.59343	0.245098	4.99638	0.0819001	86.6513	0.56089	36.85	0.854701	30.4866	0.30529	4.17867	0.233687	18.5931	0.441726	17.0929	0.244211	28.9325	0.148778	2.05798	0.699452		19332	25052	1300	1474	8234	6897	24159	23030	3500	2742	2922	2448	1381	1221	10870	10519	12057
Chr2:174295821		93.0246	0.523309	11.5562	0.407609	2.4325	0.174165	0.244256	0.0347524	5.34897	0.328707	5.13523	1.10565	7.38595	0.493016	92.1314	0.58969	51.5277	0.553274	44.4756	0.434808	8.71805	0.125967	24.2427	0.475759	29.616	1.24789	36.5043	0.276449	1.64378	0.372244		19325	25033	1298	1472	8222	6890	24155	23020	3496	2738	2921	2442	1381	1217	10866	10514	12044
Chr2:174295848		96.758	1.85326	16.6795	1.42566	3.1231	0.290023	0.281539	0.0390863	5.85714	0.364564	5.9911	0.572129	10.0073	0.985222	86.7655	0.599258	56.5142	1.24099	49.1792	0.522761	6.57596	0.0359583	28.3925	1.13366	31.9023	0.446504	33.0507	0.26576	8.36728	1.39355		19309	25037	1295	1473	8229	6896	24153	23026	3500	2743	2921	2447	1379	1218	10858	10513	12043
Chr2:174295900		93.0854	0.951581	22.5232	1.703	5.39126	0.681653	0.319145	0.026079	7.5623	0.657895	8.22481	0.902009	11.8076	0.492611	91.3027	0.981046	63.3394	2.0552	54.486	0.776699	11.5242	0.648532	30.715	0.794281	34.9146	0.658061	40.6145	0.3514	15.7303	2.0389		19278	25011	1292	1468	8217	6895	24127	23007	3491	2736	2918	2439	1372	1218	10831	10499	12002
Chr2:174295902		91.9787	0.949457	21.8051	1.95394	4.33925	0.280526	0.338742	0.0175316	7.44743	0.674663	8.59046	0.879397	12.4438	0.512383	92.0246	1.34706	63.5261	1.14533	53.1569	0.756493	11.3726	0.691916	30.2328	1.10421	36.0697	0.724576	40.9054	1.76648	16.5714	1.52008		19124	24751	1252	1433	8112	6773	23912	22816	3424	2668	2852	2388	1334	1171	10733	10393	11877
Chr7:6730141	Peg3	96.8289	0.114403	34.0909	0	40.8451	2.45902	23.3333	0	36.1702	0	35.5932	0	36.1111	1.42857	97.9707	0.193683	68.3578	0.108755	58.0576	2.16395	16.9248	0.0560853	37.2453	0.526501	48.4749	0.380872	45.058	0.0604839	32.2034	0		6307	8741	44	45	142	122	120	136	94	98	59	81	72	70	6899	6712	4908
Chr7:6730156		99.3501	0.0685714	29.5455	0	41.5493	0	21.6667	0	40.4255	0	35	0	33.3333	1.40845	98.3473	0.0297796	71.8769	0.678426	58.6025	0.0548747	15.4059	0.168256	40.1806	0	49.2102	0	44.6235	1.49043	37.2881	0		6309	8750	44	46	142	122	120	136	94	98	60	81	72	71	6898	6716	4907
Chr7:6730167		99.4137	0.057169	29.5455	0	38.7324	0.819672	21.0084	0	35.1064	0	35.5932	0	31.9444	1.40845	94.7407	0.0148965	68.0929	0	52.1993	0.0549048	14.0487	0	38.0648	0.245614	47.2593	0	41.9859	0	35.5932	0		6311	8746	44	46	142	122	119	136	94	98	59	81	72	71	6902	6713	4908
Chr7:6730169		94.8767	0.0457771	30.2326	0	43.662	1.63934	19.3277	0	36.5591	0	35	0	34.7222	1.42857	96.5738	0.0447027	72.4004	0.896983	57.9578	1.41155	14.8641	1.12486	41.3117	0.56239	47.8035	0.0848896	42.8247	0.0201654	37.2881	1.44928		6285	8738	43	46	142	122	119	136	93	98	60	80	72	70	6888	6711	4895
Chr7:6730175		99.1441	0.0799817	31.8182	2.17391	40.8451	0	21.6667	0	39.3617	1.02041	36.6667	0	36.1111	1.40845	95.7573	0.0744602	71.5217	1.05834	59.9004	0	18.0111	1.34756	39.9247	0	48.3528	0.0423012	41.6562	0.0201491	37.2881	0		6309	8752	44	46	142	122	120	136	94	98	60	81	72	71	6906	6715	4909
Chr7:6730206		89.4254	0.102916	36.3636	0	41.5493	0	21.8487	0	39.3617	0	36.6667	1.23457	33.3333	1.44928	95.6849	0.178838	67.5907	0.108607	55.1852	0.110092	16.5285	0.842697	36.0965	0.0702988	47.0011	1.65535	45.1678	0.0403959	38.983	0		6317	8745	44	46	142	121	119	136	94	98	60	81	72	69	6906	6710	4906
Chr7:6730247		92.0915	0.297789	27.907	0	43.4783	0	21.8487	0	39.5604	1.02041	35.5932	0	35.2113	1.42857	94.2235	1.82117	70.0654	0.788901	59.5061	0.421786	16.1219	0.168919	38.5428	0.421496	46.8759	0.466102	44.1072	1.29397	34.4828	0		6297	8731	43	46	138	121	119	136	91	98	59	81	71	70	6890	6699	4894
Chr7:6730263		98.7854	0.618628	34.8837	0	44.6808	0	22.0339	0.740741	40.8602	1.02041	38.3333	1.25	35.2113	1.40845	94.3162	0.95608	71.1416	0.762527	59.6107	3.10319	17.4154	0.224972	41.0917	1.16034	48.0285	2.32952	44.0316	0.242866	35.0877	0		6257	8729	43	46	141	121	118	135	93	98	60	80	71	71	6844	6694	4879
Chr7:6730280		98.5605	0.357679	30.2326	0	44.2029	0.840336	19.6581	0	41.7582	0	32.7586	0	35.2113	1.42857	94.4079	0.873231	67.7778	0.849781	62.2452	0.445682	18.7674	0.22831	37.8943	0.638072	47.7534	0.556507	44.4614	0.30656	36.3636	0		6252	8667	43	46	138	119	117	134	91	95	58	79	71	70	6849	6642	4860
Chr7:6730291		96.3948	0.377402	34.8837	0	42.3358	0.826446	22.2222	0	38.0435	0	30.5085	0	32.8571	1.40845	94.7754	0.880729	68.6125	0.870275	62.1219	0.513291	16.1487	0.112233	38.9625	0.561798	46.1412	0.508475	41.6455	0.262573	25	1.44928		6241	8744	43	45	137	121	117	136	92	98	59	81	70	71	6833	6699	4865
Chr7:6730301		94.835	0.389016	34.8837	0	43.4783	0.826446	22.5	0	39.3617	0	34.4828	0	34.2857	1.42857	94.6855	1.79024	69.8384	0.870748	62.2267	0.549853	18.424	0.168445	39.3114	0.562588	49.5496	0.678253	44.5737	0.322971	33.3333	0		6273	8740	43	46	138	121	120	133	94	98	58	81	70	70	6868	6703	4887
Chr7:6730328		90.027	0.400229	34.0909	0	43.5714	0.826446	21.6667	0	39.7849	0	33.3333	0	34.7222	1.40845	95.4578	1.10332	68.7909	1.05921	61.1602	0.641261	14.9584	0.16835	38.9161	0.772743	47.9292	0.805426	42.4754	0.343226	39.6552	0		6307	8745	44	46	140	121	120	133	93	98	60	81	72	71	6891	6707	4896
Chr7:6730332		98.8901	0.493119	31.8182	0	43.8849	0.833333	22.0339	0	38.7097	1.02041	39.6552	0	35.2113	4.22535	96.4125	1.10596	68.6595	1.17647	56.0154	0.47654	16.7037	1.7455	39.8942	0.915493	49.6183	0.932994	44.691	0.364299	35.5932	0		6307	8720	44	46	139	120	118	132	93	98	58	77	71	71	6885	6691	4901
Chr7:6730336		98.8582	0.44602	34.0909	2.17391	43.2624	1.65289	22.5	0	38.2979	0	37.2881	0	33.3333	1.40845	94.9782	1.0876	71.9502	1.87755	57.867	0.585759	17.0907	0.168539	39.2992	0.596491	49.2647	0.889077	43.6524	0.322711	38.983	0		6306	8744	44	46	141	121	120	133	94	98	59	81	72	71	6890	6712	4902
Chr7:6730339		98.8743	0.457457	34.8837	0	44.6808	0.826446	21.6667	0	39.7849	0	38.3333	1.23457	36.1111	1.40845	96.4312	2.08613	68.7475	2.03804	58.7724	3.22462	17.7446	0.505618	39.7513	0.666901	49.4553	0.847099	44.6375	0.36371	37.2881	1.44928		6307	8744	43	46	141	121	120	132	93	97	60	81	72	71	6893	6711	4902
Chr7:6730342		98.7957	0.435081	31.8182	0	44.3662	2.47934	23.3333	0.75188	38.7097	2.04082	38.983	1.23457	35.2113	1.42857	96.4912	1.1184	71.2158	1.19728	61.4322	2.03483	16.9895	0.224845	39.5928	0.667135	49.6593	2.16377	42.2127	0.323102	38.983	0		6311	8734	44	46	142	121	120	133	93	98	59	81	71	70	6897	6706	4902
Chr7:6730370		90.52	0.457823	31.8182	0	46.4789	0.826446	21.8487	0	40.4255	1.02041	38.3333	0	36.6197	1.42857	96.7976	1.38599	72.8941	2.14966	63.7619	0.751604	18.4837	0.337079	37.4481	1.44011	48.8841	0.974576	41.7737	1.59403	39.6552	0		6308	8737	44	46	142	121	119	133	94	98	60	81	71	70	6901	6710	4903
Chr7:6730381		98.7963	0.491597	34.0909	0	45.0704	0.826446	22.5	0	40.4255	1.02041	38.3333	0	37.5	1.40845	97.1027	1.44496	71.6147	1.33152	59.0605	0.696098	17.2928	0.392817	39.0666	0.772201	48.1361	1.4818	44.464	0.423472	37.2881	0		6314	8747	44	46	142	121	120	133	94	98	60	81	72	71	6903	6713	4911
Chr7:6730388		94.25	0.468571	31.8182	0	45.7746	0.826446	21.6667	0	40.4255	0	38.983	0	38.0282	1.40845	94.1194	1.42964	71.3325	1.30399	59.5899	0.695843	18.5083	0.392817	39.1419	0.842401	49.3471	1.01652	43.3568	0.625	35.5932	1.44928		6313	8750	44	46	142	121	120	133	94	98	59	81	71	71	6904	6715	4908
Chr7:6730396		89.5945	0.445816	31.8182	0	45.0704	1.65289	20.8333	0	36.1702	0	35.5932	0	37.5	1.40845	92.7299	1.53456	66.6938	1.19598	59.1686	0.714155	16.9154	0.336889	38.9977	0.772472	48.9391	1.01566	41.1676	0.322646	35.5932	0		6314	8748	44	46	142	121	120	133	94	98	59	81	72	71	6905	6712	4912
Chr7:6730398		98.733	0.491429	29.5455	0	45.0704	0.826446	21.6667	0.75188	36.1702	0	36.6667	0	38.8889	1.40845	92.5127	1.38517	71.0242	1.25	60.8454	0.714286	12.8729	0.280584	38.9161	0.842401	49.3471	1.01566	43.9215	1.41129	35.5932	0		6314	8750	44	46	142	121	120	133	94	98	60	81	72	71	6905	6714	4911
Chr7:6730416		94.2192	0.514168	31.8182	0	42.2535	1.65289	23.3333	0	38.2979	1.02041	38.3333	0	38.8889	1.40845	95.3381	1.53388	69.8901	1.35796	59.8264	0.823874	16.1878	0.280584	37.5988	1.1232	49.7143	1.05843	42.2893	0.36283	38.983	2.94118		6314	8752	44	46	142	121	120	133	94	98	60	81	72	71	6907	6715	4912
Chr7:6730434		94.2201	0.537204	31.8182	0	44.3662	0.826446	22.5	0	37.234	0	38.3333	0	38.0282	1.40845	94.2795	1.74237	66.4155	1.52133	60.3672	0.897272	18.0763	0.561167	38.7655	0.878117	45.9445	1.1003	46.2003	2.09593	32.7586	0		6315	8749	44	46	142	121	120	133	94	98	60	81	71	71	6905	6715	4910
Chr7:6730468		85.0491	0.594218	29.5455	2.17391	43.662	1.65289	21.6667	2.25564	37.234	0	36.6667	0	37.5	1.40845	93.5573	1.80194	66.09	1.84732	56.7198	0.805861	15.0829	2.91807	37.4342	2.24561	48	1.14262	43.1052	0.524088	30.5085	1.44928		6314	8751	44	46	142	121	120	133	94	98	60	81	72	71	6907	6715	4913
Chr7:60005043	PWS/AS	93.8344	0.58049	19.6078	0	3.98197	0	0.408928	0.0937647	42.8571	0.27027	18.5792	0	34.1463	0	87.9635	0.806747	79.6805	2.06055	81.4123	0.374332	58.9856	1.207	53.3615	0.46729	83.318	0.530348	79.701	0.753065	0.915831	0.0419463		13916	14126	102	122	1331	1605	5869	4266	112	370	183	221	82	102	9762	8181	2692
Chr7:60005053		92.6948	0.552721	19.6078	0	3.98496	0	0.374851	0	45.1327	1.35135	15.9341	0	36.1446	0	86.8223	0.7823	83.7528	2.06142	80.8081	0.374933	65.7143	0.30175	57.1761	0.51474	81.0627	0.472255	83.3027	2.17277	0.74171	0.0840689		14127	14112	102	122	1330	1604	5869	4265	113	370	182	221	83	102	9850	8181	2702
Chr7:60005080		91.3345	0.410794	17.6471	0	5.11278	0.0623441	0.375171	4.47726	37.1681	0.815217	16.9399	0	35.3659	0	87.6204	0.550122	69.7597	2.0185	79.6857	0.321371	55.9701	0.241838	52.8671	0.280243	75.8824	0.47142	77.5881	0.560519	0.785683	0.0419639		14148	14119	102	122	1330	1604	5864	4266	113	368	183	221	82	102	9863	8180	2705
Chr7:60005093		93.998	0.361497	21.5686	0	4.28894	0.062422	0.477408	0.117261	41.9643	1.35135	18.6813	0	42.6829	0.990099	89.3576	2.64156	80.1555	1.97895	82.2149	0.29459	70.2854	0.181269	53.7564	0.421743	79.6549	0.354191	81.5719	1.96422	3.76038	0		14112	14108	102	121	1329	1602	5865	4264	112	370	182	221	82	101	9838	8177	2701
Chr7:60005112		95.6534	2.11603	21.5686	0	4.44947	0	0.460594	0.0939188	40.708	0.543478	16.0221	0.452489	41.4634	0	93.3726	2.64479	82.6248	0.168848	82.3609	0.268025	68.1141	0.181488	55.1402	0.703565	85.3194	0.473373	81.5081	0.404289	0.917431	0		14126	14083	102	122	1326	1599	5862	4259	113	368	181	221	82	102	9838	8167	2705
Chr7:60005124		93.201	1.30598	21	0	4.37076	0	0.46083	0.0469704	42.8571	0.27027	19.2308	0	40.7407	0	97.7201	1.91106	86.5506	1.89793	82.2171	0.241611	69.6329	0.242131	54.4351	0.187178	84.9065	0.532229	84.5882	0.386033	0.919037	0.0420345		14105	14089	100	122	1327	1601	5859	4258	112	370	182	221	81	102	9825	8163	2699
Chr7:60005143		90.1943	0.171099	16.4948	0	3.9604	0.063012	0.446889	0.141409	40.367	0.271739	17.1271	0	38.2716	0	95.0115	1.02053	79.2075	0.127011	78.8639	0.188476	55.1438	0.242866	51.0823	0.093985	73.5643	0.237671	80.4252	0.24674	0.485866	0		13584	14027	97	122	1313	1587	5818	4243	109	368	181	219	81	102	9522	8133	2650
Chr7:60005145		91.3098	0.192692	15.3061	0	3.65297	0.94518	0.395189	0	38.3178	0.543478	15.5556	0	31.25	0	91.556	0.221402	80.6207	0.127173	71.0537	0.215343	42.4396	0.0606428	48.5577	0.14111	64.7962	0.178678	75.9229	0.247481	0.926743	0		13475	14012	98	122	1314	1587	5820	4245	107	368	180	220	80	100	9486	8130	2642
Chr7:60005147		93.1289	3.65157	13.4021	0.826446	3.90207	0	0.413365	0.0472925	41.5094	1.64835	17.5141	0.917431	35.8025	1.0101	94.9932	0.209334	80.6646	0.169563	78.4377	0.188832	65.5654	0.304507	53.3012	0.895382	78.6468	0.239234	77.5185	2.84905	0.841453	1.22415		13535	13994	97	121	1307	1583	5806	4229	106	364	177	218	81	99	9527	8121	2648
Chr7:60005157		95.841	0.18166	17.0213	0	5.41601	0.128123	0.43875	0.143575	42.3077	0.277008	17.3184	0.46083	43.4211	0	95.5543	0.187032	80.5523	0.12848	78.6164	0.191991	66.0477	0.123533	52.4469	2.15414	81.1235	0.305064	78.69	0.198127	0.723982	0		12984	13762	94	120	1274	1561	5698	4179	104	361	179	217	76	99	9200	8020	2571
Chr7:60005163		88.972	0.137184	15.2174	0	3.35196	0	0.388761	0.11868	36.6337	0.547945	16.9492	0	37.6812	0	84.6704	0.1241	72.0731	0.0852515	70.7676	0.136874	55.0336	0.0617284	49.2804	0.0476191	72.1286	0.242424	73.5432	0.376749	0.638978	0		12967	13850	92	118	1253	1558	5659	4213	101	365	177	216	69	101	9224	8058	2571
Chr7:60005187		90.3358	0.115892	10.8108	0	1.99052	0	0.306748	0.0718735	34.2466	0.284091	7.91367	0	30.2326	1.05263	91.3972	0.137431	71.3678	0.0431406	71.9894	0.136724	60.7206	0.0616523	44.7958	1.67064	72.4964	0.0603865	79.6742	0.143549	6.61765	0.0429185		9054	13806	74	118	1055	1562	4890	4174	73	352	139	214	43	95	6463	8004	1879
Chr7:60005200		90.5761	0.0710328	15.4762	0	3.49531	0.0625	0.419527	0.0470035	40	0.273973	18.3544	0.458716	39.6226	0	98.8602	0.110186	80.8604	0	82.8731	0.107383	59.3208	0.0605327	51.0893	0.0467508	73.388	0.118203	83.6223	0.0527704	0.877621	0.0421941		11768	14078	84	122	1173	1600	5244	4255	95	365	158	218	53	102	8159	8168	2278
Chr7:60005229		92.6258	0.0212389	19.1919	0	3.91705	1.74564	0.4	4.47726	41.6667	0.271003	19.0751	0	38.4615	0	94.0531	0.024432	84.9865	1.93684	80.6054	0.0802998	63.0573	2.7761	56.9706	0.794022	86.1502	0	85.4286	0	4.10531	0		13615	14125	99	122	1302	1604	5750	4266	108	369	173	221	65	103	9484	8186	2591
Chr7:60005284		90.6407	0.0282725	21.5686	0	3.99698	0	0.494796	0.117069	42.4779	0	14.3646	0	36.9048	0	88.2216	0.0122026	78.2464	0	79.3626	0	53.7461	0.964436	48.3721	0	81.086	1.17647	84.9627	0.0174825	0.743332	0.0419463		14157	14148	102	122	1326	1605	5861	4271	113	370	181	222	84	104	9857	8195	2703
Chr7:142581761	Igf2-H19	0.0721352	93.9433	1.03806	18.3183	0.681342	4.10703	1.6144	0.242817	0.386997	8.52071	1.49402	5.94203	0.943396	10.2564	1.15072	92.1994	3.38983	59.0524	0.0568505	52.3013	7.979	19.1464	4.19418	55.669	4.15347	45.9151	0.765446	38.23	0.101215	2.35492		9704	9956	578	333	1908	1607	13999	7413	1292	845	1004	690	424	429	7995	7602	2832
Chr7:142581774		2.26507	91.3655	2.82686	20.2417	0.0533903	5.02254	5.3854	2.57711	2.04724	8.12121	1.51668	6.19469	2.39234	10.5634	4.13066	95.327	10.3004	54.3905	0.17311	57.6788	6.81696	19.8193	7.13154	54.5865	3.31532	48.2554	2.58653	39.6093	0.171057	5.16129		9492	9601	566	331	1873	1553	13778	7295	1270	825	989	678	418	426	7868	7340	2796
Chr7:142581781		0.105955	85.9552	4.43262	17.8462	2.37838	5.47231	5.85958	0.206982	0.715421	6.94275	1.82186	10.7784	3.41463	10.5012	0.102236	90.0829	11.1994	55.6694	7.76163	56.4395	12.1526	19.1606	5.09426	49.3261	6.79825	42.9445	6.03838	34.5304	0.206256	4.85269		9438	9249	564	325	1850	1535	13687	7247	1258	821	988	668	410	419	7825	7119	2768
Chr7:142581795		0.0373227	70.5185	1.2024	14.4981	1.93798	4.33387	5.62479	0.173693	1.5859	5.20548	0.56243	6.84474	1.60428	6.90608	1.106	75.2381	7.21978	45.9691	3.36491	42.5101	8.57495	13.6461	4.2703	38.4974	4.13855	34.3192	1.00111	25.8317	0.0779423	6.143		8038	7425	499	269	1548	1246	12036	6333	1135	730	889	599	374	362	6962	5775	2507
Chr7:142581798		0.0639386	78.6362	1.23457	14.4487	1.07167	2.99003	4.58974	0.176906	1.26126	6.54596	0.802752	4.91525	2.73224	8.91365	0.0738334	84.4856	9.27877	49.6887	0.0335796	46.387	6.72956	12.9765	4.75267	39.357	3.35664	36.953	2.8182	31.7393	1.59744	6.33368		7820	7054	486	263	1493	1204	11700	6218	1110	718	872	590	366	359	6772	5511	2468
Chr7:142581802		0.0782983	75.9094	2.73684	18.75	1.84175	3.14626	8.05474	0.163132	1.82482	5.9322	9.22897	5.30822	2.19178	8.96359	2.11109	82.1378	14.7554	49.7048	5.89647	46.2982	8.63724	11.7257	4.66143	39.4057	5.36913	39.8913	4.42978	31.0002	0.203087	5.74534		7663	7285	475	256	1466	1176	11546	6130	1096	708	856	584	365	357	6679	5660	2433
Chr7:142581850		0.164835	61.1278	0.404858	16.9643	0.162602	1.373	1.23253	0.090009	1.92926	4.25532	0.547445	10.7143	0.529101	6.66667	0	60.2576	8.07018	42.8571	3.29966	30.4641	7.41191	13.255	2.81849	24.6196	3.97946	25.8007	0.748503	17.8615	0.074184	4.40252		3640	2660	247	112	615	437	6653	3333	622	376	548	308	189	165	3655	2174	1425
Chr7:142581872		0.530598	79.5275	9.375	17.8322	8.44116	11.3387	6.90214	6.18088	8.06754	10.4137	17.2986	6.42361	3.9039	11.3497	2.4477	89.8371	31.2756	58.5068	9.30533	62.5518	17.5513	24.9167	11.8652	58.1492	15.562	51.0297	5.34531	44.3588	0.39185	12.4881		8481	8719	480	286	1623	1367	12344	6601	1066	701	844	576	333	326	7027	6632	2446
Chr7:142581880		0.437956	84.3401	1.5748	12.5413	1.0514	5.16529	4.48444	6.21037	7.15564	8.17694	3.81166	9.47712	0.862069	8.11594	0.78933	77.1844	14.1908	54.3733	0.339821	45.9414	12.3914	16.8361	8.05195	56.0966	6.97227	44.5951	6.95882	36.4201	0.258972	3.58114		8905	9138	508	303	1712	1452	12889	6940	1118	746	892	612	348	345	7348	6947	2558
Chr7:142582021		1.58698	92.3704	8.99654	17.5595	2.44664	8.43672	6.77509	2.99892	7.3903	8.58823	4.56349	6.82148	8.23529	12.5581	3.20776	94.2099	16.7604	61.0758	7.82486	54.7199	20.0209	23.571	15.7143	55.2136	13.5902	53.3404	12.3959	47.6082	0.369375	7.74383		9767	10053	578	336	1921	1612	14081	7436	1299	850	1008	689	425	430	8043	7651	2846
Chr7:142582027		1.54618	89.5585	1.20898	16.6667	0.364583	6.57568	1.75414	0.34965	1.77059	8.35294	1.98413	11.1756	0.235294	10.2326	4.42401	93.9746	12.0126	56.6629	5	54.6421	12.0293	18.691	8.33977	52.1173	6.90017	48.7969	2.04488	41.4741	0.402955	10.9296		9766	10056	579	336	1920	1612	14081	7436	1299	850	1008	689	425	430	8047	7651	2847
Chr7:142582044		1.38277	82.9654	0.345423	12.2024	1.35346	5.45906	0.0426106	0.322798	0.461894	6.94118	1.68651	5.66038	0.471698	9.76744	4.76131	92.5359	7.65718	53.7466	0.960452	50.1555	6.79561	14.614	6.79537	54.3085	6.76481	47.1191	3.9095	38.8708	0.201478	3.09883		9763	10056	579	336	1921	1612	14081	7435	1299	850	1008	689	424	430	8044	7650	2847
Chr7:142582046		1.64841	92.284	1.7301	15.4762	3.38542	6.57568	5.73072	0.376648	1.54083	10.0118	5.66038	6.67634	3.05882	11.6822	4.84713	92.1176	14.4413	58.2161	5.25424	58.9059	11.2448	19.9175	11.3514	53.5119	6.79748	50.3539	6.13575	43.0361	0.335796	6.45161		9767	10057	578	336	1920	1612	14082	7434	1298	849	1007	689	425	428	8046	7650	2846
Chr7:142582056		1.64925	87.9686	2.9361	14.2857	2.13542	5.3383	0.0639295	0.282524	0.615858	8.58823	2.18254	6.2591	1.64706	10	4.65001	91.8629	17.4692	61.6345	1.0452	50.5056	15.4208	20.4599	10.6178	54.2195	7.81086	46.094	8.19909	43.0269	0.302216	1.9263		9762	10057	579	336	1920	1611	14078	7433	1299	850	1008	687	425	430	8043	7644	2845
Chr7:142582058		3.6654	92.1846	3.45423	17.2619	2.34253	5.7072	2.74838	2.77105	2.15716	8.70588	4.7619	8.418	1.64706	12.093	4.68556	90.8485	18.2648	63.4733	4.49153	54.4064	13.3298	22.6282	14.7161	54.6343	9.14186	49.0279	7.05882	42.2551	0.201545	7.58274		9767	10057	579	336	1921	1612	14081	7434	1298	850	1008	689	425	430	8046	7649	2847
Chr7:142582087		3.89105	73.4387	0.172712	6.54762	0.208225	2.72953	0.0497406	0.228618	0.538876	7.06714	1.4881	4.06386	0.470588	7.90698	5.99055	81.3358	5.94025	45.7785	0.932467	43.5831	4.23419	15.9104	3.70943	43.3587	7.31793	36.3026	2.15385	31.1209	0.134318	2.17847		9766	10056	579	336	1921	1612	14073	7436	1299	849	1008	689	425	430	8046	7651	2845
Chr7:143295094	Kcnq1-Kcnq1ot1	96.8074	1.90985	38.6364	0	34.3629	0.816327	20.1183	0	43.7126	0	33.0827	0.793651	40.1316	1.12994	89.1407	1.44058	61.8355	0.609093	53.4834	1.48351	17.402	0.141543	32.2442	1.06888	45.4424	0.461741	39.0874	0.361378	25.7669	1.03093		12529	13090	88	92	259	245	169	312	167	205	133	126	152	177	10148	10829	4816
Chr7:143295099		96.895	0.656088	35.2273	0	33.2046	0.816327	20.1183	0.319489	44.0476	0.485437	37.3134	0.793651	41.8301	0.561798	94.67	0.673059	62.2563	1.0853	53.6401	0.380043	16.3465	0.141243	32.8747	1.06888	44.7342	1.71222	38.7591	1.21827	26.9939	1.53846		12528	13108	88	91	259	245	169	313	168	206	134	126	153	178	10150	10846	4822
Chr7:143295111		97.8393	0.503356	35.2273	2.17391	34.1085	0.819672	20.7101	0.319489	44.9102	0.487805	35.0746	1.5873	40.5229	1.1236	92.9773	1.44244	65.8714	0.391304	53.7157	0.32214	16.4858	0.7431	33.3238	1.10086	44.099	0.264026	40.1978	0.259389	26.9939	1.03093		12542	13112	88	92	258	244	169	313	167	205	134	126	153	178	10167	10815	4820
Chr7:143295123		96.9136	2.01843	37.5	2.17391	33.2046	1.22449	20.8333	0	45.5621	0	35.8209	3.1746	39.8693	1.68539	94.0887	1.22524	63.2932	0.390625	52.781	0.175285	15.6883	2.82087	33.095	0.118659	43.5204	1.02074	39.3844	1.07018	21.6049	0		12539	13129	88	92	259	245	168	311	169	206	134	126	153	178	10167	10855	4822
Chr7:143295133		99.4894	0.267094	36.3636	0	32.0463	1.22449	20.1183	0	43.787	0	33.0827	0	39.2157	0.561798	95.5208	0.249032	58.5062	1.47794	53.0342	0.117107	12.6967	0.105895	33.7439	0.178147	37.751	0.0659413	39.8224	0.14676	24.6914	0		12533	13104	88	91	259	245	169	311	169	205	133	125	153	178	10158	10842	4820
Chr7:143295152		97.8601	0.267543	36.3636	1.08696	34.3629	1.64609	20.1183	0.320513	46.1538	0.985222	35.3383	1.6	36.6013	2.25989	95.0778	0.26738	64.6058	0.304282	53.7968	0.185239	16.0433	0.141343	35.0616	2.02261	43.3646	1.88243	38.865	0.10158	24.5399	1.03093		12524	13082	88	92	259	243	169	312	169	203	133	125	153	177	10158	10846	4820
Chr7:143295190		96.5203	0.612042	34.0909	0	30.6202	0.409836	20.2381	0.320513	39.645	0.97561	31.5789	0.8	35.0993	2.85714	88.3895	0.711908	55.1724	0.673767	52.393	0.585938	12.4649	1.91218	32.3656	0.506857	38.169	3.64722	35.0633	0.283447	20.3704	1.53846		12501	13071	88	92	258	244	168	312	169	205	133	125	151	175	10146	10816	4814
Chr7:143295215		87.8812	0.945386	32.1429	0	30.7087	1.25	15.8537	0.974026	38.5093	0.980392	29.4574	0.813008	34.0136	1.7341	90.5314	2.06755	59.2034	2.83891	51.8434	1.1047	13.3096	0.718391	29.7384	1.44665	42.5597	1.22407	34.1982	1.10714	20.7547	0.531915		12394	12799	84	86	254	240	164	308	161	204	129	123	147	173	10086	10689	4770
Chr7:143295228		91.3047	1.06326	35.2941	0	30.7087	1.24481	18.6747	0.328947	39.375	2.94118	31.25	0	36.9128	2.27273	93.4956	3.5257	61.574	3.23568	52.608	1.40817	15.265	1.24422	32.5392	2.0108	42.1864	2.5227	36.9873	0.548321	25	1.03627		12340	12979	85	91	254	241	166	304	160	204	128	125	149	176	10024	10778	4765
Chr7:143295260		95.7403	1.51634	37.1795	2.24719	32.2034	2.24215	19.7368	1.38408	41.1392	1.5625	31.3043	2.52101	39.1304	2.38095	91.7405	3.34796	62.478	3.00988	51.1185	1.81708	15.0779	1.43067	32.6354	1.89835	42.5592	1.60082	37.3428	0.911641	25.3521	1.69492		11691	12728	78	89	236	223	152	289	158	192	115	119	138	168	9480	10484	4552
Chr7:143295281		90.5004	1.55579	37.3494	3.40909	31.3492	2.54237	20.2454	0.645161	39.1566	1.47783	37.6923	2.43902	41.0596	2.33918	88.2089	2.75459	61.2313	3.82765	56.1395	3.12714	19.4366	1.24246	31.3006	2.20304	43.1174	2.78054	35.736	1.05239	28.2209	1.06952		12390	13048	83	88	252	236	163	310	166	203	130	123	151	171	10016	10782	4759
Chr7:143295283		95.4689	1.65517	36.4706	4.49438	32.1569	2.10084	19.7531	0.323625	42.5926	1.5	37.4046	2.4	40.3974	1.68539	89.6187	2.69794	62.2768	3.29622	54.4698	4.28655	18.0541	1.06534	32.4675	1.63983	43.9435	1.95364	39.3637	2.0281	27.1605	1.59574		12381	13050	85	89	255	238	162	309	162	200	131	125	151	178	10018	10786	4761
Chr7:143295292		91.7217	1.63734	37.2093	4.49438	29.5276	1.23967	20	1.30293	40.2439	2.45098	33.3333	1.62602	36.2416	1.69492	93.5188	2.91532	58.1993	2.83719	53.6128	2.91528	16.1121	1.13355	32.2553	1.93395	45.9077	2.08196	35.9735	1.71887	26.25	2.13904		12418	13070	86	89	254	242	165	307	164	204	132	123	149	177	10029	10805	4787
Chr7:143295296		90.4541	3.15653	37.5	2.24719	29.0698	1.23457	19.0184	0.967742	42.7711	2.42718	36.5672	0.8	41.3333	2.82486	93.0925	3.30869	60.6578	2.65795	51.6149	2.11914	16.1064	0.9908	31.0345	1.96253	42.0964	1.85185	36.8103	1.70506	23.6025	3.7037		12487	13084	88	89	258	243	163	310	166	206	134	125	150	177	10105	10820	4804
Chr7:143295342		96.3223	2.85671	42.0455	4.3956	30.5019	2.04082	21.3018	0.638978	41.4201	1.94175	33.5821	3.1746	39.2157	2.80899	87.4052	4.47926	61.3071	3.1901	53.1376	2.65978	14.8847	1.83357	32.0172	2.52151	39.4183	2.76862	36.0458	1.28393	23.9264	1.54639		12535	13127	88	91	259	245	169	313	169	206	134	126	153	178	10155	10850	4820
Chr7:143295376		94.4866	2.65082	32.9545	5.49451	30.5019	3.67347	17.8571	0.958466	40.8284	3.88349	32.0896	0.793651	35.2941	2.24719	90.7373	5.82489	57.7474	3.75434	51.3666	3.01111	12.9843	1.16361	30.778	2.22288	37.4081	2.34246	36.7622	3.80674	23.4568	1.53846		12533	13128	88	91	259	245	168	313	169	206	134	126	153	178	10159	10850	4821
Chr7:143295406		93.5471	2.81797	35.2273	3.26087	28.1853	1.63265	19.5266	1.59744	40.2367	2.42718	33.5821	0.793651	33.3333	2.80899	90.7176	4.60702	59.5811	3.88371	51.9068	3.10704	14.1061	1.44621	29.8627	2.25252	41.0684	2.60125	34.2256	1.83517	24.5399	2.57732		12537	13130	88	92	259	245	169	313	169	206	134	126	153	178	10159	10853	4822
Chr7:143295411		91.1143	2.76445	38.6364	3.26087	28.9575	1.63265	20.1183	0.638978	42.0118	3.39806	36.0902	2.38095	35.2941	2.24719	90.1585	5.03179	57.1547	3.99219	51.0999	3.05864	16.3408	1.48096	31.1124	2.54966	41.9032	2.60125	33.5051	2.07184	27.1605	1.53846		12537	13131	88	92	259	245	169	313	169	206	133	126	153	178	10161	10851	4822
Chr7:143295428		94.0276	2.90175	39.7727	4.34783	31.6602	1.63934	17.7515	1.27796	42.8571	2.42718	35.0746	1.5873	37.2549	2.80899	89.7658	6.19241	60.2737	4.38178	51.8763	3.32229	14.171	1.58674	30.9013	2.40142	43.1386	2.79881	37.9991	2.29678	25.7669	1.53846		12541	13130	88	92	259	244	169	313	168	206	134	126	153	178	10162	10852	4823
Chr7:143295438		90.4067	2.85649	38.6364	4.34783	30.5019	2.04082	17.7515	0.958466	40.2367	3.88349	35.0746	1.5873	33.9869	3.37079	89.124	5.62368	58.4906	3.75353	52.5982	4.33554	15.2584	1.37566	29.6339	2.37178	38.8648	3.32784	37.5125	1.73423	27.6074	2.05128		12540	13128	88	92	259	245	169	313	169	206	134	126	153	178	10160	10847	4823
Chr7:143295443		91.8408	2.88806	40.9091	4.34783	30.2326	1.63265	18.3432	0.319489	40.2367	3.39806	35.0746	0.793651	38.5621	2.80899	91.1605	4.87468	61.0328	3.95051	51.5294	3.25504	15.433	1.4457	32.1694	2.78932	43.773	3.09822	36.6657	1.6	26.3804	1.53846		12538	13123	88	92	258	245	169	313	169	206	134	126	153	178	10159	10852	4822
Chr7:143295457		93.4179	5.29806	38.6364	4.34783	30.5019	1.63265	20.1183	0.638978	43.787	3.88349	40.2985	3.2	39.4737	3.37079	90.2283	5.18689	60.0788	4.66985	52.453	3.40554	16.3929	3.17572	31.6648	3.35013	42.0367	2.96834	36.3324	1.71383	25.7669	3.07692		12534	13118	88	92	259	245	169	313	169	206	134	125	152	178	10162	10835	4822
Chr7:143295470		90.3197	3.00076	38.6364	4.34783	30.5019	1.63265	19.5266	2.23642	42.6035	2.42718	39.5522	3.96825	38.5621	2.80899	90.248	5.90566	57.9722	3.96963	53.1395	3.56621	15.8115	2.39774	31.073	3.05366	41.5832	3.0303	38.6829	1.8018	29.4479	3.07692		12541	13130	88	92	259	245	169	313	169	206	134	126	153	178	10162	10854	4823
Chr11:22971952	Commd1-Zrsr1	93.4065	2.72898	3.14582	0.225428	0.833333	0.549901	0.110083	0.0490477	0.772653	0.0583771	0.486903	0.509725	1.12755	0.180914	95.6356	1.10979	26.1412	0.314491	13.3739	0.0843882	2.04531	0.161955	15.3634	0.158937	14.0778	1.30118	19.6349	0.803896	1.65958	1.52351		22234	21290	2702	4436	8760	8547	19985	36699	8542	8565	16225	14910	4257	4422	12579	10903	10493
Chr11:22971975		91.2297	2.80321	2.66469	0.067598	0.981511	0.490998	3.05607	0.901711	0.760857	0.0934034	0.190969	0.0804182	0.938747	0.271125	93.3153	0.504263	23.581	0.215072	12.8382	0.116785	2.02894	0.103093	15.4573	0.722126	13.6152	0.728618	21.2741	0.146809	1.93823	0.0940557		22257	21297	2702	4438	8762	8554	19993	36708	8543	8565	16233	14922	4261	4426	12581	10907	10500
Chr11:22971982		88.6837	1.13177	4.9241	0.112689	0.741755	0.0467782	0.100055	0.0544989	0.760946	0.116781	0.345083	0.0804343	0.7277	0.406688	95.7244	3.35626	26.7696	0.686631	14.5184	0.136293	2.10824	0.0883783	15.7877	0.5924	14.0243	1.33438	21.9018	0.170015	3.67478	0.0752398		22251	21294	2701	4437	8763	8551	19989	36698	8542	8563	16228	14919	4260	4426	12583	10905	10497
Chr11:22971999		88.6992	1.08941	3.70096	0.766629	1.02798	0.0935454	0.125031	0.0463152	0.761302	0.0700444	0.51143	0.589891	1.15105	0.0225989	95.2388	0.440246	25.3929	0.165508	11.2942	0.129803	2.43826	0.0883783	15.7089	0.766007	14.0455	1.24495	20.1515	0.1082	1.99359	0.0877578		22255	21296	2702	4435	8755	8552	19995	36705	8538	8566	16229	14918	4257	4425	12581	10903	10499
Chr11:22972010		93.0491	1.08925	3.7037	0.585849	0.570581	0.245557	0.0950095	0.0108956	1.41636	0.0116713	0.498891	1.16614	1.14996	0.112994	96.4862	0.366703	25.7069	0.140624	13.632	0.0908383	2.02894	0.0294507	16.047	0.072223	13.5212	0.706199	21.2539	0.108142	3.26246	0.607998		22256	21299	2700	4438	8763	8552	19998	36712	8543	8568	16236	14921	4261	4425	12579	10908	10503
Chr11:22972036		95.4658	0.267643	4.77071	0.112689	0.81041	0.596212	0.485194	0.0435777	0.807963	0.0466853	0.523689	0.0268025	0.750821	0.0451773	97.2339	1.54932	23.8739	0.413565	14.5202	0.0778766	2.0771	0.677267	17.1234	1.2852	14.7647	0.672948	20.8744	0.0309071	3.63966	0.0752115		22253	21297	2704	4437	8761	8554	19992	36716	8540	8568	16231	14924	4262	4427	12581	10908	10501
Chr11:22972054		92.0004	3.49361	3.0718	0.0676285	0.570516	0.105263	0.115058	0.0190658	0.772743	0.0817184	0.431247	0.0804182	0.751174	0.0452182	94.2421	2.47547	26.9055	0.670197	14.5148	1.51191	2.04499	0.073616	15.9968	0.490975	14.6544	0.627873	21.2982	0.146786	3.80109	0.0689525		22251	21296	2702	4436	8764	8550	19990	36715	8541	8566	16232	14922	4260	4423	12574	10907	10496
Chr11:22972082		93.2794	0.8545	4.29312	0.0676285	0.559616	0.619956	0.120072	0.63186	1.17178	0.0700607	1.07852	0.623491	0.822175	0.11302	96.6057	1.25642	25.4171	0.0496319	14.5919	1.1683	2.04596	0.619104	16.6935	0.578035	14.2142	0.67325	22.0345	0.973875	3.74608	0.0626841		22245	21299	2702	4436	8756	8549	19988	36717	8534	8564	16226	14916	4257	4424	12580	10904	10489
Chr11:22972093		95.6715	1.94476	4.40741	0.47372	0.479507	0.0351041	0.110039	0.0354194	1.46404	0.0700444	0.154131	0.0536445	1.47992	0.0678887	90.3447	1.22925	26.0078	0.0496607	12.0528	0.0519481	1.98238	0.530348	15.6585	0.0433463	14.7163	0.998766	20.93	0.0541209	3.46631	0.0376223		22225	21288	2700	4433	8759	8546	19993	36703	8538	8566	16220	14913	4257	4419	12563	10901	10493
Chr11:22972112		95.4265	0.925708	4.19295	0.406596	0.491316	0.410028	1.11645	0.0327109	0.77383	1.06395	0.456255	0.570317	1.03481	0.0679502	95.4836	2.24998	25.1313	0.0414113	14.5407	0.0909091	2.33108	0.545321	16.1919	0.549768	13.3068	0.685008	21.951	0.0696379	2.93091	0.382637		22193	21281	2695	4427	8752	8536	19974	36685	8529	8553	16219	14904	4252	4415	12532	10889	10473
Chr11:22972120		95.5845	0.937441	5.24164	0.113276	0.98556	0.423081	0.105316	0.0273418	0.917108	0.0351947	0.482673	1.00942	1.06082	0.0227324	95.0816	0.929933	25.3065	0.0747819	14.523	0.0782167	2.31715	0.0443525	16.6474	0.0290023	14.8985	0.721452	18.5902	0.0853971	3.38651	0.0503461		22149	21228	2690	4414	8726	8509	19940	36574	8505	8524	16160	14860	4242	4399	12504	10861	10440
Chr11:22972127		95.635	2.61466	4.49102	0.524396	0.713382	1.24099	0.0805194	1.21844	0.684851	0.070738	0.744694	0.52161	0.737218	0.182857	97.5042	3.43617	25.2997	0.759282	14.5222	0.0784467	2.44134	0.118606	17.2009	0.917698	12.6558	1.5496	20.4826	1.12115	5.0218	0.764468		21993	21150	2672	4386	8691	8461	19871	36440	8469	8482	16114	14762	4205	4375	12421	10826	10427
Chr11:22972131		95.6103	0.211466	5.33531	0.0903955	0.525114	0.0117123	0.105131	0.0299932	0.750469	0	0.141861	0.0268402	0.752941	0.0453104	94.1537	1.56078	24.6396	0.041401	13.9157	0.0714657	2.0466	1.07638	15.0674	0.0433965	14.0826	0.0673325	20.9983	0.092829	2.50733	0.0501788		22211	21280	2699	4425	8760	8538	19975	36675	8528	8548	16213	14903	4250	4414	12555	10892	10475
Chr12:109528253	Dlk1-Dio3	5.32964	95.0339	5.49451	30.9091	2.31023	4.69043	1.23178	1.37532	2.67062	23.3333	1.68067	37.3134	5.10204	20.6897	2.19598	96.6966	41.2606	83.6053	18.5341	76.0163	20.1633	27.0578	4.05616	52.1041	7.41613	78.0919	11.2955	72.2034	0.398406	1.83299		6492	2658	182	55	909	533	4871	5017	337	210	238	67	196	87	4827	2785	1539
Chr12:109528257		13.9492	93.0023	6.04396	27.2727	2.9703	5.62852	1.37521	4.26465	5.05952	26.1905	2.94118	32.8358	5.58376	24.1379	15.4133	96.267	44.8993	83.8258	19.8709	75.8465	22.9388	26.2467	8.68435	52.6758	8.48057	76.7668	10.4453	72.3202	1.49402	3.05499		6495	2658	182	55	909	533	4872	5018	336	210	238	67	197	87	4827	2786	1539
Chr12:109528270		7.59162	96.9868	4.3956	23.6364	3.08031	4.50281	1.49897	0.996214	3.2641	22.381	2.94118	32.8358	3.04569	20.6897	10.8925	97.5584	39.2208	84.0591	22.2285	75.395	17.4694	21.9598	3.79615	51.1094	7.12184	71.9081	11.6241	72.561	0.896414	2.64766		6494	2655	182	55	909	533	4870	5019	337	210	238	67	197	87	4829	2785	1540
Chr12:109528275		5.81897	94.6893	4.94505	29.0909	1.65198	4.69043	1.60131	0.617653	2.37389	21.4286	2.10084	34.3284	4.56853	21.8391	4.99068	94.5781	41.4935	80.6376	20.7748	74.5373	17.3061	26.0946	3.27613	51.1468	6.95755	75.6184	9.39271	70.3252	1.49402	4.48065		6496	2655	182	55	908	533	4871	5019	337	210	238	67	197	87	4829	2785	1540
Chr12:109528299		3.35746	90.9845	4.94505	29.0909	2.64026	5.06567	0.225919	0.558548	4.74777	22.5962	4.64135	31.8182	5.07614	22.9885	3.95773	95.5068	40.1559	76.947	21.1355	76.8083	21.1774	21.9598	4.36817	51.1094	7.89629	74.6242	11.7599	67.9322	0.59761	2.03666		6493	2651	182	55	909	533	4869	5013	337	208	237	66	197	87	4826	2782	1539
Chr12:109528306		0.0616143	87.571	3.2967	23.6364	1.76018	3.94737	2.6305	0.279609	1.78042	17.2249	0.843882	20.8955	3.5533	17.2414	0.518242	80.7346	36.4346	73.104	17.4487	68.9937	13.5025	18.0385	2.86011	48.2759	6.42689	67.9646	10.0932	62.1603	1.09562	3.86965		6492	2639	182	55	909	532	4866	5007	337	209	237	67	197	87	4824	2777	1537
Chr12:109528329		1.88068	91.03	4.3956	18.8679	1.54015	3.39623	2.28583	0.19984	1.78571	15.7895	1.68776	26.8657	4.56853	19.5402	0.0621762	81.9625	38.4115	68.1534	19.234	72.8675	16.4069	16.6667	5.359	44.862	5.96222	71.5929	10.0609	63.7849	0.3996	1.83299		6487	2631	182	53	909	530	4856	5004	336	209	237	67	197	87	4825	2772	1536
Chr12:109528345		1.31092	95.7698	4.97238	29.0909	1.10132	3.57815	1.4012	0.34	2.67857	18.6603	1.26582	27.2727	4.06091	18.6046	1.11871	94.1835	41.2647	75.2739	18.3277	77.1779	19.7541	25.9194	4.00416	49.5399	6.96576	76.6372	10.0486	72.8698	0.699301	2.04082		6484	2624	181	55	908	531	4853	5000	336	209	237	66	197	86	4827	2768	1534
Chr12:109528347		1.60395	95.1693	3.84615	25.4545	0.550055	4.14313	0.10305	1.18	2.38095	19.1388	1.26582	28.3582	4.06091	19.7674	1.73985	89.1218	40.2082	77.9343	17.7596	74.0808	14.4262	23.8179	3.27954	48.8497	6.54867	74.5133	10.3323	67.3261	0.499501	2.03666		6484	2629	182	55	909	531	4852	5000	336	209	237	67	197	86	4828	2767	1537
Chr12:109528355		1.20315	94.4699	4.94505	27.2727	0.879121	5.27307	2.18557	1.54123	2.97619	19.6172	1.27119	31.3433	4.06091	19.7674	4.5172	93.1522	38.4615	75.6651	19.6001	76.8149	20.5086	24.1893	4.73219	51.9172	5.43414	77.1479	11.3231	71.2824	0.999001	3.46232		6483	2622	182	55	910	531	4850	4996	336	209	236	67	197	86	4826	2760	1534
Chr12:109528365		5.09102	95.4251	3.8674	27.2727	0.550661	3.40265	0.103178	0.200321	2.08955	18.2692	0.843882	28.3582	3.04569	17.4419	10.3648	91.8537	41.4108	76.8388	19.6167	75.2269	20.9188	27.2329	3.28125	50.5376	7.49705	75.5102	8.69565	70.0546	1.4	1.83673		6482	2623	181	55	908	529	4846	4992	335	208	237	67	197	86	4824	2762	1531
Chr12:109528375		3.75116	93.3613	5.55556	23.6364	1.54355	3.96226	0.12389	0.240626	2.68657	20.5742	2.11864	32.8358	4.56853	16.4706	7.79436	95.8303	37.9896	79.1994	19.6786	74.9773	22.3684	26.2927	3.48958	50.384	5.84416	75.7979	10.4429	74.2331	3.3033	2.44399		6478	2621	180	55	907	530	4843	4987	335	209	236	67	197	85	4824	2758	1532
Chr12:109528378		1.79123	98.3933	3.88889	27.2727	1.87638	4.90566	0.103242	1.10265	2.67857	23.0769	0.843882	28.3582	4.06091	19.0476	5.66625	96.8081	40.7311	81.0047	17.8129	72.1364	20.871	25.8319	3.125	50.6154	6.61157	75.7979	10.9261	71.9945	0.7	3.87755		6476	2614	180	55	906	530	4843	4988	336	208	237	67	197	84	4818	2757	1532
Chr12:109528391		9.36098	97.0948	5.11364	26.9231	1.10619	3.59168	0.124018	0.34164	3.29341	22.3301	1.68776	35.8209	4.59184	18.8235	8.21577	95.6443	40.9686	80.5643	18.0277	78.4966	15.3339	29.6752	5.01305	52.9593	7.0922	74.7116	10.7855	76.3823	0.401204	2.65849		6463	2616	176	52	904	529	4838	4976	334	206	237	67	196	85	4820	2755	1528
Chr12:109528396		3.14241	98.3519	4.44444	26.9231	1.55039	3.96226	3.05722	0.361156	1.20482	20.8738	2.57511	34.3284	4.10256	19.7674	6.08136	96.7225	41.5627	78.0142	18.4315	73.1808	17.0651	27.2408	4.80669	51.8919	6.63114	73.9053	9.89011	73.1323	0.40201	3.08008		6460	2609	180	52	903	530	4841	4984	332	206	233	67	195	86	4818	2746	1523
Chr12:109528398		5.80316	98.3883	3.91061	20.3704	0.555556	3.42205	0.124327	0.241158	2.7027	20.9756	1.7316	31.8182	4.14508	19.0476	2.74257	94.8998	38.0827	73.9199	17.7419	74.3496	15.7461	24.2318	2.56544	52.0527	6.97812	71.4286	9.27961	69.0199	0.301508	2.05339		6462	2606	179	54	900	526	4826	4976	333	205	231	66	193	84	4813	2745	1523
Chr12:109528403		3.58362	95.2234	4.02299	30.1887	1.5625	3.80228	1.84609	0.241546	2.41692	20.6897	1.72414	28.5714	3.57143	13.253	6.59867	96.0526	38.7097	82.6603	16.3739	73.0646	15.3019	21.6169	3.9267	50.4247	6.639	74.8658	11.8249	71.0454	0.100705	3.11203		6446	2596	174	53	896	526	4821	4968	331	203	232	63	196	83	4804	2736	1519
Chr12:109528412		1.77991	96.5116	4.02299	26.4151	2.89855	4	0.103648	1.52764	3.64742	23.6453	2.5974	31.25	6.21762	18.2927	8.36454	96.7171	44.716	79.8413	19.2494	76.9443	20.0331	28.0919	3.19706	52.44	7.29537	75.045	13.8662	74.4651	0.302115	2.47934		6461	2580	174	53	897	525	4824	4975	329	203	231	64	193	82	4806	2711	1514
Chr12:109528414		2.52596	96.6602	3.46821	31.3726	1.22222	4.18251	0.580431	1.34646	2.10843	22.3881	1.7316	28.125	3.10881	16.8675	4.12071	97.7139	38.3245	79.1898	17.5603	74.1475	14.6281	25.8834	4.4596	51.5504	7.4096	74.5275	9.88562	69.5382	0.301811	2.26804		6453	2575	173	51	900	526	4824	4976	332	201	231	64	193	83	4805	2712	1516
Chr12:109528419		1.04426	98.2365	4.16667	25	1.91226	4.03846	0.124818	0.222132	1.85759	20.2073	0.888889	31.1475	4.34783	15.1899	3.20755	96.5059	38.5494	81.9967	18.9685	77.8404	21.3211	23.235	3.48837	51.3106	8.89021	71.7949	11.0836	75.7576	1.11902	3.11203		6416	2495	168	44	889	520	4807	4952	323	193	225	61	184	79	4770	2633	1489
Chr12:109528421		0.0620829	97.2011	4.70588	28.2609	0.672646	3.2882	0.0623571	0.181196	1.22324	17.4359	0.884956	25	5.26316	15.8537	2.06422	97.3137	36.7114	76.2794	17.3204	74.5548	12.6456	21.5179	3.36134	48.7382	4.99703	69.5811	9.25545	72.7082	0.405268	2.90456		6443	2501	170	46	892	517	4811	4967	327	195	226	64	190	82	4796	2643	1490
Chr12:109528426		4.92212	96.8533	4.14201	25.5319	1.0181	3.68217	0.083455	0.242424	2.16049	19.2513	0	26.6667	3.74332	12.987	0.920695	97.393	36.3144	75.2286	17.6113	74.6988	12.8978	17.9695	3.11675	49.9197	5.26001	72.2015	10.0248	65.1548	0.305188	2.31092		6420	2447	169	47	884	516	4793	4950	324	187	222	60	187	77	4779	2570	1476
Chr12:109528429		1.98593	98.3416	4.26829	26.087	1.48741	3.53635	0.0209118	0.242522	2.50784	17.3913	0.456621	25.4237	3.27869	15.7895	4.30582	95.4617	37.0548	80.4549	18.9796	74.7801	21.1327	23.0352	3.12335	50.4862	6.55442	72.9858	9.95025	72.3358	1.83673	1.2685		6395	2412	164	46	874	509	4782	4948	319	184	219	59	183	76	4761	2534	1460
Chr12:109528442		0.0813537	93.1349	3.40136	20.5128	1.08827	2.74262	0.0649351	0.230802	1.08303	16.6667	1.03093	27.2727	1.93548	9.67742	2.18484	94.9443	35.312	83.8772	14.7738	73.3632	14.8746	21.7181	2.47389	46.1538	5.1735	73.6898	7.36519	68.6912	0.214133	0.892857		6146	2083	147	39	827	474	4620	4766	277	156	194	55	155	62	4577	2156	1314
Chr12:109528444		0.097688	93.441	2.08333	18.4211	0.846433	2.09644	0.0432713	0.189195	1.06007	16.4474	0.518135	22.2222	1.92308	16.129	1.72564	94.4782	33.0751	82.1186	14.1579	71.51	9.95516	17.8917	2.80066	43.6414	5.05051	70.7609	5.53846	66.1179	0.322581	2.45536		6142	2043	144	38	827	477	4622	4757	283	152	193	54	156	62	4578	2137	1291
Chr12:109528449		1.76991	94.1492	5.46875	21.0526	1.78117	2.21239	0.921555	1.1421	0.796813	20.8955	0.584795	20	1.49254	9.25926	4.30917	94.2357	33.278	79.7024	16.3026	67.6525	16.5414	19.1753	3.30818	46.3532	5.81626	73.6095	8.21791	66.9173	0.45045	0.930233		5876	1863	128	38	786	452	4449	4553	251	134	171	50	134	54	4386	1943	1205
Chr12:109528452		1.11209	95.6496	4.09836	22.8571	0.929615	1.62791	0.116225	0.181241	1.2766	19.0476	1.79641	21.2766	1.6	9.80392	5.06478	94.2857	32.872	80.4494	12.8892	69.7856	13.3398	19.5931	4.37912	44.3992	5.10551	70.5736	8.3612	65.5689	1.04773	0.963855		5665	1724	122	35	753	430	4302	4414	235	126	167	47	125	51	4245	1820	1156
Chr6:30737609	Mest/Peg1	95.6056	7.50164	60.1082	5.31195	11.5197	1.08055	14.1298	0.195916	48.458	4.93741	52.2278	8.64514	24.9145	7.16156	92.9785	7.7735	68.7942	4.87572	50.4687	2.18409	14.5266	3.71061	44.7773	2.31081	-	-	52.8836	4.66701	19.3367	2.25864		24918	28887	6841	3991	11042	1018	6780	13271	8236	7190	6127	5853	5266	5348	26846	32971	6502
Chr6:30737611		95.7741	7.33974	52.0836	4.98497	8.7449	0.589391	7.36749	0.0979875	47.9243	3.99277	49.2084	7.33083	24.8527	2.75023	92.3002	4.74528	70.1938	6.32773	55.0849	0.598413	10.5517	1.16183	46.1538	2.31204	-	-	48.2262	2.59436	10.4076	1.73896		24918	28843	6839	3992	11035	1018	6773	13267	8238	7188	6127	5852	5263	5345	26845	32938	6502
Chr6:30737624		94.1118	7.24231	54.3354	8.5213	9.99004	6.69291	15.836	8.02502	42.3161	6.06229	50.1061	10.6746	24.3828	5.19918	89.0326	3.843	68.2252	6.77503	52.6418	2.39303	7.7368	2.71615	45.1186	4.25269	-	-	45.6078	4.50295	14.2609	4.15667		24914	28872	6839	3990	11041	1016	6782	13271	8238	7192	6125	5855	5266	5347	26834	32943	6502
Chr6:30737638		96.5909	3.54249	66.652	6.0887	12.0098	1.27701	7.50516	6.9389	49.8907	8.74583	57.5253	12.5171	27.763	12.3808	93.3132	5.71489	74.2347	8.44032	55.2449	3.6541	15.9759	3.48187	50.5856	3.24687	-	-	47.975	6.91408	22.3716	2.03837		24904	28878	6840	3991	11041	1018	6782	13273	8236	7192	6126	5856	5266	5347	26814	32949	6501
Chr6:30737666		86.569	3.03156	34.1763	3.13362	5.76993	0.491159	7.29658	0.0602773	33.6045	3.12848	29.9967	3.62207	18.2561	2.63699	89.8704	3.16358	57.7296	2.9231	38.1322	0.169051	6.26657	0.0829016	37.4144	1.51702	-	-	45.6436	4.59443	3.10195	0.9994		24920	28896	6841	3989	11040	1018	6784	13272	8237	7192	6124	5853	5264	5347	26852	32969	6501
Chr6:30737751		98.2814	3.88962	50.7388	2.80631	10.3433	5.00491	14.4017	0.09045	47.061	2.49026	51.3796	6.14754	22.3424	4.22588	98.2146	4.7185	71.2263	4.44232	50.8565	3.13598	11.2343	0.934191	44.6896	2.08297	-	-	45.9665	4.30184	15.6616	1.03896		24904	28846	6835	3991	11041	1019	6777	13267	8234	7188	6125	5856	5268	5348	26828	32913	6499
Chr6:30737790		94.7671	2.75204	47.7675	1.67752	7.79621	0.491159	7.44838	0.045242	33.2685	2.51704	44.5824	5.18126	18.1455	3.1215	93.9913	3.81375	59.846	2.32304	53.1953	0.273295	9.02292	0.0622794	41.621	0.599965	-	-	40.5005	2.25931	3.66833	0.319808		24862	28815	6831	3994	11031	1018	6780	13262	8230	7191	6119	5848	5263	5350	26778	32881	6495
Chr6:30737807		93.8363	2.99806	64.2073	3.55533	10.2283	3.53982	7.47457	3.03738	49.3317	4.22751	54.0412	7.43463	22.2602	3.92377	95.1941	3.37567	70.8385	3.53777	55.4872	0.390168	8.94191	0.0829703	45.6677	1.41218	-	-	48.123	0.294985	21.3154	0.998801		24855	28852	6831	3994	11038	1017	6783	13268	8230	7191	6112	5851	5265	5352	26759	32912	6488
Chr6:30737809		96.7433	3.88242	62.8421	4.23241	9.93839	0.589391	14.3447	0.105493	49.4656	3.42237	53.3431	6.90126	22.0323	3.21435	95.2989	3.84253	69.8276	3.04562	55.2321	0.390219	8.89585	0.207469	45.8226	1.71166	-	-	48.3068	4.39516	20.2474	0.619628		24872	28848	6833	3993	11038	1018	6783	13271	8234	7188	6117	5854	5265	5351	26781	32921	6496
Chr10:13091188	Plagl1/Zac1	96.4092	4.15348	32.8313	3.1848	2.94931	0.986252	0.181072	1.16333	23.3663	2.30378	11.4441	6.43705	11.6141	1.96828	92.3272	3.86069	57.8923	3.38433	39.4505	2.66167	1.60835	4.00825	33.8457	2.12033	-	-	31.9968	0.35035	6.14071	0.324532		31831	35392	13612	14161	15190	16730	24852	21576	21163	16104	14514	14836	15111	14378	31188	37584	17346
Chr10:13091193		90.9114	3.24521	23.443	0.578892	2.57912	1.60712	0.112613	0.0463199	20.051	2.67469	10.7086	4.99293	9.86242	0.834376	89.2661	6.13433	49.6484	2.24179	37.2316	0.279006	2.21439	0.0989283	29.0455	1.57637	-	-	29.8728	0.265252	2.90182	0.390625		31831	35406	13616	14165	15199	16738	24864	21589	21166	16114	14521	14841	15118	14382	31191	37608	17348
Chr10:13091210		96.1294	4.03661	28.4969	2.02612	3.53971	2.12143	0.217199	3.68758	25.5422	3.79794	11.5167	4.88446	9.8545	1.59194	96.5272	4.62234	56.2262	3.36057	44.2763	2.72901	4.04824	2.20976	32.2632	2.00702	-	-	29.7627	2.05675	3.83827	0.361277		31830	35401	13612	14165	15199	16734	24862	21586	21165	16114	14518	14843	15120	14385	31185	37600	17346
Chr10:13091215		94.5222	4.41945	30.0499	1.1366	3.26337	2.2108	0.1408	0.0416937	25.8139	5.03352	12.5964	4.98619	11.4087	3.26775	94.3069	3.48407	58.1032	2.54895	39.4733	2.59325	7.02596	2.43239	33.1677	2.52963	-	-	28.2459	1.71128	6.50051	0.928656		31783	35389	13614	14165	15199	16736	24858	21586	21163	16112	14520	14841	15120	14383	31143	37571	17345
Chr10:13091217		96.782	5.04199	24.8843	1.92729	2.59988	2.27707	0.237339	11.9372	21.6699	3.64968	13.0821	4.97305	11.3382	3.90207	96.8026	4.5096	51.1328	4.35639	40.108	4.92038	2.35609	3.41387	28.7216	2.47748	-	-	27.5031	3.78841	4.1789	1.04673		31821	35363	13611	14165	15193	16732	24859	21588	21163	16111	14516	14840	15117	14377	31182	37520	17347
Chr10:13091231		96.7863	4.22412	30.2447	0.98143	2.27706	1.10593	0.229376	4.5187	23.1783	1.67018	11.0637	4.42961	11.3059	2.32267	96.9675	3.95094	56.1552	2.56128	34.8699	4.9418	3.45047	0.758888	30.3543	1.6362	-	-	27.2439	0.220187	5.39433	0.309598		31832	35392	13609	14163	15195	16728	24850	21577	21162	16106	14516	14832	15116	14380	31195	37586	17343
Chr10:13091242		95.9446	4.25057	34.5405	2.1182	1.63837	3.62072	0.128742	0.0555787	27.4583	4.69274	12.2383	5.66673	10.047	3.30992	94.8678	3.59546	58.0898	3.2273	32.9645	2.52536	1.46696	1.26979	34.1923	3.86297	-	-	23.2627	3.8192	5.85223	0.722554		31834	35407	13613	14163	15198	16737	24856	21591	21163	16110	14520	14841	15119	14381	31195	37603	17349
Chr10:13091253		97.8422	4.07806	37.253	4.15137	3.21795	3.04751	6.4677	3.90477	27.3896	5.08937	13.8962	8.79499	12.5736	3.38594	97.0736	4.0819	61.3762	6.18736	39.5919	5.08371	6.11554	4.19621	36.7895	1.79553	-	-	33.7761	2.79251	9.2169	0.788795		31838	35409	13615	14164	15196	16735	24862	21589	21165	16112	14522	14838	15119	14383	31199	37605	17352
Chr10:13091267		97.71	3.14089	39.4418	3.26908	2.32283	2.83256	13.1008	7.50845	28.7342	7.16103	13.668	8.92183	13.1671	3.51182	95.9997	3.189	63.2968	7.60674	39.76	4.69579	3.3371	6.90082	35.5311	4.98642	-	-	33.8564	5.24999	9.30693	0.626705		31834	35404	13615	14163	15197	16734	24861	21589	21156	16115	14523	14840	15121	14380	31198	37598	17350
Chr10:13091284		97.7478	2.4841	40.6801	1.22873	2.59296	2.4622	0.128742	0.0648508	27.2409	2.59498	13.1198	5.51775	10.0695	2.00988	98.1823	3.38654	61.319	6.83201	39.5853	4.66984	2.34838	3.36356	35.3654	1.66236	-	-	30.1593	0.185213	9.1443	0.147471		31835	35385	13616	14161	15195	16733	24856	21588	21163	16108	14520	14843	15115	14379	31193	37590	17347
Chr10:13091298		97.3741	1.98548	40.6861	0.903955	2.46775	1.66119	0.683884	3.59459	26.7915	1.09883	11.5215	2.70234	9.63816	1.57825	98.3332	3.25309	63.2417	3.65027	39.8427	4.85946	1.57969	4.34496	36.0468	0.920713	-	-	30.2274	0.0750676	10.2431	0.523367		31837	35407	13614	14160	15196	16735	24858	21588	21156	16108	14512	14839	15117	14383	31197	37595	17343
Chr10:13091317		87.5888	2.62147	33.1863	1.34916	2.35069	0.771439	0.140862	0.0278061	22.9121	4.04298	10.0048	4.27425	9.50301	1.4061	91.0858	3.47745	55.2673	2.36508	38.0514	2.49268	2.30177	1.2867	31.095	0.463914	-	-	30.1836	1.67268	5.48076	0.302561		31826	35400	13602	14157	15187	16722	24847	21578	21146	16102	14513	14833	15111	14366	31186	37585	17343
Chr11:12025411	Grb10	99.1651	60.7947	62.0012	33.7003	38.0938	38.3391	29.8565	28.8316	57.1491	17.7446	49.264	58.4448	53.1787	46.5805	92.629	45.4755	71.5554	67.2615	62.1486	49.4162	55.5171	39.75	57.4794	38.0679	-	-	48.6978	29.9258	21.0526	7.29596		21560	26953	6866	7267	3284	2890	3902	9500	2280	2412	2921	2842	6465	6580	23484	31252	3491
Chr11:12025419		99.6946	45.5961	51.9155	24.1636	24.1547	17.5839	52.8191	28.7097	16.1036	14.1909	45.6194	30.8125	32.7712	28.7929	92.4008	49.3926	65.6268	38.9646	47.5355	37.8788	24.0601	17.5837	48.5496	33.6241	-	-	23.3244	32.4952	19.6283	3.82716		21612	27033	6865	7263	3283	2889	3902	9502	2279	2410	2922	2843	6463	6578	23542	31361	3494
Chr11:12025447		96.2875	23.9233	47.0381	15.5451	13.1643	8.04717	75.6166	10.3987	7.62115	18.3597	36.7879	28.4404	24.0966	23.3639	94.1423	30.2201	56.3146	28.0218	29.5881	16.0958	18.1865	21.332	42.68	25.1276	-	-	36.4473	5.42458	8.4818	3.83505		21037	26585	6820	7237	3274	2883	3892	9482	2270	2402	2914	2834	6420	6540	22859	30665	3484
Chr11:12025452		98.0272	27.9537	48.7912	16.6091	19.4444	19.1401	0.359712	18.688	10.6655	28.7141	30.2334	38.7791	25.8954	25.0803	92.0691	38.4728	59.5409	34.8474	36.3713	14.4601	18.0574	19.3629	41.7361	13.9476	-	-	42.6508	20.5171	14.1806	2.01979		21036	26594	6825	7237	3276	2884	3892	9482	2269	2403	2914	2834	6422	6539	22860	30671	3485
Chr11:12025460		95.4647	6.34777	37.8664	1.2987	5.15873	6.37782	0.179856	0.0421896	2.02822	2.16306	16.4379	11.9224	5.3107	4.145	88.6221	10.8691	42.066	10.5263	9.91875	7.08736	7.99432	5.71208	23.2114	2.36659	-	-	20.3041	0.132307	5.77072	0.12366		21035	26592	6824	7238	3276	2885	3892	9481	2268	2404	2914	2835	6421	6538	22860	30674	3485
Chr11:12025481		99.0921	9.98684	40.7592	7.17247	5.25031	1.69903	0.231303	0.0527482	0.352734	1.33111	19.9107	18.6596	9.48894	7.64526	92.6506	6.94051	42.3364	15.0695	19.6749	10.563	10.7221	1.04267	21.5288	7.98329	-	-	35.4678	5.37777	12.897	2.34955		21037	26595	6823	7236	3276	2884	3891	9479	2268	2404	2913	2835	6418	6540	22859	30675	3484
Chr11:12025522		98.7587	3.73101	27.5099	2.18413	3.9084	2.28928	0.0773196	0.0211416	0.309735	0.0835073	6.96876	3.38744	4.27124	0.214231	98.8086	1.21728	36.2435	2.01042	10.0673	5.36082	3.68265	0.0386175	18.4612	0.603388	-	-	9.10602	0.0240732	9.06274	0.371134		21027	26588	6823	7234	3275	2883	3880	9460	2260	2395	2913	2834	6415	6535	22831	30642	3482
Chr11:12025555		98.806	33.1766	45.757	12.6659	9.6518	12.1664	52.4067	0.317158	16.3347	9.64509	27.2228	15.8898	18.1478	14.2923	98.8128	28.8325	47.4605	15.5622	25.8688	3.17209	12.5355	11.3514	35.9528	22.6323	-	-	20.6217	20.1902	12.9744	2.96785		21021	26588	6823	7232	3274	2885	3885	9459	2259	2395	2913	2832	6414	6535	22827	30646	3485
Chr11:12025561		92.7875	17.5853	42.1431	7.60509	9.80153	6.58807	0.23172	11.1663	0.575986	3.59081	16.4036	13.4039	13.2876	8.38562	98.8083	27.1181	45.4806	12.0715	19.6749	12.5773	12.3659	12.9419	25.1374	12.2534	-	-	14.4045	0.144404	13.7931	2.88541		21019	26579	6822	7232	3275	2884	3884	9457	2257	2395	2914	2835	6412	6535	22825	30640	3485
Chr11:12025576		94.8589	5.06791	37.6559	6.21195	4.33588	0.623917	0.128899	0.0529269	0.354925	8.0234	11.8819	2.50529	5.06941	5.20594	98.5927	2.51607	43.6818	1.11773	19.3268	0.127065	9.87063	7.01314	19.1446	4.78625	-	-	20	5.32658	9.93018	0.453983		21007	26579	6817	7228	3275	2885	3879	9447	2254	2393	2912	2834	6411	6531	22810	30643	3482
Chr11:12025578		98.133	1.5922	37.9123	3.77698	4.15267	1.4915	0.23172	0.0634652	0.35461	0.0835771	11.3324	1.79894	5.78693	1.66794	92.3391	6.54807	41.7361	6.35551	19.3946	0.158755	5.99948	3.66725	22.6135	0.95216	-	-	18.2714	5.20294	12.2868	1.07216		20996	26567	6821	7228	3275	2883	3884	9454	2256	2393	2912	2835	6411	6535	22804	30635	3479
Chr11:12025580		95.481	6.71532	39.0616	4.17531	6.01527	0.208189	0.180319	0.0528821	0.310559	3.88634	11.7102	7.09245	6.2997	5.35824	98.6584	7.28388	43.7016	2.08488	19.372	0.142857	7.83452	0.250917	17.6171	3.11121	-	-	14.4887	0.144474	12.9407	0.535861		21000	26581	6820	7233	3275	2882	3882	9455	2254	2393	2912	2834	6413	6532	22809	30643	3485
Chr11:12025586		98.464	8.03706	35.6524	4.80077	4.06107	2.56677	29.0862	0.211506	0.266075	1.4214	13.7113	5.82627	7.15845	3.09247	98.5778	5.25731	42.1355	4.24634	25.5397	5.46205	6.03749	5.57807	19.1892	2.34556	-	-	14.5326	5.24661	9.4537	0.702479		20963	26552	6813	7228	3275	2883	3885	9456	2255	2392	2910	2832	6412	6532	22781	30605	3484
Chr11:12025597		98.171	1.44482	34.6182	1.63525	2.66136	1.63365	0.41365	21.3634	0.356665	1.72052	11.8884	2.82885	4.79762	1.70245	98.3473	1.32661	43.3631	1.06912	19.0275	0.174686	6.35044	0.270741	16.5851	0.558529	-	-	19.7691	0.181028	12.0977	0.70132		20066	26024	6797	7216	3269	2877	3868	9432	2243	2383	2902	2828	6399	6520	21782	29926	3473
Chr11:12025602		95.028	1.48791	38.9585	4.81543	5.54364	0.521921	0.103359	0.0530223	0.400534	5.71189	14.1185	4.06648	6.01562	5.858	98.3122	1.47308	43.2996	3.03785	18.9806	0.0954198	6.06061	0.231884	20.373	3.02678	-	-	19.6263	5.17866	14.2802	1.36476		19610	26144	6779	7206	3265	2874	3870	9430	2247	2381	2904	2828	6400	6521	21270	30073	3455
Chr11:12025609		90.4159	1.38815	34.5719	1.50782	6.20416	0.17331	0.206186	11.0088	0.222124	0.125733	13.3975	1.7284	6.51903	4.24131	94.6931	3.63134	43.5757	3.82324	19.2038	0.127024	7.75695	3.53418	19.2174	6.76115	-	-	19.7591	0.192725	13.6434	1.36139		20127	26438	6809	7229	3272	2885	3880	9447	2251	2386	2911	2835	6412	6531	21764	30402	3479
Chr11:12025614		97.9252	6.08676	41.6765	5.37619	4.16157	2.29326	0.232138	9.23354	8.15872	0.294241	15.3079	7.67056	8.71467	4.32051	98.1642	1.52825	43.6311	3.3557	19.3467	0.127206	11.0377	0.367008	20.1267	3.06977	-	-	19.9795	5.16285	13.4548	0.661157		20146	26303	6800	7217	3268	2878	3877	9433	2243	2379	2907	2829	6403	6527	21735	30296	3470
Chr11:12025621		97.7935	1.65178	36.365	2.94932	4.27611	0.312717	0.128966	0.0529717	0.311526	0.0419992	13.1959	12.1469	6.96222	6.56039	98.2492	1.57566	46.6763	5.04473	21.6671	0.317612	9.31798	2.47295	22.6188	5.24971	-	-	14.3095	0.0844187	12.4467	1.40496		16950	21613	6806	7222	3274	2878	3877	9439	2247	2381	2910	2832	6406	6524	18277	24815	3475
Chr11:12025625		97.8375	3.98958	36.7988	5.90431	4.6135	2.11585	0.103066	0.0740898	8.98976	3.56544	11.4777	4.30943	6.35044	1.56178	98.0182	6.59672	44.9971	2.87913	25.0771	0.222187	11.0824	7.85563	20.9293	0.928936	-	-	19.9026	4.65984	13.4392	0.618557		20439	26494	6810	7232	3273	2883	3881	9448	2247	2384	2910	2831	6409	6531	22101	30500	3478
Chr11:12025628		98.0201	3.72657	36.4397	3.70575	4.00122	1.94242	0.154599	9.99471	4.04265	8.16925	10.5082	5.57516	8.90796	3.47573	93.1067	7.84521	40.1609	2.73224	28.295	0.222187	7.36093	2.68236	19.3029	2.90225	-	-	14.3479	0.0963739	9.91864	1.52577		20557	26244	6814	7232	3274	2883	3881	9445	2251	2387	2912	2834	6410	6531	22181	30235	3481
Chr11:12025639		97.9133	1.6673	39.0896	2.41064	5.83919	0.346861	0.128999	0.0529101	0.267023	0.0839631	13.2646	5.86158	5.67686	5.74801	92.8138	1.49421	43.6656	2.63419	19.3376	0.111199	6.21198	0.193274	20.8919	2.6273	-	-	14.4028	0.144665	9.68992	1.36082		20750	26390	6810	7218	3271	2883	3876	9450	2247	2382	2910	2832	6412	6524	22557	30384	3481
Chr11:12025644		97.4649	4.58907	36.7865	4.23881	5.62519	3.71657	0.129099	0	0.177936	0.167997	10.3709	4.52457	6.66147	2.58845	98.2422	5.23143	40.3105	5.6163	19.3485	0.174909	11.4548	5.7187	19.2582	4.57714	-	-	14.3956	0.120496	7.48352	0.660611		20788	26367	6815	7219	3271	2879	3873	9440	2248	2381	2912	2829	6410	6529	22585	30355	3478
Chr11:12025655		97.8483	2.83201	40.2056	4.77509	7.46406	0.521376	23.2	0.349539	10.8096	0.209996	16.2887	11.5507	6.96222	3.6776	98.1054	12.0952	43.8793	3.50398	25.6533	0.26997	9.20269	2.54777	24.4395	1.1855	-	-	9.52198	0.144631	9.46103	3.59059		20774	26377	6810	7225	3269	2877	3875	9441	2248	2381	2910	2831	6406	6526	22538	30384	3480
Chr11:12025657		97.9111	1.76924	37.929	6.0036	7.63359	4.92201	0.128833	0.0211595	0.355398	0.210172	15.3107	8.18342	6.6126	3.22976	98.273	9.94875	45.2456	6.65343	21.6489	0.222399	8.90039	5.30888	21.0923	6.36469	-	-	19.7133	4.70744	11.8171	0.57732		20872	26452	6818	7229	3275	2885	3881	9452	2251	2379	2913	2835	6412	6533	22698	30436	3481
Chr11:12025665		97.6086	1.67851	36.9278	2.65523	3.48411	1.49254	0.10304	0.042337	0.400534	0.0419992	13.2509	4.19753	6.97239	3.01823	97.9858	2.94697	42.0614	3.70462	30.5104	0.365021	6.40114	4.98069	20.7051	2.62607	-	-	14.3844	0.144526	10.3061	0.453608		20908	26452	6816	7231	3272	2881	3882	9448	2247	2381	2913	2835	6411	6527	22689	30438	3483
Chr11:12025670		98.3588	4.07422	35.0954	7.6114	7.18654	1.66609	0.154799	9.21039	0.222717	0.126369	9.35351	4.87977	5.13661	3.55501	92.7777	1.60284	41.0109	10.0771	19.3603	0.270227	9.1698	9.35266	19.2778	3.0014	-	-	14.3955	0.156759	8.80869	0.247627		20777	25870	6810	7226	3270	2881	3876	9435	2245	2374	2908	2828	6405	6526	22569	29822	3482
Chr11:12025676		95.0499	4.46387	33.2697	1.50844	7.20611	0.485942	0.335224	10.4716	0.311111	0	13.8583	1.55422	4.80574	2.57274	96.713	9.50315	43.7769	2.95873	19.3711	0.190506	9.28275	0.444359	19.1641	0.837015	-	-	14.4047	0.13261	9.5275	0.495254		20828	26076	6814	7226	3275	2881	3878	9435	2250	2379	2908	2831	6409	6530	22604	29969	3479
Chr11:12025686		97.3669	8.97014	36.0318	3.79061	8.36141	0.522102	0.129299	0.063647	0.222816	0	10.1444	1.31113	4.84375	1.53398	98.3835	7.06527	45.0935	2.76326	10.2167	0.159185	2.98353	0.852713	17.2118	0.769051	-	-	12.8304	0.169123	10.7143	1.11801		20850	26120	6794	7202	3265	2873	3867	9427	2244	2373	2908	2822	6400	6519	22641	30105	3475
Chr11:12025692		95.648	4.68359	36.2489	3.29412	2.53667	2.74306	0.128932	0.042328	8.04087	0.168279	8.82555	1.34133	4.24337	0.306279	96.8002	4.07673	43.7141	1.24224	19.3268	0.127045	4.68305	1.96949	19.0379	0.813197	-	-	14.3918	0.156645	9.45736	0.329897		20910	26390	6814	7225	3272	2880	3878	9450	2251	2377	2912	2833	6410	6530	22720	30392	3484
Chr11:12025694		96.9664	1.7161	35.2656	1.53485	4.00244	0.138841	0.0773196	0.0211707	0.310973	0	8.96599	0.458716	4.70918	0.260377	98.1549	1.64177	36.5854	1.06806	26.633	0.222222	6.20716	0.231616	19.0631	0.789963	-	-	14.4009	0.144526	11.5027	1.11386		20899	26397	6814	7232	3273	2881	3880	9447	2251	2378	2911	2834	6413	6529	22709	30394	3485
Chr11:12025700		94.3013	1.74706	35.3176	1.54386	2.50774	0.105337	0.156535	0.021427	0.22553	0.0426076	9.07195	2.03571	5.60467	0.325531	97.6895	3.16199	43.8607	2.48869	19.585	5.4613	5.79596	3.05284	21.1495	0.988468	-	-	19.826	0.244888	12.3631	0.417362		20847	26101	6753	7125	3230	2848	3833	9334	2217	2347	2877	2800	6334	6451	22636	30076	3445
Chr17:12742173	Igf2r	96.0455	6.16774	56.8943	4.57516	3.41794	0.139421	0.425713	0.0450248	27.7348	1.93128	20.123	2.59054	24.8782	1.66271	94.8824	4.21941	52.3218	4.13986	50.4779	0.934579	7.00692	0.468384	32.58	2.61675	-	-	48.1152	1.09481	15.4414	1.89304		9230	7750	2299	2142	2955	2869	2349	2221	4269	3987	3901	3783	3079	2526	9653	11850	3058
Chr17:12742192		96.8259	4.89906	59.3736	6.15959	5.58376	0.696864	3.27939	0.135074	26.9681	1.20512	20.3538	3.14815	26.0318	1.8225	96.9894	7.01783	57.8207	4.75658	51.0155	6.61479	8.13501	1.35831	36.1194	2.21506	-	-	47.2042	1.1181	18.2515	2.5071		9672	8124	2299	2143	2955	2870	2348	2221	4268	3983	3901	3780	3077	2524	10131	12397	3056
Chr17:12742194		95.1111	4.25741	61.418	3.9234	4.43166	1.6382	0.340715	0	27.2067	3.05994	18.8109	1.82588	27.4115	1.26682	95.1634	5.45381	58.6196	4.70193	44.6237	0.934579	4.88754	0.234302	33.049	1.44986	-	-	48.1286	1.04822	16.5437	1.89125		9675	8127	2299	2141	2956	2869	2348	2221	4271	3987	3902	3779	3079	2526	10131	12395	3057
Chr17:12742202		96.3821	4.41901	60.5229	3.45472	4.73613	1.01045	0.425894	0.135074	29.2672	1.53036	22.1681	4.94447	24.1962	1.14806	96.9595	3.84988	56.017	4.7286	50.7168	1.08949	7.4827	3.98126	34.2004	1.97342	-	-	48.2601	1.07151	17.7923	1.98676		9674	8124	2295	2142	2956	2870	2348	2221	4271	3986	3902	3782	3079	2526	10130	12390	3058
Chr17:12742205		97.6218	5.58838	59.53	4.19972	3.68866	1.67247	0.553899	5.59062	27.1981	1.58053	21.0203	2.85866	26.6732	1.50495	96.9506	3.64444	60.4317	4.3673	50.8363	1.01246	5.2791	0.469043	34.5416	2.57961	-	-	48.3561	1.04846	20.6642	2.27165		9671	8124	2298	2143	2955	2870	2347	2218	4265	3986	3901	3778	3078	2525	10133	12375	3058
Chr17:12742217		95.3789	4.09644	56.2228	3.59477	3.85656	0.348311	0.340861	0.0450045	27.26	1.12867	20.041	2.96061	26.7295	1.30693	96.4472	4.6551	57.9326	2.99384	50.8363	1.01246	5.32237	2.01405	35.3367	1.53041	-	-	45.6574	1.02469	11.6378	1.60909		9673	8129	2298	2142	2956	2871	2347	2222	4270	3987	3902	3783	3079	2525	10133	12395	3057
Chr17:12742225		96.5988	4.17179	58.4602	3.40644	2.67343	0.174277	0.383142	0	28.5179	1.30489	20.9582	3.41089	25.3654	1.93983	96.9793	3.25262	58.3579	2.49021	50.9265	0.933852	10.2509	0.656045	34.6121	1.65123	-	-	41.0749	2.77131	14.0465	1.93945		9673	8126	2299	2143	2955	2869	2349	2222	4271	3985	3903	3782	3079	2526	10130	12390	3057
Chr17:12742236		97.5905	3.94834	55.2414	3.91974	4.05954	1.32358	0.383142	0.045045	29.2272	1.3544	19.2672	1.85087	27.3141	1.346	96.0821	3.10584	56.8345	2.6014	46.9534	0.856031	7.87538	0.374883	33.2481	1.36876	-	-	48.4754	0.978793	15.3519	1.70293		9670	8130	2299	2143	2956	2871	2349	2220	4270	3987	3903	3782	3079	2526	10133	12396	3058
Chr17:12742245		96.5678	3.9001	55.9565	2.89314	2.977	1.81185	0.468284	0	30.78	2.73663	18.6827	1.71912	26.0149	1.10847	95.8946	3.14643	55.7227	2.32298	50.9863	6.61479	9.6495	3.985	34.7974	1.44928	-	-	48.4761	1.04871	13.7099	1.84397		9673	8128	2300	2143	2956	2870	2349	2220	4269	3983	3902	3781	3079	2526	10133	12395	3058
Chr17:12742270		97.1863	5.40241	62.1245	2.61438	1.79539	1.11459	0.468484	0.0450045	29.431	1.20452	19.7385	1.58646	27.7363	1.06973	96.7621	2.88989	57.4886	4.56072	50.8363	0.856031	6.83391	0.468604	33.7884	1.32904	-	-	46.5066	1.16469	15.7536	1.56176		9667	8126	2297	2142	2952	2871	2348	2222	4271	3985	3901	3782	3079	2524	10130	12388	3058
Chr17:12742306		97.2061	7.11735	53.5652	2.52101	1.75913	0.417973	0.425894	0.0450248	23.9344	0.802608	20.6817	1.77202	25.8369	1.9429	97.6891	2.4217	56.9653	3.49748	48.0574	0.544747	5.49546	0.28103	36.7434	2.69944	-	-	46.0523	0.722274	15.5221	1.51372		9664	8121	2300	2142	2956	2871	2348	2221	4270	3987	3902	3781	3077	2522	10126	12388	3058
Chr17:12742324		96.6446	3.99102	61.4715	1.96262	5.9939	1.64163	0.427533	0.0450653	30.3705	2.61899	18.8447	4.74298	27.1131	3.41134	96.3538	4.24613	61.9437	4.26248	51.1071	0.703675	5.54353	5.11017	36.2084	4.0693	-	-	48.859	0.746617	14.8148	0.851869		9656	8018	2297	2140	2953	2863	2339	2219	4264	3971	3895	3774	3076	2521	10120	12270	3056
Chr17:12742348		98.4888	2.66913	59.2254	1.30475	3.51708	1.0442	0.425894	0.0450248	31.2734	1.25439	21.147	3.1415	25.0486	0.752177	96.6469	1.95635	59.8235	2.85315	51.6726	0.46729	5.28367	2.2045	36.6638	1.08739	-	-	32.437	0.48951	11.2118	0.709555		9661	8130	2298	2146	2957	2873	2348	2221	4272	3986	3906	3788	3086	2526	10140	12370	3059
Chr17:12742357		98.6028	3.06893	61.2103	4.65766	4.60549	0.209132	0.426257	0.0450248	28.7893	2.1608	22.1681	1.85332	26.7683	2.73484	98.185	2.3937	59.3331	2.79564	51.6148	3.57977	5.29055	3.14406	36.4177	2.57961	-	-	48.784	3.68556	17.4369	1.04265		9662	8081	2297	2147	2953	2869	2346	2221	4262	3980	3902	3777	3082	2523	10138	12324	3059
Chr17:12742359		97.3202	3.14434	60.6879	2.28758	5.92618	2.55513	0.512383	0	25.6098	1.18061	22.8462	2.91005	26.5458	1.46535	98.1454	2.68756	58.8101	2.29885	51.7324	0.622084	4.46081	0.0939408	35.6961	3.51373	-	-	49.0144	0.537132	16.7422	0.947867		9665	8078	2297	2142	2953	2857	2342	2216	4264	3981	3900	3780	3089	2525	10137	12316	3059
Chr17:12742367		98.6933	3.79259	64.6368	2.42764	3.11548	0.104749	0.426439	0.0451264	28.0056	0.830189	19.1282	2.80572	27.4822	0.913423	96.4832	4.94766	63.5887	3.24839	52.1557	0.544324	6.32582	1.64783	36.0628	1.25253	-	-	47.5252	5.39846	17.7438	0.900901		9643	8042	2299	2142	2953	2864	2345	2216	4267	3975	3900	3778	3082	2518	10123	12228	3054
Chr17:12742376		97.6302	4.70208	57.1553	0.977654	3.92289	0.0696621	0.382979	0	29.8853	0.777917	20.7885	2.63852	28.3447	0.830696	98.1089	3.16694	61.9235	1.17351	51.7035	2.25505	6.71577	0.328022	34.6757	1.00685	-	-	48.9904	0.466092	15.4064	0.70855		9579	8039	2299	2148	2957	2871	2350	2224	4273	3985	3906	3790	3087	2528	10047	12220	3057
Chr17:12742382		98.2023	4.34457	64.5415	2.71028	1.86567	0.0349895	7.46269	0.135257	29.993	2.61635	18.973	1.05904	28.3534	0.795229	97.9206	1.56096	63.189	1.90636	50.1792	0.389408	6.07903	0.938967	35.1145	0.886739	-	-	49.1693	0.490998	17.924	2.65403		9512	8010	2290	2140	2948	2858	2345	2218	4261	3975	3895	3777	3079	2515	10003	12172	3048
Chr17:12742384		91.0442	3.07121	58.0252	0.978109	5.04401	1.81185	0.468284	0	26.3343	0.552209	20.0973	3.08952	28.9968	0.990099	96.3129	3.95789	60.6279	1.98379	57.5866	2.41058	8.14205	2.62787	36.3559	1.65323	-	-	49.0996	0.490082	18.272	2.93561		9558	8075	2299	2147	2954	2870	2349	2222	4272	3984	3906	3787	3090	2525	10035	12254	3058
Chr17:12742399		93.8767	1.90996	59.9651	0.884956	4.83762	0.453278	0.511727	0	29.4586	0.577164	21.7893	2.40423	30.869	2.17908	98.3288	2.52183	58.8293	2.93214	57.2368	0.466926	4.85269	1.26642	37.7976	1.08696	-	-	49.3019	4.08592	16.1665	0.756859		9472	8063	2293	2147	2956	2868	2345	2222	4267	3985	3901	3785	3084	2524	9933	12253	3058
Chr17:12742414		96.348	1.62692	57.0742	1.72494	2.94616	0.0348068	0.469083	6.44144	30.641	1.73454	20.3794	1.45387	27.9922	0.792079	98.5463	5.39592	58.7156	1.70677	45.5742	0.311526	5.02818	0.0938527	36.1974	1.45337	-	-	49.4699	0.326569	16.5816	0.805687		9447	8052	2290	2145	2953	2873	2345	2220	4259	3978	3901	3783	3083	2525	9906	12250	3052
Chr17:12742420		96.5188	6.01541	62.3801	3.42402	1.77112	0.0702001	0.385274	0.0454545	30.355	0.453858	21.8734	0.79639	29.5935	0.834327	98.9599	3.01791	59.2641	2.42117	52.1321	2.90196	5.09804	0.612918	36.7929	0.687424	-	-	44.9566	2.13415	17.9283	1.90476		9623	8046	2294	2132	2936	2849	2336	2200	4253	3966	3886	3767	3075	2517	10095	12227	3044
Chr17:12742453		98.8034	2.26672	60.5928	2.88506	7.78605	4.0404	0.511073	0.18018	25.6788	1.58133	23.1814	2.11416	31.3795	3.87812	98.7989	1.15636	58.8235	2.32298	48.1437	0.389105	8.91775	0.937647	36.4292	2.90089	-	-	47.5859	1.88767	16.9213	1.37181		9527	7941	2294	2149	2954	2871	2348	2220	4272	3984	3904	3784	3088	2527	9991	12107	3060
Chr17:12742455		94.6829	1.4032	58.0435	0.1396	3.58471	1.60279	0.468284	0.134953	28.0665	1.43036	20.9112	1.37384	27.7436	2.33294	96.7931	3.6181	57.4371	0.810282	51.6726	0.155642	6.66378	1.17206	35.4361	1.36931	-	-	49.0992	0.27959	15.5109	1.2778		9554	8053	2300	2149	2957	2870	2349	2223	4272	3985	3907	3785	3089	2529	10041	12244	3059
Chr17:12742478		98.25	1.5924	57.2799	2.09986	3.82921	2.12766	6.48741	0.045106	28.8498	1.53343	22.6071	1.66799	26.5868	0.0397141	97.4247	2.57991	59.6721	2.18121	54.8503	0.155763	4.12148	0.893277	34.7069	2.86406	-	-	48.5156	0.233427	11.294	0.237192		9600	8101	2294	2143	2951	2867	2343	2217	4260	3978	3897	3777	3088	2518	10057	12326	3050
Chr17:12742488		97.9421	4.19899	55.3423	0.325885	4.6488	0.0698568	0.469484	0	27.4372	0.60423	20.2207	2.11528	26.4439	3.13119	97.5057	1.41609	55.041	1.2598	47.9304	0.155521	6.41804	0.0468823	34.6757	1.6559	-	-	48.4221	0.279851	8.51789	0.141978		9670	8121	2293	2148	2947	2863	2343	2217	4257	3972	3897	3782	3082	2523	10143	12358	3045
Chr18:12972868	Impact	95.0698	0.893808	44.4427	0.908704	4.24413	0.0778614	5.23949	0.243191	12.6177	0.234287	23.0095	1.40182	8.0252	0.0589797	89.4159	0.357725	60.9457	2.02069	47.9138	0.178708	5.29966	1.59272	34.313	1.08354	-	-	20.7389	0.126775	8.17768	0.451843		40424	49787	6442	7043	8176	7706	5115	12336	9772	9817	10161	9559	7302	6782	29875	53393	8798
Chr18:12972872		93.9615	0.873722	45.0016	0.567859	4.17074	0.0908501	5.23847	0.0243151	14.0723	0.264847	22.255	1.00439	7.90194	0.132724	89.4356	0.382073	63.8472	1.55198	47.3282	5.9229	3.71688	1.59332	35.0789	0.392526	-	-	20.7896	2.14249	7.5431	0.368696		40424	49787	6442	7044	8176	7705	5116	12338	9771	9817	10164	9558	7302	6781	29874	53393	8796
Chr18:12972897		87.7081	1.36444	23.7193	2.35662	3.53474	2.20636	6.62627	1.95363	8.52523	2.30236	8.73672	2.18642	6.10792	2.44802	78.5731	0.299749	51.8413	3.42606	31.2246	2.65509	5.58321	3.66016	34.4068	2.27701	-	-	20.3695	2.14277	3.12425	2.20002		40417	49764	6442	7044	8176	7705	5116	12336	9771	9816	10164	9559	7302	6781	29869	53378	8798
Chr18:12972940		93.9929	0.202872	31.2636	0.127786	2.74073	0.636198	5.12419	0.024321	12.7444	0.0713194	20.2244	0.523232	7.90086	0.0147514	80.4285	0.104883	56.8262	1.03495	37.6209	0.0510595	0.444682	1.61168	35.2362	0.125648	-	-	20.916	0.0507357	2.12001	0.511539		40419	49785	6442	7043	8173	7702	5113	12335	9769	9815	10161	9556	7303	6779	29870	53393	8797
Chr18:12972971		97.9274	0.0642919	45.7538	0.0710227	5.05818	0	5.1623	0.024323	15.0507	0	22.9603	0.617478	8.1792	0.0295072	93.5977	1.88474	64.5513	0.0390739	48.2431	0	4.14665	4.11609	35.2987	0.0314218	-	-	19.7043	0.0126855	8.26248	0.226083		40384	49773	6441	7040	8165	7704	5114	12334	9767	9812	10161	9555	7299	6778	29833	53376	8793
Chr18:12973000		97.8847	2.95743	45.0606	0.0710429	5.6045	0.012987	15.7957	0.0243348	13.8221	0.0407498	24.4462	1.08855	8.0833	0.0147601	89.6992	1.89789	65.7188	1.00576	47.8947	0.102145	0.694074	1.59363	36.7663	0.0314218	-	-	21.4022	0.0507421	9.12466	0.511661		40373	49773	6438	7038	8172	7700	5109	12328	9767	9816	10157	9554	7299	6775	29823	53375	8792
Chr18:12973031		72.8364	2.16144	38.4854	1.98839	7.25915	3.02734	2.2488	1.88679	12.8297	2.11277	22.0561	2.50524	8.53096	1.75685	73.9182	3.73117	53.114	1.78042	45.6458	1.84818	2.21887	1.44502	35.6235	1.52049	-	-	13.1136	2.16618	10.8656	1.62568		36144	40436	5480	5683	6695	6144	4180	9911	8075	7857	8764	8103	6072	5692	26808	43284	7659
Chr18:12973048		99.6688	1.92627	52.2409	0.229058	7.23577	1.31796	0.653595	0.203741	19.5059	0.173568	30.1185	0.771547	9.37173	0.0279642	94.7098	2.4124	66.0065	0.0811194	63.3324	0.0700771	0.843455	0.181291	46.9151	0.2	-	-	23.8938	0.249643	13.1956	0.127714		26872	20454	3570	3056	3690	3035	2295	5399	4614	4033	6076	5314	3820	3576	20623	21804	5554
Chr18:12973117		97.1163	0.148383	55.8146	1.21591	5.77185	1.16048	0.656743	0.0371885	17.1895	0	30.4226	2.11361	11.4413	0	94.1139	0.686202	70.5001	0.223396	63.6209	0.140647	0.575296	0.072648	45.0951	1.43308	-	-	23.7987	0.071582	11.3753	0.0213356		26494	20218	3560	3043	3673	3016	2284	5378	4590	4012	6058	5299	3802	3567	20336	21568	5539
Chr18:12973131		98.3554	0.187896	53.9455	0.164204	7.10204	0	0.656455	0.0371816	21.2557	0.024919	30.5166	0.434044	11.2368	0.0840807	93.4361	0.111266	73.7166	0.243655	57.2565	0.140746	0.642761	0	47.0719	0.0286533	-	-	23.8077	0.0358166	12.2541	0.682594		26571	20224	3561	3045	3675	3016	2285	5379	4587	4013	6059	5299	3800	3568	20369	21570	5532
Chr18:12973140		99.1349	0.740924	54.2673	0.591327	7.07676	0.0331675	0.61296	0.0557828	18.0728	1.1709	27.7063	0.963355	11.2339	0.0280426	94.1541	1.49724	69.9078	0.568643	63.5615	0.140647	0.575101	0.072648	43.8211	0.0573394	-	-	23.8357	0.0716332	11.8105	0.0213356		26701	20245	3562	3044	3674	3015	2284	5378	4587	4014	6060	5294	3801	3566	20493	21573	5533
Chr18:12973155		99.3898	0.384729	54.1339	0.0986518	8.14714	0.0332005	0.701447	0	19.5548	0.0498878	29.404	0.547893	11.3188	0	92.0096	0.208179	69.7687	0.243902	63.4403	0.0705219	0.541455	0	43.9416	0.200861	-	-	27.1402	0.143472	11.9409	0.128205		26711	20274	3556	3041	3670	3012	2281	5375	4582	4009	6057	5293	3799	3564	20512	21616	5534
[truncated: 13 more columns]

## Sheet: FBS-iPSCs
		% of DNA methylation																					Read Counts
CpG Position	Locus	F FBS1 miPSC		F FBS2 miPSC		F FBS3 miPSC		F FBS4 miPSC		F FBS5 miPSC		M FBS1 miPSC		M FBS2 miPSC		M FBS3 miPSC		M FBS4 miPSC		M FBS5 miPSC			F FBS1 miPSC		F FBS2 miPSC		F FBS3 miPSC		F FBS4 miPSC		F FBS5 miPSC		M FBS1 miPSC		M FBS2 miPSC		M FBS3 miPSC		M FBS4 miPSC		M FBS5 miPSC
		MAT (BL6)	PAT (CAST)	MAT (BL6)	PAT (CAST)	MAT (BL6)	PAT (CAST)	MAT (BL6)	PAT (CAST)	MAT (BL6)	PAT (CAST)	MAT (BL6)	PAT (CAST)	MAT (BL6)	PAT (CAST)	MAT (BL6)	PAT (CAST)	MAT (BL6)	PAT (CAST)	MAT (BL6)	PAT (CAST)		MAT (BL6)	PAT (CAST)	MAT (BL6)	PAT (CAST)	MAT (BL6)	PAT (CAST)	MAT (BL6)	PAT (CAST)	MAT (BL6)	PAT (CAST)	MAT (BL6)	PAT (CAST)	MAT (BL6)	PAT (CAST)	MAT (BL6)	PAT (CAST)	MAT (BL6)	PAT (CAST)	MAT (BL6)	PAT (CAST)
Chr2:152686786	H13-Mcts2	38.0042	2.94556	8.95219	1.2318	8.2131	1.22987	36.796	1.03834	6.77926	1.16804	63.8683	2.61974	66.4762	2.54167	74.3651	2.96026	62.449	2.32955	45.8172	1.57307		3768	2682	1966	1786	4505	4472	1598	1252	4204	3767	5408	3779	3326	2400	3347	2466	4900	3520	6467	5467
Chr2:152686810		34.5184	1.7145	8.03254	2.07167	7.57105	0.938547	36.1476	2.79553	7.11058	1.46005	60.9427	2.27453	63.8714	2.49896	70.8396	2.39157	54.6381	1.33409	45.979	1.84644		3769	2683	1967	1786	4504	4475	1599	1252	4205	3767	5410	3781	3327	2401	3347	2467	4905	3523	6466	5470
Chr2:152686813		39.517	1.64118	9.00305	1.68067	8.79609	2.16808	39.9249	1.59872	7.35189	1.80467	71.986	2.72559	70.3459	3.08333	80.4185	2.59319	68.1012	2.24432	49.4125	1.46306		3768	2681	1966	1785	4502	4474	1598	1251	4203	3768	5408	3779	3325	2400	3345	2468	4903	3520	6468	5468
Chr2:152686844		40.5362	0.894521	7.17192	1.34529	8.37406	1.34228	40.8636	1.27898	8.85504	0.66454	69.7541	1.19048	69.1822	2.08594	77.6084	2.35103	67.476	1.02215	48.407	1.20658		3767	2683	1966	1784	4502	4470	1598	1251	4201	3762	5409	3780	3326	2397	3345	2467	4901	3522	6466	5470
Chr2:152686854		42.0871	0.74599	7.57884	1.17713	7.82048	1.00626	41.0256	2.23642	7.80581	1.19458	68.5963	1.87781	70.1443	1.16618	78.0335	0.365112	66.5035	1.10764	46.2777	1.44503		3766	2681	1966	1784	4501	4472	1599	1252	4202	3767	5407	3781	3326	2401	3346	2465	4902	3521	6461	5467
Chr2:152686873		44.7278	1.22997	9.8119	0.673023	10.5532	3.3527	44.7714	1.19808	9.58611	1.59405	75.1294	2.6462	77.8413	1.91667	83.9558	1.78499	73.2926	2.32888	49.9459	1.33528		3765	2683	1967	1783	4501	4474	1597	1252	4204	3764	5408	3779	3326	2400	3347	2465	4905	3521	6465	5467
Chr2:152686875		39.7824	1.00746	8.34606	0.841279	9.57352	0.672344	42.464	0.960769	8.26191	1.19585	68.2449	0.874636	71.8966	0.666667	77.6218	1.62338	64.5991	1.33713	44.5837	2.0677		3768	2680	1965	1783	4502	4462	1599	1249	4200	3763	5407	3773	3327	2400	3347	2464	4901	3515	6462	5465
Chr2:152686882		46.2968	1.75373	9.1603	2.24719	11.3036	1.16305	45.2098	1.4377	9.31618	1.30181	76.3499	2.11752	77.0526	1.58532	82.2229	1.50101	74.8777	1.67661	50.8818	1.15342		3767	2680	1965	1780	4503	4471	1597	1252	4197	3764	5408	3778	3325	2397	3347	2465	4904	3519	6464	5462
Chr2:152686884		43.9342	0.223714	8.34181	1.90476	8.39813	0.178891	39.4622	0.319489	7.35714	1.06242	69.4213	0.978836	73.3915	0.874271	75.62	0.851236	67.9584	1.16411	47.1234	1.37112		3767	2682	1966	1785	4501	4472	1599	1252	4200	3765	5409	3780	3326	2402	3347	2467	4903	3522	6466	5470
Chr2:152686889		47.1743	0.894855	8.6426	2.57559	9.61581	0.804289	45.3066	1.91847	9.28793	1.72643	76.7382	1.66623	78.2857	1.24896	84.3395	2.22943	77.0094	1.87607	51.129	1.07901		3769	2682	1967	1786	4503	4476	1598	1251	4199	3765	5408	3781	3325	2402	3346	2467	4902	3518	6466	5468
Chr2:152686891		46.0844	1.19448	10.1833	1.23249	9.32354	1.83322	43.0269	1.51879	9.14504	1.75299	74.3253	0.926171	74.4738	1.20934	77.5052	2.4321	72.8534	1.93017	48.3377	1.00622		3767	2679	1964	1785	4494	4473	1599	1251	4199	3765	5410	3779	3326	2398	3343	2467	4903	3523	6467	5466
Chr2:152686893		46.7198	1.15845	9.15565	1.56863	9.63802	0.648625	44.3957	0.719425	8.57756	0.824468	74.1953	1.69447	76.4511	0.708629	82.5762	0.567721	76.1982	0.965361	52.8693	2.14168		3765	2676	1966	1785	4503	4471	1597	1251	4197	3760	5406	3777	3325	2399	3346	2466	4903	3522	6465	5463
Chr2:152686904		46.3887	1.52985	9.5723	2.91317	12.2807	1.87919	46.7792	1.35783	10.5213	1.30215	75.4438	2.46162	77.8947	1.87422	87.1527	1.21605	78.299	1.81767	50.147	0.219419		3766	2680	1964	1785	4503	4470	1599	1252	4201	3763	5408	3778	3325	2401	3347	2467	4903	3521	6463	5469
Chr2:152686914		45.9086	0.933881	10.0763	0.448934	10.0667	0.269179	44.9031	0.958466	8.59394	0.425645	74.0522	1.00636	76.5874	1.21035	85.5094	2.1536	76.4502	2.10287	52.4303	1.35482		3764	2677	1965	1782	4500	4458	1599	1252	4189	3759	5407	3776	3323	2396	3347	2461	4896	3519	6460	5462
Chr2:152686927		45.5777	1.3806	10.4781	2.69058	11.2123	1.87793	45.4261	2.07668	8.35714	1.27524	74.9029	1.48305	76.3308	1.70762	84.4039	1.94647	76.5654	1.50611	51.1923	2.25027		3765	2680	1966	1784	4504	4473	1596	1252	4200	3764	5407	3776	3325	2401	3347	2466	4903	3519	6458	5466
Chr2:152686931		39.4639	1.64057	7.57884	1.2318	8.01332	1.58659	37.9612	0.958466	7.44706	1.46044	61.3792	1.66623	65.2331	1.45712	71.9964	1.70178	61.5589	1.64679	46.0872	1.93784		3768	2682	1966	1786	4505	4475	1599	1252	4203	3766	5409	3781	3325	2402	3346	2468	4901	3522	6466	5470
Chr2:152686933		44.3471	1.41738	9.45602	1.06562	9.86447	1.2296	43.152	1.19808	8.48023	0.691122	74.4822	1.66843	73.7665	1.37443	85.8338	1.05391	76.1371	0.936968	50.0077	0.438837		3768	2681	1967	1783	4501	4473	1599	1252	4198	3762	5408	3776	3324	2401	3346	2467	4903	3522	6467	5469
Chr3:34649370	Sox2	1.73423	1.66311	0.779917	0.592979	1.8284	1.04594	1.31181	0.981354	1.10479	0.580292	0.563415	0.248911	0.679421	1.31798	1.05245	1.19439	1.40275	1.61358	1.49495	1.62176		4613	4690	4103	4216	9790	10230	2973	3057	9142	8961	7987	8035	5593	5994	5796	5777	7414	7189	10502	11839
Chr3:34649383		0.956522	1.30314	1.95551	2.47914	1.77436	1.36275	0.947226	1.41401	0.999122	1.19794	1.94699	0.774903	1.51134	0.720509	0.675091	1.33727	1.62866	1.32849	1.12789	1.77299		4600	4681	4091	4195	9750	10200	2956	3041	9108	8932	7961	8001	5558	5968	5777	5758	7368	7151	10462	11788
Chr3:34649388		1.14843	1.3214	0.681929	1.39943	1.40917	1.49575	1.44635	1.47251	1.02788	0.424249	1.10124	1.53004	0.696926	2.43496	1.62069	0.882353	1.5781	1.1822	2.4179	2.68513		4615	4692	4106	4216	9793	10229	2973	3056	9145	8957	7991	8039	5596	5996	5800	5780	7414	7190	10505	11843
Chr3:34649396		0.888407	0.789081	0.146092	1.68446	0.38827	1.27052	0.707309	1.6372	0.470202	0.245426	0.863363	0.622045	0.876252	0.633862	0.913793	1.28028	1.29467	0.806676	0.523909	1.34257		4615	4689	4107	4215	9787	10232	2969	3054	9145	8964	7992	8038	5592	5995	5800	5780	7415	7190	10498	11843
Chr3:34649411		0.306078	1.39966	1.2543	0.430519	0.979381	1.7078	0.948831	1.3834	0.6841	1.20509	1.56665	0.877743	0.631199	1.36089	0.765217	0.73478	0.964805	0.589639	1.4977	1.83924		4574	4644	4066	4181	9700	10130	2951	3036	9063	8879	7915	7975	5545	5952	5750	5716	7359	7123	10416	11744
Chr3:34649421		0.867115	1.12958	0.97371	1.77936	1.50169	0.840747	1.27946	0.687173	1.22458	0.881303	2.4662	1.47992	1.26922	1.60107	1.74078	1.28116	1.61856	1.59967	1.08551	2.17024		4613	4692	4108	4215	9789	10229	2970	3056	9146	8964	7988	8041	5594	5996	5802	5776	7414	7189	10502	11842
Chr3:34649442		0.238353	0.319829	0.803311	0.901756	1.22549	0.781632	0.605449	1.14604	0.568555	0.345712	0.600601	0.696431	1.12601	1.41785	0.982759	1.79962	0.997708	1.19577	1.49467	1.66315		4615	4690	4108	4214	9792	10235	2973	3054	9146	8967	7992	8041	5595	5995	5800	5779	7417	7192	10504	11845
Chr3:34649480		1.01908	0.916649	0.949598	0.782918	1.49223	1.37938	0.606673	1.21153	0.612758	1.46189	1.05197	0.99614	1.23435	0.300451	1.41379	1.33333	1.28171	1.15518	1.7243	1.157		4612	4691	4107	4215	9784	10222	2967	3054	9139	8961	7985	8031	5590	5991	5800	5775	7412	7185	10497	11841
Chr3:34649503		0.845254	0.575939	0.90112	0.379687	0.531643	0.068473	0.505561	0.753604	1.09481	0.625209	1.00175	1.74411	1.55747	0.0834446	1.38002	0.831457	1.26856	0.709911	0.933956	1.58837		4614	4688	4106	4214	9781	10223	2967	3052	9134	8957	7986	8027	5586	5992	5797	5773	7410	7184	10493	11836
Chr3:34649511		0.759054	0.21322	0.438383	0.498694	0.909555	0.822159	0.606673	0.884376	0.941331	1.46303	0.864553	0.709838	1.2182	0.484464	1.50104	1.2656	0.823434	0.584877	2.64939	0.887049		4611	4690	4106	4211	9785	10217	2967	3053	9136	8954	7981	8030	5582	5986	5796	5768	7408	7181	10493	11837
Chr3:34649519		1.03936	1.87241	1.52882	1.94837	1.79167	0.968644	1.17606	0.605857	2.02899	1.09564	1.88028	1.28368	1.55792	1.3948	1.10876	1.26133	2.15291	1.45258	0.486618	0.775127		4522	4593	3990	4106	9600	10014	2891	2971	8970	8762	7818	7868	5456	5879	5682	5629	7246	7022	10275	11611
Chr3:34649521		1.38768	0.938567	0.949829	0.806643	1.93311	1.52702	0.74124	0.851621	0.919238	1.1162	0.864445	0.697298	0.626679	0.801737	0.362506	1.21275	0.567031	0.292316	0.495568	0.464606		4612	4688	4106	4215	9777	10216	2968	3053	9138	8959	7982	8031	5585	5987	5793	5772	7407	7184	10493	11838
Chr3:34649529		1.58283	0.319898	0.414028	0.807409	0.889298	0.57713	1.58409	0.720603	0.755089	0.792765	0.525855	0.70975	1.07508	0.835003	0.58651	1.03968	0.539811	0.668431	1.71657	0.91247		4612	4689	4106	4211	9783	10223	2967	3053	9138	8956	7987	8031	5581	5988	5797	5771	7410	7181	10486	11836
Chr3:34649554		0.8886	1.08696	1.04725	0.450771	2.00286	0.938967	1.6852	1.24427	0.820479	0.524554	0.776067	0.622433	0.644238	1.81879	1.48301	1.45429	0.782304	1.89283	2.0101	2.69426		4614	4692	4106	4215	9786	10224	2967	3054	9141	8960	7989	8033	5588	5993	5799	5776	7414	7185	10497	11840
Chr4:55530381	Klf4	8.78727	4.90441	6.5002	3.12312	4.9467	3.84244	5.75705	4.91942	3.92396	1.96507	9.78993	4.41989	9.53191	3.86308	19.2332	7.81172	12.3154	6.42391	8.35723	6.27162		6976	2406	5046	1665	9663	4138	3474	1179	8206	3664	7426	3439	5875	2045	6338	1997	8193	2911	11858	4337
Chr4:55530398		2.62215	1.07929	3.09033	1.26126	2.30825	2.99662	2.90647	1.77966	1.74199	2.0202	2.70525	1.22129	4.7157	2.64059	5.85081	2.05411	4.74854	1.47716	3.65093	1.38344		6979	2409	5048	1665	9661	4138	3475	1180	8209	3663	7430	3439	5874	2045	6341	1996	8192	2911	11860	4337
Chr4:55530420		2.024	0.629987	2.14386	2.61081	3.46628	1.70815	2.91206	0.514139	1.20794	0.552029	2.56375	1.49868	3.35109	0.986193	3.70842	1.76946	2.52556	3.05132	3.2107	3.16942		6917	2381	4991	1647	9578	4098	3434	1167	8113	3623	7333	3403	5819	2028	6283	1978	8117	2884	11742	4291
Chr4:55530449		3.12366	2.07555	3.28518	1.7407	2.21349	1.18415	2.62021	2.37288	2.13103	1.44651	2.34217	2.44328	4.52997	1.41879	4.27175	1.30195	5.17326	3.74442	3.40526	3.70882		6979	2409	5053	1666	9668	4138	3473	1180	8212	3664	7429	3438	5872	2044	6344	1997	8196	2911	11864	4341
Chr4:55530459		2.02209	1.16279	2.16313	1.14114	1.89421	0.386754	2.16201	1.27226	0.889376	1.50109	1.81867	1.28019	1.94142	2.00489	3.64468	2.55767	4.34942	1.40845	2.04977	1.42956		6973	2408	5039	1665	9661	4137	3469	1179	8208	3664	7423	3437	5872	2045	6338	1994	8185	2911	11855	4337
Chr4:55530477		3.06898	0.581879	2.35924	0.900901	2.41151	1.28236	1.49726	0.423729	1.12168	0.792566	1.5625	1.36787	3.40948	1.32029	4.93769	1.35203	3.22384	0.859402	3.13054	1.66052		6973	2406	5044	1665	9662	4133	3473	1180	8202	3659	7424	3436	5866	2045	6339	1997	8189	2909	11851	4336
Chr4:55530501		4.04243	2.57475	3.50356	1.02041	4.14727	1.54627	3.82844	1.95081	3.22698	1.00983	3.79645	3.43023	5.0536	1.76039	8.59079	4.40661	5.13916	2.85223	4.81247	2.37273		6976	2408	5052	1666	9669	4139	3474	1179	8212	3664	7428	3440	5877	2045	6344	1997	8192	2910	11865	4341
Chr4:55530505		2.78216	2.41064	3.86292	0.78172	3.0209	1.61836	2.15952	0.848176	2.22926	1.52838	2.77292	1.27944	3.84615	1.22249	5.67734	2.2022	3.93066	1.95944	1.57633	2.28216		6973	2406	5048	1663	9666	4140	3473	1179	8209	3664	7429	3439	5876	2045	6341	1998	8192	2909	11863	4338
Chr4:55530521		1.69103	0.539643	1.93944	1.14046	1.25168	1.0384	1.72961	0.508475	0.900682	0.0545703	0.83423	1.33799	1.49838	0.342298	2.69801	0.650976	2.45391	1.68501	2.30912	2.05022		6978	2409	5053	1666	9667	4141	3469	1180	8216	3665	7432	3438	5873	2045	6338	1997	8191	2908	11866	4341
Chr4:55530527		3.36773	2.32365	2.19933	2.70758	2.28566	2.07729	1.92861	1.18644	1.38804	1.36575	2.90948	1.83246	3.38896	1.32094	4.90304	1.65165	5.12633	2.44154	5.31108	2.11933		6978	2410	5047	1662	9669	4140	3474	1180	8213	3661	7424	3438	5872	2044	6343	1998	8193	2908	11862	4341
Chr4:55530542		2.9947	3.3195	1.88044	0.180397	0.382825	0.821454	2.10132	1.70068	1.72939	1.99236	2.23388	2.84967	3.23349	3.07918	4.1936	2.55639	2.73404	1.06529	3.58287	1.72931		6979	2410	5052	1663	9665	4139	3474	1176	8211	3664	7431	3439	5876	2046	6343	1995	8193	2910	11862	4337
Chr4:55530555		5.40192	4.48319	4.82786	1.92192	4.76781	1.4745	3.82734	3.3107	3.12842	3.60262	3.35038	3.16953	5.39483	4.94129	9.62297	2.60391	5.93334	5.59945	8.07485	4.01199		6979	2409	5054	1665	9669	4137	3475	1178	8215	3664	7432	3439	5876	2044	6339	1997	8191	2911	11864	4337
Chr4:55530573		3.62173	4.28809	3.53035	1.26506	2.2508	1.88816	2.1959	4.68085	2.58821	0.684744	3.26542	2.06937	3.12553	3.52768	6.14825	1.45582	4.09636	3.03135	3.78666	1.64048		6958	2402	5042	1660	9641	4131	3461	1175	8191	3651	7411	3431	5855	2041	6327	1992	8178	2903	11831	4328
Chr4:55530585		3.47252	2.36809	1.86397	0.540865	2.30028	0.797294	2.01787	1.87075	2.07368	2.97814	2.75044	4.42761	3.66332	1.51812	5.33544	3.25488	4.59826	2.27195	3.23289	4.7048		6969	2407	5043	1664	9651	4139	3469	1176	8198	3660	7417	3433	5869	2042	6335	1997	8177	2905	11847	4336
Chr4:55530595		2.82356	1.37157	1.74257	1.56627	1.75003	1.13719	1.5562	0.595238	1.79225	0.4095	1.76407	2.62238	2.11424	2.74241	3.40694	2.90727	2.89377	1.54639	2.83449	0.299677		6977	2406	5050	1660	9657	4133	3470	1176	8202	3663	7426	3432	5865	2042	6340	1995	8190	2910	11854	4338
Chr15:93500632	Prickle1	56.0939	68.022	34.9742	48.4865	38.1579	47.4934	49.4151	57.431	32.7463	47.7868	67.2762	75.6581	66.1231	76.3927	78.5777	85.7919	62.7987	75.4244	81.6912	83.9046		4685	4919	3291	3568	6840	7241	2137	2429	6416	6755	5195	5698	3250	3698	3417	3498	4938	5066	6587	7294
Chr15:93500642		54.3096	74.1193	40.9958	58.6608	41.4331	57.3784	48.6412	62.6781	33.7385	56.3806	65.2264	78.3124	65.2358	79.7499	74.4939	88.2931	63.754	76.264	79.1373	87.0355		4780	4996	3354	3614	6922	7339	2171	2457	6500	6841	5300	5819	3308	3758	3458	3562	5024	5182	6677	7428
Chr15:93500651		65.6054	68.9027	51.0442	52.5748	49.8554	56.2466	60.1015	62.3831	48.3538	55.5003	74.7831	80.2681	78.4225	80.5799	85.0202	87.9562	72.1559	77.3421	84.764	87.3687		4774	4994	3352	3612	6916	7332	2168	2459	6500	6836	5302	5818	3309	3759	3458	3562	5028	5177	6675	7426
Chr15:93500660		54.144	62.9029	36.5941	44.2356	43.0634	46.2554	47.5621	54.941	33.1025	45.1967	66.8301	71.4605	66.9689	76.3424	77.0743	86.1072	65.8648	74.1562	82.677	81.5014		4778	4995	3353	3617	6927	7344	2174	2459	6498	6839	5303	5813	3309	3762	3459	3563	5030	5185	6679	7433
Chr15:93500665		50.0838	59.9318	31.7802	45.1399	36.4818	45.5959	43.4823	53.8274	27.9754	44.2412	64.3761	72.7726	65.9091	73.211	75.9399	83.1132	64.5232	71.4369	74.8277	80.2346		4772	4984	3348	3611	6924	7334	2171	2456	6495	6833	5297	5814	3300	3759	3458	3559	5023	5171	6674	7417
Chr15:93500668		52.3999	66.5664	41.0922	52.0343	41.71	51.7989	52.7867	56.7655	33.5333	50.7314	68.2651	76.646	69.9758	77.7067	78.7554	85.654	67.6278	76.7981	83.6955	85.491		4771	4989	3351	3613	6924	7338	2171	2461	6501	6836	5297	5802	3304	3750	3455	3555	5029	5172	6673	7423
Chr15:93500677		62.8034	69.3016	46.2615	51.5068	46.3425	55.9837	57.4449	58.9358	40.1445	48.1438	71.4717	77.186	73.875	77.5033	82.679	88.4216	75.0695	80.7292	88.1191	87.9623		4780	4997	3357	3617	6931	7345	2176	2462	6504	6842	5300	5821	3311	3765	3464	3567	5038	5184	6683	7435
Chr15:93500694		43.6284	55.66	27.6437	40.1714	25.8725	38.0019	40.6164	47.3577	25.9339	40.4912	61.0556	70.5084	58.1395	69.5802	76.3143	80.6958	59.3607	73.2112	74.8429	81.5248		4779	5000	3357	3617	6934	7347	2174	2460	6505	6841	5305	5822	3311	3764	3462	3564	5037	5185	6682	7437
Chr15:93500719		65.2778	71.6271	51.8474	61.0661	52.6747	58.6685	58.6896	62.4795	45.1989	54.9491	72.1663	78.5074	75.0076	82.8526	81.4223	86.6517	71.9984	81.3746	83.2758	88.5306		4752	4966	3329	3583	6842	7285	2152	2444	6436	6779	5267	5802	3293	3744	3445	3551	4989	5165	6661	7411
Chr15:93500729		51.0362	59.4557	35.3397	47.6902	36.2572	45.1362	46.5747	52.7857	31.4769	43.3002	63.8747	70.4092	61.3595	73.6982	74.4354	81.785	61.8196	72.0742	75.0561	82.5303		4777	4997	3356	3615	6920	7340	2175	2459	6500	6836	5301	5816	3310	3764	3454	3563	5034	5178	6679	7430
Chr2:174295708	Gnas	31.9959	2.0622	21.0764	1.62805	11.5135	1.50513	29.4737	0.790889	7.49593	0.92257	59.3133	1.71011	80.5238	1.34409	86.293	2.69673	80.5845	1.80675	77.1487	1.43979		5882	6013	4868	4791	10023	11494	3040	3161	9205	9105	9932	9707	6377	5952	6048	6786	9101	8745	12135	12988
Chr2:174295728		31.4689	0.731018	21.2762	0.480267	10.456	1.84332	31.7434	1.07527	8.24462	0.84504	60.0423	0.834363	79.4044	1.36043	86.7416	1.62122	79.9868	1.06334	79.4775	1.44704		5882	6019	4874	4789	10023	11501	3040	3162	9206	9112	9928	9708	6380	5954	6049	6785	9099	8746	12133	12992
Chr2:174295746		32.1137	1.29654	20.5629	1.75843	11.6314	0.661617	27.5964	1.07663	8.18478	1.52714	57.2754	1.75258	80.1601	1.58036	81.8829	1.35713	76.8215	1.6722	76.4745	1.98813		5876	6016	4868	4777	10016	11487	3033	3158	9200	9102	9917	9700	6371	5948	6044	6779	9086	8731	12123	12977
Chr2:174295752		31.6149	1.4789	20.9087	0.83647	10.5089	0.983806	29.0993	1.42495	7.32318	0.713815	59.8865	1.92883	77.5221	1.7479	85.6477	1.75542	76.7681	1.32845	74.5411	1.63353		5858	6018	4864	4782	10001	11486	3031	3158	9190	9106	9872	9695	6344	5950	6006	6779	9035	8732	12039	12978
Chr2:174295760		30.1293	1.01379	18.5946	1.25497	9.98403	0.252547	26.7722	1.51995	5.90089	1.24162	55.6833	2.35197	73.8353	1.00908	81.7745	1.66716	72.2381	1.25887	73.2393	1.94915		5878	6017	4867	4781	10016	11483	3033	3158	9202	9101	9915	9694	6375	5946	6041	6778	9088	8738	12126	12980
Chr2:174295815		16.7349	1.88114	6.56753	0.966387	3.71897	0.745091	12.9758	1.39816	3.00022	0.826902	30.9529	1.62998	35.221	1.42084	50.2654	1.86528	32.5011	1.63369	39.0484	2.71819		5862	6007	4842	4760	9949	11408	3021	3147	9166	9070	9886	9632	6357	5912	6028	6755	9052	8692	12085	12913
Chr2:174295821		20.4242	1.66973	11.9777	1.24289	8.14539	1.63632	19.509	2.00573	4.34402	1.29382	38.6838	2.22638	54.0681	1.62878	63.5576	1.56064	47.5911	2.36502	54.0989	2.07379		5846	5989	4834	4747	9932	11367	3014	3141	9139	9043	9862	9612	6342	5894	6004	6728	9029	8668	12052	12875
Chr2:174295848		25.4477	2.20037	16.708	2.48108	8.76646	1.65877	24.4048	2.92714	5.24017	1.84367	53.5689	3.27103	69.6069	4.35003	76.2521	4.94522	69.1577	3.88115	67.6049	3.48702		5863	5999	4842	4756	9947	11394	3024	3143	9160	9058	9877	9630	6360	5908	6030	6754	9059	8683	12079	12905
Chr2:174295900		31.5601	3.81285	20.182	2.5	10.4454	2.83259	29.1102	2.98697	6.85515	1.81015	55.8392	4.37986	76.4909	4.29344	80.6607	4.25059	73.5366	5.39887	72.6588	4.62074		5865	6006	4836	4760	9947	11403	3023	3147	9161	9060	9873	9635	6355	5916	6024	6752	9054	8687	12077	12920
Chr2:174295902		28.6396	3.28115	19.3555	1.89076	10	1.49987	28.1085	2.5421	5.75076	0.816777	54.9438	4.32797	76.5215	4.27871	80.6104	4.66321	72.8276	4.67688	73.0718	3.70743		5866	6004	4841	4760	9950	11401	3024	3147	9164	9060	9881	9635	6359	5913	6029	6755	9057	8681	12084	12920
Chr7:6730141	Peg3	43.8776	0	7.63052	0	2.12264	1.0917	38.5185	0	12.9584	4.36681	81.8731	0.593472	85.4545	5.52995	85.4626	0.588235	80.5668	0	90.4762	1.67464		196	247	249	238	424	458	135	156	409	458	331	337	220	217	227	170	247	343	294	418
Chr7:6730156		40.4255	1.27119	5.88235	0.436681	1.9656	0	38.8889	1.98676	13.0769	1.13122	79.8137	0.309598	84.5411	1.89573	87.9227	0.613497	90.0433	0	77.9026	0.241546		188	236	238	229	407	447	126	151	390	442	322	323	207	211	207	163	231	333	267	414
Chr7:6730167		38.0711	0	7.7551	0	2.39808	0.440529	37.8788	0.662252	13.7592	0	75.3012	0.298507	73.6364	0	88.9868	1.18343	82.1862	0.879765	74.6575	0		197	246	245	235	417	454	132	151	407	457	332	335	220	214	227	169	247	341	292	420
Chr7:6730169		43.8144	1.22951	6.50406	0	0.952381	0.877193	36.3636	1.28205	12.3762	3.07692	76.9697	0.299401	84.7222	0	91.7808	0	87.1901	2.05882	96.8198	2.40385		194	244	246	237	420	456	132	156	404	455	330	334	216	216	219	168	242	340	283	416
Chr7:6730175		36.5979	0	8.46774	0.843882	3.5545	2.82609	40	0	13.2029	0.43573	75.2239	0	85.8448	0	85.3333	0	89.8374	0	89.7611	0		194	248	248	237	422	460	135	156	409	459	335	336	219	217	225	170	246	343	293	417
Chr7:6730206		35.3846	0	7.66129	1.66667	3.32542	0.87146	38.3459	0	14.1809	0.436681	79.7015	1.49254	80.8219	0	87.1111	3.57143	83.4008	2.34604	88.0546	0		195	247	248	240	421	459	133	155	409	458	335	335	219	213	225	168	247	341	293	419
Chr7:6730247		43.0769	0.819672	8.06452	2.91667	0.950119	0	37.3134	3.26797	14.0049	2.84464	75.8209	1.19403	82.7273	3.72093	88.1057	1.17647	82.5203	2.07101	91.1263	0		195	244	248	240	421	457	134	153	407	457	335	335	220	215	227	170	246	338	293	419
Chr7:6730263		42.3469	0.406504	7.22892	0.416667	2.11765	0	37.7778	2.5641	16.3017	0.653595	76.4881	4.43787	87.7273	5.9633	87.7193	0	87.8542	0.58309	90.8475	0		196	246	249	240	425	461	135	156	411	459	336	338	220	218	228	170	247	343	295	422
Chr7:6730280		43.1472	0	8.57143	2.92887	2.1327	0.217391	37.594	0.649351	14.4254	1.0917	79.6407	0	87.2727	0.921659	92.1397	0	85.8871	1.46199	94.2373	2.14286		197	247	245	239	422	460	133	154	409	458	334	338	220	217	229	168	248	342	295	420
Chr7:6730291		42.132	0	6.82731	1.66667	0.943396	0	37.7778	0.645161	13.5922	0	80.3571	0.591716	80.9091	0.46083	80.3493	0	74.5968	0.291545	91.8644	2.36967		197	248	249	240	424	461	135	155	412	461	336	338	220	217	229	170	248	343	295	422
Chr7:6730301		39.2857	2.01613	6.82731	3.36134	0.943396	0	40.7407	1.28205	13.835	1.0846	82.1429	0	89.0411	0.46083	89.9563	5.88235	84.2742	0.877193	93.2203	2.36967		196	248	249	238	424	461	135	156	412	461	336	337	219	217	229	170	248	342	295	422
Chr7:6730328		43.6548	0.806452	7.22892	1.67364	1.17647	0	39.5522	1.92308	13.1068	0.650759	83.3333	1.77515	85.3881	2.76498	91.2664	0.588235	86.6936	1.45773	91.8644	1.18765		197	248	249	239	425	459	134	156	412	461	336	338	219	217	229	170	248	343	295	421
Chr7:6730332		37.0558	0.806452	6.82731	1.2605	2.58824	0	37.7778	3.20513	13.8686	0.217391	77.0833	0	77.9817	0.921659	86.8996	0.588235	86.6936	0.58309	84.4068	0.954654		197	248	249	238	425	461	135	156	411	460	336	336	218	217	229	170	248	343	295	419
Chr7:6730336		42.6396	1.61943	8.43374	0.41841	1.17647	0.650759	38.806	0.641026	15.0485	1.0846	83.0357	0.295858	86.758	0.458716	88.6463	1.17647	83.871	2.91545	88.8136	0.473934		197	247	249	239	425	461	134	156	412	461	336	338	219	218	229	170	248	343	295	422
Chr7:6730339		44.6701	2.42915	8.03213	0.83682	1.41176	0	34.0741	1.92308	13.835	1.73536	74.7024	1.78042	83.5616	4.12844	91.6667	0.588235	86.2903	0.877193	89.8305	1.89573		197	247	249	239	425	461	135	156	412	461	336	337	219	218	228	170	248	342	295	422
Chr7:6730342		41.3265	2.41935	8.03213	0	1.17647	0.433839	40.7407	1.29032	13.835	0	79.1667	0.295858	85.3881	0.458716	84.2105	0.588235	87.0968	1.75953	92.2034	0		196	248	249	238	425	461	135	155	412	460	336	338	219	218	228	170	248	341	295	421
Chr7:6730370		44.3878	0.813008	6.82731	1.25523	1.17925	1.73536	36.2963	0.645161	13.8686	0.433839	79.1667	0	86.3636	0.921659	88.6463	1.77515	83.871	2.62391	90.8475	0.475059		196	246	249	239	424	461	135	155	411	461	336	337	220	217	229	169	248	343	295	421
Chr7:6730381		39.0863	0	8.03213	0.83682	1.17647	0.867679	38.5185	1.28205	16.5049	0.867679	83.0357	0.591716	86.8182	2.30415	92.1397	0.591716	82.2581	1.45773	93.8983	0.236967		197	248	249	239	425	461	135	156	412	461	336	338	220	217	229	169	248	343	295	422
Chr7:6730388		40.1015	0.403226	5.22088	0	1.17647	0	40	3.20513	12.8641	0.869565	79.7619	0	76.3636	2.30415	89.4737	1.77515	79.4355	2.91545	90.5085	2.36967		197	248	249	239	425	461	135	156	412	460	336	338	220	217	228	169	248	343	295	422
Chr7:6730396		37.0558	1.6129	5.62249	0	2.35294	2.38612	34.8148	0.641026	11.8932	0.434783	71.4286	0.296736	83.1818	1.84332	86.0262	1.77515	74.5968	3.49854	78.3051	0.23753		197	248	249	239	425	461	135	156	412	460	336	337	220	217	229	169	248	343	295	421
Chr7:6730398		42.132	0	6.4257	0	1.17647	0	35.5556	1.28205	12.4088	0	75.5952	1.47929	87.7273	1.84332	92.1397	0	86.2903	2.62391	82.3729	2.1327		197	248	249	239	425	461	135	156	411	461	336	338	220	217	229	169	248	343	295	422
Chr7:6730416		43.6548	0	9.63856	1.25523	1.41176	0	37.037	0.641026	14.8058	0.652174	77.9762	0.591716	80.9091	1.38249	86.0262	0	79.8387	0.58309	84.7458	2.13777		197	248	249	239	425	461	135	156	412	460	336	338	220	217	229	169	248	343	295	421
Chr7:6730434		43.1472	0	5.22088	0.41841	0.941176	0	34.8148	1.92308	15.0485	0.433839	81.25	0.295858	83.6364	3.22581	86.8996	0	70.9677	1.45773	87.7966	0.236967		197	248	249	239	425	461	135	156	412	461	336	338	220	217	229	169	248	343	295	422
Chr7:6730468		38.5787	4.04858	6.82731	0	3.52941	2.1692	32.5926	1.29032	10.4369	1.0846	77.9762	0.591716	82.2727	1.84332	87.7193	2.36686	78.2258	0.874636	85.0847	0.473934		197	247	249	239	425	461	135	155	412	461	336	338	220	217	228	169	248	343	295	422
Chr7:60005043	PWS/AS	48.7013	1.06996	5.1948	0	9.43808	2.02939	30.0712	0.338983	14.8273	2.0429	78.1274	1.45051	90.0469	0.854701	83.1017	1.71821	79.3651	0.79646	88.2136	1.4454		1078	1215	1001	782	1833	1429	562	590	1187	979	1303	1172	1065	936	1367	873	1449	1130	2172	1868
Chr7:60005053		47.7695	0.990917	4.5	0.895141	6.26021	0.0703235	32.2124	1.70068	13.2938	0.923077	77.94	1.28315	91.6745	0.535332	84.2491	1.71429	82.0139	1.76835	85.6879	2.03644		1076	1211	1000	782	1837	1422	565	588	1181	975	1301	1169	1069	934	1365	875	1440	1131	2166	1866
Chr7:60005080		59.2593	1.31687	5.87065	0.127389	5.71273	1.25611	30.6195	1.01523	10.6239	1.32789	78.1776	2.38704	91.5112	1.39037	90.1244	1.25714	84.7213	1.15146	85.4587	2.99465		1080	1215	1005	785	1838	1433	565	591	1186	979	1306	1173	1072	935	1367	875	1453	1129	2180	1870
Chr7:60005093		58.5981	3.82695	9.75855	0.256739	8.02198	1.75809	36.5591	1.36986	14.0426	1.7562	77.1028	1.98618	95.2562	3.87513	93.5171	0.922722	83.439	0.62333	90.2108	0.862069		1070	1202	994	779	1820	1422	558	584	1175	968	1284	1158	1054	929	1342	867	1419	1123	2135	1856
Chr7:60005112		56.25	2.00334	9.77597	0.259067	9.56087	0.212766	33.6957	0.513699	14.4339	0	81.3826	0.949914	97.1154	2.28261	92.2786	0.694444	86.121	0.540054	83.0009	0.655738		1056	1198	982	772	1799	1410	552	584	1157	962	1273	1158	1040	920	1321	864	1405	1111	2106	1830
Chr7:60005124		59.7015	0.344531	9.70772	0.264201	7.92752	1.94805	35.8736	0.176991	13.0548	0.107296	77.6853	2.99824	96.054	1.566	94.7791	4.33255	87.5189	0.362976	88.5081	0.610772		1005	1161	958	757	1766	1386	538	565	1149	932	1201	1134	963	894	1245	854	1322	1102	1984	1801
Chr7:60005143		53.1373	1.00925	6.61841	0.779221	5.23969	2.9682	25.4613	0.172414	10.8038	0.621762	74.6908	1.55979	91.9505	1.09409	85.6331	0.813008	77.9201	0.179533	79.4924	1.57096		1020	1189	967	770	1794	1415	542	580	1157	965	1213	1154	969	914	1232	861	1327	1114	1970	1846
Chr7:60005145		53.0938	2.20152	5.60748	0.260078	5.95576	1.64756	27.7358	0.34662	7.13656	0.104603	70.9814	0.781929	87.5936	1.21279	84.4426	1.04895	76.4107	1.2624	72.3228	2.13582		1002	1181	963	769	1763	1396	530	577	1135	956	1182	1151	935	907	1202	858	1276	1109	1933	1826
Chr7:60005147		57.3689	0.166528	6.72182	4.02597	9.74648	4.24628	30.7116	1.3913	12.0975	0.726141	81.8408	0.433651	95.9835	1.54355	92.3015	0.581395	87.226	0.627803	86.6972	2.11957		1011	1201	967	770	1775	1413	534	575	1149	964	1206	1153	971	907	1234	860	1323	1115	1962	1840
Chr7:60005157		58.0214	0.110254	9.32432	1.38169	8.70849	1.90658	33.4988	0.21978	14.877	1.23457	79.8127	0.335196	96.5148	0.289017	94.6356	0.307692	90.3603	0.119617	90	0.432277		748	907	740	579	1355	1049	403	455	894	729	961	895	746	692	988	650	1027	836	1530	1388
Chr7:60005163		52.9175	0.1657	5.62036	0.1287	4.70453	1.75809	27.8937	1.53061	13.7655	0	81.0606	1.37104	93.5551	0.107411	92.8454	0.460299	79.0483	1.68889	86.0584	1.82796		994	1207	943	777	1743	1422	527	588	1126	973	1188	1167	962	931	1216	869	1303	1125	1951	1860
Chr7:60005187		53.4949	0	8.63454	0.127389	8.39737	2.51397	31.4488	1.35364	13.9574	0.915565	80.5534	1.79181	92.4314	0.958466	88.3395	1.25285	86.2117	0.176523	86.902	0.214133		1073	1218	996	785	1822	1432	566	591	1175	983	1301	1172	1057	939	1355	878	1436	1133	2153	1868
Chr7:60005200		57.4861	1.72555	7.67697	0.127389	7.81759	1.60391	31.162	2.03046	16.0774	0.509165	78.3908	1.44928	93.6971	0	90.3747	0.22779	83.6791	0.0881834	86.2465	0.266809		1082	1217	1003	785	1842	1434	568	591	1188	982	1305	1173	1063	939	1361	878	1446	1134	2174	1874
Chr7:60005229		56.2615	0.575185	9.04573	0.381679	10.0325	2.582	37.193	0.679117	11.5126	0.509165	80.1678	0.255754	92.9841	0.10661	88.9706	2.16895	80.6897	1.67696	86.8192	0.0533618		1086	1217	1006	786	1844	1433	570	589	1190	982	1311	1173	1069	938	1360	876	1450	1133	2185	1874
Chr7:60005284		53.0165	0	6.52174	0.763359	6.65951	0	29.4939	0	13.9188	1.7294	76.2699	1.44928	85.4495	2.55864	85.9738	0	78.0504	1.05914	78.5455	1.54667		1094	1219	1012	786	1862	1434	573	591	1207	983	1319	1173	1079	938	1376	878	1467	1133	2200	1875
Chr7:142581761	Igf2-H19	4.08163	25.7778	0.990099	19.5122	4.69208	13.0112	6.80272	22.9167	1.79104	9.48276	19.5918	73.2824	9.67742	83.0601	45.8763	85.2814	12.5954	82.0312	37.7953	82.807		196	225	202	164	341	269	147	144	335	348	245	262	217	183	194	231	262	256	254	285
Chr7:142581774		4.21053	25.1142	0.492611	18.5897	4.79042	13.0769	6.52174	20.1439	0.920245	13.7313	17.1548	76.2097	11.215	86.5169	50.5263	87.2727	12.0155	91.5323	37.5	84.2294		190	219	203	156	334	260	138	139	326	335	239	248	214	178	190	220	258	248	248	279
Chr7:142581781		8.62944	28.3843	2.40385	15.7576	9.64912	12.2222	6.75676	27.2727	4.41176	10.7649	28.5141	74.0458	14.6119	82.6087	51.5464	86.9565	17.9775	82.1705	42.2481	87.3684		197	229	208	165	342	270	148	143	340	353	249	262	219	184	194	230	267	258	258	285
Chr7:142581795		3.7037	26.5487	1.50754	21.118	9.7561	10.2662	6.25	19.708	1.81818	10.9792	26.3374	77.2908	17.757	90.2299	53.6842	86.4253	15.7692	82.5911	38.2114	85.1301		189	226	199	161	328	263	144	137	330	337	243	251	214	174	190	221	260	247	246	269
Chr7:142581798		4.56853	30.2222	1.93237	22.4242	6.48968	14.2857	10.1351	27.7778	0.882353	10.0287	24.4898	76.834	12.3288	89.1892	55.5	89.5652	16.7286	82.4903	43.9689	82.807		197	225	207	165	339	273	148	144	340	349	245	259	219	185	200	230	269	257	257	285
Chr7:142581802		7.85714	26.1146	4.05405	21.3115	7.11462	11.2745	13.5135	30.2752	2.5	12.2047	29.8246	80.4124	17.7914	94.4882	61.5894	92.8144	19.9029	86.7725	42.1875	87.6191		140	157	148	122	253	204	111	109	240	254	171	194	163	127	151	167	206	189	192	210
Chr7:142581850		3.48837	29.8969	4.49438	19.4444	7.69231	15.6028	7.04225	38.1579	6.21118	10.4651	29.7297	72	15.7895	92.2078	48.2353	87.5	19.8276	78.2258	32.4324	86.7133		86	97	89	72	156	141	71	76	161	172	111	125	95	77	85	104	116	124	111	143
Chr7:142581872		13.1313	26.8398	10.4762	23.7805	6.43275	10.5839	14.1892	24.4755	2.92398	11.898	31.0757	73.8636	23.6364	87.5676	56.7839	77.9221	22.3048	80.1556	58.1395	81.5331		198	231	210	164	342	274	148	143	342	353	251	264	220	185	199	231	269	257	258	287
Chr7:142581880		5.05051	29.0043	1.42857	13.3333	1.75439	11.6788	4.05405	20.2797	2.32558	9.34844	26.6932	67.5572	9.90991	85.9459	54.5	73.5931	12.2222	70.5426	37.2093	75.8741		198	231	210	165	342	274	148	143	344	353	251	262	222	185	200	231	270	258	258	286
Chr7:142582021		10.1523	29.8701	8.09524	18.7879	11.6279	13.8686	8.16327	26.3889	1.45349	11.6147	31.4741	76.8939	17.5676	90.2703	56	85.7143	24.4444	85.2713	56.9767	87.108		197	231	210	165	344	274	147	144	344	353	251	264	222	185	200	231	270	258	258	287
Chr7:142582027		5.58376	24.6753	2.38095	10.9091	5.24781	6.20438	5.40541	21.5278	2.90698	16.4306	25.8964	71.5909	13.0631	88.1081	53.2663	80.3493	12.5926	81.3953	38.9105	88.1533		197	231	210	165	343	274	148	144	344	353	251	264	222	185	199	229	270	258	257	287
Chr7:142582044		4.06091	22.9437	1.91388	15.1515	2.03488	14.2336	6.75676	21.5278	0.872093	9.88701	20.8	62.8788	13.5135	84.3243	46	80.0866	10.7407	68.2171	33.3333	81.5331		197	231	209	165	344	274	148	144	344	354	250	264	222	185	200	231	270	258	258	287
Chr7:142582046		10.6599	31.6017	4.7619	24.8485	11.0465	9.48905	10.8108	26.3889	2.61628	15.5367	33.0677	74.2424	17.1171	86.4865	53.5	87.8788	23.0483	82.1705	41.0853	90.9408		197	231	210	165	344	274	148	144	344	354	251	264	222	185	200	231	269	258	258	287
Chr7:142582056		9.13706	28.1385	4.7619	15.7576	4.94186	6.93431	6.75676	20.1389	2.61628	11.5819	28.2869	70.0758	17.5676	88.1081	49.5	77.4892	14.4444	72.8682	48.8372	83.2168		197	231	210	165	344	274	148	144	344	354	251	264	222	185	200	231	270	258	258	286
Chr7:142582058		10.6599	24.2424	9.52381	25.4545	4.65116	12.0438	9.45946	27.0833	1.16279	13.8418	32	76.5152	20.7207	88.1081	51	90.0433	20.3704	84.1085	45.3488	89.1986		197	231	210	165	344	274	148	144	344	354	250	264	222	185	200	231	270	258	258	287
Chr7:142582087		6.09137	18.6147	6.69856	4.84849	1.45349	8.75912	6.75676	12.5	2.32558	4.51977	22.3108	54.5455	9.90991	57.2973	46.5	66.2338	14.4444	52.3256	32.9457	68.1818		197	231	209	165	344	274	148	144	344	354	251	264	222	185	200	231	270	258	258	286
Chr7:143295094	Kcnq1-Kcnq1ot1	62.3007	2.5687	27.1201	1.45673	12.4555	1.00897	43.608	2.64026	14.9151	1.36535	89.3778	0.706215	88.601	1.63326	91.5328	1.77327	82.0769	0.763775	87.7296	5.06881		1756	1674	1191	1167	2529	2676	704	606	2474	2124	1977	2124	1158	1347	1370	1579	2003	1833	2885	2979
Chr7:143295099		63.194	1.14251	27.656	2.3176	10.7656	2.96881	44.0629	1.99005	14.5122	1.2778	93.1388	1.36278	88.3377	1.93596	88.3174	3.89279	81.6306	4.33589	86.6597	1.3096		1747	1663	1186	1165	2508	2661	699	603	2460	2113	1953	2128	1149	1343	1361	1567	1987	1822	2856	2978
Chr7:143295111		62.2235	1.89255	23.6207	1.92982	13.2501	1.10476	40.6926	3.20405	15.4163	1.58807	92.5697	2.01246	91.4186	1.44049	93.2543	1.35222	75.5216	2.34899	81.3031	1.05622		1718	1638	1160	1140	2483	2625	693	593	2426	2078	1938	2087	1142	1319	1349	1553	1965	1788	2824	2935
Chr7:143295123		59.6571	1.79748	21.2479	1.03359	12.3217	1.08777	42.9587	2.65781	14.8583	0.188413	88.3485	1.2178	84.8276	1.18959	90.2849	2.14782	77.4676	0.32769	86.1256	1.00773		1750	1669	1186	1161	2524	2666	703	602	2470	2123	1974	2135	1160	1345	1369	1583	2006	1831	2883	2977
Chr7:143295133		55.1429	0.359712	19.9495	2.40343	12.6738	0.112613	33.6182	0.661157	12.9202	0.943841	83.7659	2.39887	81.1958	2.2997	80.6167	0.886076	75.0126	2.08562	81.9193	1.81513		1750	1668	1188	1165	2517	2664	702	605	2469	2119	1965	2126	1154	1348	1362	1580	1989	1822	2876	2975
Chr7:143295152		58.7457	1.86972	25.2122	0.258176	12.1055	1.24905	43.6963	0.5	14.4085	1.75939	93.4083	2.2695	89.5196	2.32384	87.4907	1.02367	79.9899	1.43409	83.667	0.847171		1738	1658	1178	1162	2503	2642	698	600	2443	2103	1957	2115	1145	1334	1351	1563	1989	1813	2847	2951
Chr7:143295190		53.7185	1.86298	17.6768	0.775194	11.8113	1.57598	36.4286	2.50417	9.31551	0.568182	83.689	1.12994	78.9792	2.68057	87.3445	2.34474	67.5338	2.0274	81.9889	1.31048		1748	1664	1188	1161	2523	2665	700	599	2469	2112	1968	2124	1156	1343	1367	1578	1999	1825	2876	2976
Chr7:143295215		49.2925	3.99508	20.0862	2.0979	9.84204	0.382555	34.4118	1.84564	13.9246	0.338164	74.4839	4.13859	77.6386	2.36101	75.2079	2.7255	70.9512	2.16908	78.1588	1.88421		1696	1627	1160	1144	2469	2614	680	596	2413	2070	1889	2078	1118	1313	1323	1541	1945	1798	2770	2919
Chr7:143295228		59.8904	2.4375	24.5081	1.18505	12.4051	2.06186	43.5897	1.22164	15.9012	0.550275	88.2223	2.15323	87.3477	2.98507	82.837	2.76094	79.7101	2.75387	87.5234	3.75		1643	1600	1118	1097	2370	2522	663	573	2308	1999	1817	1997	1067	1273	1276	1485	1863	1743	2669	2800
Chr7:143295260		60.3763	2.44922	25.3356	1.45423	13.5607	0.299401	44.0341	3.13531	15.5897	0.705882	90.4061	4.8221	86.4655	4.53532	92.111	5.68541	78.2717	3.27511	86.0667	4.48911		1754	1674	1192	1169	2522	2672	704	606	2476	2125	1970	2136	1160	1345	1369	1583	2002	1832	2878	2985
Chr7:143295281		60.0228	3.63962	27.9226	2.06009	11.5994	0.449438	44.8718	1.98676	16.1473	3.39783	89.2495	5.06567	85.4922	3.40741	88.1705	7.25552	79.8395	4.14395	84.9148	3.82936		1751	1676	1189	1165	2526	2670	702	604	2471	2119	1972	2132	1158	1350	1361	1585	1994	1834	2877	2977
Chr7:143295283		58.5657	3.40095	26.0251	1.28205	13.0675	0.410295	38.102	1.81219	17.2581	0.986379	86.697	4.48808	89.1473	3.5503	86.5791	4.40806	77.8942	5.06536	83.1601	5.85284		1757	1676	1195	1170	2533	2681	706	607	2480	2129	1977	2139	1161	1352	1371	1588	2004	1836	2886	2990
Chr7:143295292		59.5102	3.22196	25.1467	1.96749	13.9415	1.4195	43.0595	1.81219	15.9935	2.39774	90.4858	3.37553	87.5969	3.77778	84.8397	3.71537	81.7049	3.65123	84.9325	3.81271		1756	1676	1193	1169	2532	2677	706	607	2476	2127	1976	2133	1161	1350	1372	1588	2006	1835	2887	2990
Chr7:143295296		57.4274	4.11449	20.9556	4.61144	12.2086	2.53637	40.4255	4.12541	16.1759	2.63282	86.9939	3.31931	87.7586	6.65188	88.5485	3.90674	79.4616	4.79303	82.8947	3.81398		1757	1677	1193	1171	2531	2681	705	606	2479	2127	1976	2139	1160	1353	1371	1587	2006	1836	2888	2989
Chr7:143295342		55.9727	4.59153	22.0084	2.05479	12.5938	0.485256	35.694	3.94737	14.6027	2.16064	83.5949	5.23609	81.2931	4.28677	86.4431	6.11216	72.5959	4.0305	80.6787	4.98328		1758	1677	1195	1168	2533	2679	706	608	2479	2129	1975	2139	1160	1353	1372	1587	2007	1836	2888	2990
Chr7:143295376		54.385	6.14558	24.8536	2.22222	11.8182	0.634802	37.5887	3.45395	14.2857	2.30155	82.5823	6.45765	77.4138	4.22222	84.1837	5.99369	73.6056	4.62963	78.3784	5.05017		1756	1676	1195	1170	2530	2678	705	608	2478	2129	1975	2137	1160	1350	1372	1585	2008	1836	2886	2990
Chr7:143295406		49.943	5.2506	20.268	2.39316	11.0936	1.79104	39.2908	3.45395	11.9758	1.36278	78.8461	6.35811	76.3997	7.54996	80.2334	5.55556	70.7669	5.2861	78.3784	6.01403		1754	1676	1194	1170	2533	2680	705	608	2480	2128	1976	2139	1161	1351	1371	1584	2008	1835	2886	2993
Chr7:143295411		53.6752	5.91045	24.1004	2.05128	11.5324	1.64179	40.0568	4.27632	13.6694	1.69093	87.5	5.9841	75.6245	4.80769	86.2044	7.39103	75.249	6.59401	80.7413	7.12136		1755	1675	1195	1170	2532	2680	704	608	2480	2129	1976	2139	1161	1352	1370	1583	2008	1835	2887	2991
Chr7:143295428		56.8078	5.68522	26.5823	3.18417	12.8571	0.823045	42.735	5.60132	14.9066	1.22468	87.5824	6.85446	84.1832	5.64636	86.7883	8.5296	76.5117	6.89278	83.4377	9.17647		1748	1671	1185	1162	2520	2673	702	607	2462	2123	1973	2130	1157	1346	1370	1571	2001	1828	2874	2975
Chr7:143295438		56.2963	5.43284	26.2364	3.33904	9.52193	3.58209	42.8369	4.44079	14.7296	2.44131	82.4215	6.26461	79.3282	5.92154	84.1258	7.26469	75.2243	5.01909	85.8183	6.81818		1755	1675	1193	1168	2531	2680	705	608	2478	2130	1974	2139	1161	1351	1367	1583	2006	1833	2884	2992
Chr7:143295443		56.0364	5.55224	25.1467	2.65411	11.0146	2.53826	41.844	4.77759	16.3166	2.20865	85.1721	7.06929	85.8742	5.93032	88.4672	7.07517	76.3092	6.6485	85.7291	9.39171		1756	1675	1193	1168	2533	2679	705	607	2476	2128	1976	2136	1161	1349	1370	1583	2005	1835	2887	2992
Chr7:143295457		55.4416	6.2799	25.3982	2.39521	11.5369	0.634328	45.1705	4.76974	16.0678	2.39887	87.6518	7.86517	84.8276	6.73077	89.1892	7.52688	76.2332	5.73457	85.1056	6.93003		1755	1672	1193	1169	2531	2680	704	608	2477	2126	1976	2136	1160	1352	1369	1581	2007	1831	2887	2987
Chr7:143295470		57.631	7.5179	25.7741	3.50427	11.6114	1.26866	43.1206	5.92105	16.1759	2.53521	85.9818	8.56341	83.2903	7.698	86.725	8.90151	77.1414	6.20915	82.6117	9.42829		1756	1676	1195	1170	2532	2680	705	608	2479	2130	1976	2137	1161	1351	1371	1584	2008	1836	2887	2991
Chr11:22971952	Commd1-Zrsr1	26.7185	0.637611	7.5731	0.584795	6.06609	0.777005	23.4992	1.52314	5.87373	1.27109	51.5278	2.0354	60.6486	2.60584	68.3245	2.87933	58.0147	2.49384	57.1552	2.12275		14009	12390	9679	9234	17128	18404	7213	6828	15016	17308	17443	15820	11903	12165	10576	12746	14960	15839	19608	20351
Chr11:22971975		26.5411	0.508228	8.30839	1.20117	6.98407	0.276873	27.5613	0.702782	4.93942	0.461867	57.1011	1.99697	67.9604	2.0544	77.2001	2.48588	63.9711	1.52012	61.4832	1.48814		14016	12396	9689	9241	17139	18420	7213	6830	15022	17321	17455	15824	11904	12169	10579	12752	14963	15854	19620	20361
Chr11:22971982		30.4401	1.76019	9.70974	1.15838	8.33285	1.12988	28.0544	1.25952	5.98974	1.08639	59.4988	2.78287	71.2376	1.71861	81.9671	3.11446	71.8758	2.55714	68.7028	1.53362		13998	12385	9681	9237	17125	18409	7211	6828	15009	17305	17439	15811	11894	12161	10564	12747	14948	15838	19596	20344
Chr11:22971999		28.1453	0.959987	10.467	1.49367	7.18371	1.25407	29.4607	1.05495	6.71195	1.06838	58.298	1.47867	69.3458	1.45499	80.4555	2.31445	69.4047	2.47397	66.0413	3.62636		14013	12396	9678	9239	17136	18420	7213	6825	15018	17316	17450	15825	11907	12165	10581	12746	14950	15845	19615	20351
Chr11:22972010		30.6957	1.30656	9.75962	0.887062	7.13619	0.949487	29.8185	1.72717	5.88196	1.05075	61.205	1.13665	71.9503	1.65927	83.4168	0.838887	70.9826	1.5141	66.925	1.55652		14015	12399	9693	9244	17138	18431	7217	6832	15029	17321	17461	15836	11911	12174	10583	12755	14960	15851	19616	20366
Chr11:22972036		30.3588	0.750181	9.77397	1.22215	7.68333	0.78706	29.415	1.62637	5.91094	1.60517	60.6507	1.41512	72.728	1.35579	82.4452	2.30552	72.0091	0.876806	68.6968	1.42934		14019	12397	9689	9246	17141	18423	7214	6825	15023	17319	17459	15829	11906	12170	10584	12752	14962	15853	19621	20359
Chr11:22972054		30.8323	0.629032	9.44175	1.49221	7.78296	1.08023	30.4697	0.8048	7.10673	1.31055	61.3613	1.24424	72.1303	1.28195	83.7715	3.5846	74.8613	1.04699	69.4511	1.62035		14021	12400	9691	9248	17140	18422	7217	6834	15028	17321	17454	15833	11909	12169	10574	12749	14961	15855	19621	20366
Chr11:22972082		32.7105	1.21774	8.61037	0.551709	7.81077	0.607639	30.0776	1.4202	6.42843	0.842907	63.1886	0.770932	72.6578	0.772264	82.0244	1.42723	74.33	1.26822	69.6173	0.825026		14023	12400	9686	9244	17143	18432	7218	6830	15027	17321	17462	15825	11912	12172	10581	12752	14963	15849	19623	20363
Chr11:22972093		31.3737	0.282783	8.7478	0.855719	7.85401	1.61431	30.7799	2.63659	5.29753	0.630094	62.6799	2.98564	72.7066	1.23325	82.925	3.68161	72.5832	1.75649	67.9502	0.924787		13999	12377	9671	9232	17125	18398	7206	6827	15007	17299	17441	15809	11904	12163	10571	12739	14958	15827	19607	20329
Chr11:22972112		32.2654	1.22591	9.08246	2.08852	8.36835	1.0856	30.492	1.94729	6.58324	1.55276	63.7337	1.33898	73.335	2.05423	83.5618	1.63999	74.2246	0.990411	70.3354	3.46284		14015	12399	9689	9241	17136	18423	7215	6830	15023	17324	17457	15833	11907	12170	10579	12744	14960	15852	19616	20359
Chr11:22972120		30.1456	0.67731	9.50563	0.551769	7.29203	0.559175	30.3245	1.39092	6.43723	0.732918	63.2279	1.06759	73.8327	1.49536	83.1947	1.23941	72.2048	1.21143	68.8475	2.35849		14012	12402	9689	9243	17142	18420	7212	6830	15022	17328	17448	15830	11908	12171	10580	12748	14963	15849	19610	20352
Chr11:22972127		31.1412	0.806452	11.1077	2.99524	8.54676	0.575493	29.3457	2.25443	5.89411	1.732	62.5179	1.61056	72.2311	1.29795	81.2252	1.56826	72.8178	1.55195	66.4713	2.76482		14020	12400	9687	9248	17141	18419	7214	6831	15015	17321	17451	15833	11909	12173	10578	12753	14962	15851	19619	20363
Chr11:22972131		28.972	0.709677	8.30668	0.389358	4.97025	1.00955	27.3521	1.62495	5.27192	0.773449	56.8989	0.865664	68.4158	0.845996	79.4006	1.38791	65.7576	1.83608	62.7536	0.844586		14017	12400	9691	9246	17142	18424	7217	6831	15023	17325	17452	15826	11911	12175	10578	12753	14961	15849	19618	20365
Chr12:109528253	Dlk1-Dio3	48.9899	48.4127	25.2809	41.1765	22.2222	26.3918	30.2158	64.0449	21.3942	35.7918	16.1765	93.5743	84.2105	93.3674	90.7563	92.0635	93.9024	89.6714	91.1765	88.9222		198	252	178	255	369	485	139	89	416	461	272	249	114	196	119	126	246	213	238	334
Chr12:109528257		51.5152	48.4127	30.8989	38.0392	24.8649	24.7423	35.9712	67.4157	20.9639	40.3471	18.3824	93.1727	83.3333	92.8571	91.5966	92.8571	92.2764	91.0798	84.0336	88.0239		198	252	178	255	370	485	139	89	415	461	272	249	114	196	119	126	246	213	238	334
Chr12:109528270		48.2234	47.6	21.9101	36.4706	21.5259	23.0769	34.3066	57.3034	20.9639	27.8867	17.037	90.2439	81.4159	86.7347	83.0508	85.7143	90.2439	86.385	80.1688	80.9668		197	250	178	255	367	481	137	89	415	459	270	246	113	196	118	126	246	213	237	331
Chr12:109528275		46.7005	48.8095	22.0339	32.9412	18.6992	21.281	32.3741	68.1818	21.3942	30.3493	22.4265	88.2591	82.4561	89.7436	83.1933	91.9355	91.4286	87.1429	83.7607	87.8788		197	252	177	255	369	484	139	88	416	458	272	247	114	195	119	124	245	210	234	330
Chr12:109528299		50	38.4921	25.8427	33.3333	20	25.6729	30.2158	61.7978	18.5542	26.898	18.0147	88.2591	78.9474	89.7959	79.8319	87.2	86.1789	87.2642	91.1392	86.4458		198	252	178	255	370	483	139	89	415	461	272	247	114	196	119	125	246	212	237	332
Chr12:109528306		42.9293	40.4	14.0449	24.1107	14.0921	10.124	26.087	56.1798	14.7343	15.6522	12.9151	77.0492	71.6814	82.6531	72.8814	78.4	74.2857	73.5849	75	67.3716		198	250	178	253	369	484	138	89	414	460	271	244	113	196	118	125	245	212	236	331
Chr12:109528329		37.3737	37.751	14.6067	19.3676	11.413	16.0752	29.7101	50.5618	13.5266	16.3043	13.0112	76.9547	76.7857	73.9796	64.1026	81.6	78.2787	73.3333	74.569	78.4848		198	249	178	253	368	479	138	89	414	460	269	243	112	196	117	125	244	210	232	330
Chr12:109528345		49.495	48.1928	22.4719	32.4111	23.0978	22.9645	33.3333	59.5506	14.7343	32.1739	18.9591	88.4774	81.25	91.3265	84.6154	88.8	85.6557	90.4762	87.931	86.3636		198	249	178	253	368	479	138	89	414	460	269	243	112	196	117	125	244	210	232	330
Chr12:109528347		38.3838	45.1613	15.1685	27.2727	16.8478	17.7453	33.3333	39.3258	19.0821	24.1304	12.6394	83.5391	77.6786	81.1225	81.1966	84	83.1967	79.5238	90.5172	82.7273		198	248	178	253	368	479	138	89	414	460	269	243	112	196	117	125	244	210	232	330
Chr12:109528355		45.4545	47.9839	19.6629	32.8063	20.6522	20.0418	32.6087	60.2273	17.3913	30.0654	15.9851	91.7695	83.0357	87.7551	85.4701	88	90.1235	91.9048	89.2241	89.0909		198	248	178	253	368	479	138	88	414	459	269	243	112	196	117	125	243	210	232	330
Chr12:109528365		46.4646	47.1774	20.2247	34.9206	19.346	17.119	33.3333	63.6364	17.3913	26.7974	17.1004	86.4198	76.7857	81.1225	76.0684	88.8	86.4198	83.8095	91.3793	86.3636		198	248	178	252	367	479	138	88	414	459	269	243	112	196	117	125	243	210	232	330
Chr12:109528375		47.9798	45.9677	14.6067	36.6534	17.3913	24.8434	31.8841	60.2273	19.5652	26.3617	13.7546	88.0658	82.1429	84.1837	84.6154	91.129	86.8313	92.8571	86.6379	86.3636		198	248	178	251	368	479	138	88	414	459	269	243	112	196	117	124	243	210	232	330
Chr12:109528378		45.9596	45.5645	23.7288	38.247	17.1196	22.5941	33.3333	64.7727	16.6667	30.0654	18.2156	95.4732	81.25	88.7755	81.1966	90.4	88.0658	87.1429	92.2414	92.4242		198	248	177	251	368	478	138	88	414	459	269	243	112	196	117	125	243	210	232	330
Chr12:109528391		52.7919	47.5806	23.1638	31.8725	18.75	23.5908	34.058	66.6667	21.5496	31.3726	20.1493	87.2428	80.3571	92.3077	86.2069	95.1613	86.8313	93.7799	91.7749	87.2727		197	248	177	251	368	479	138	87	413	459	268	243	112	195	116	124	243	209	231	330
Chr12:109528396		49.2386	44.3548	24.8588	34.6614	16.8478	22.9645	34.058	62.069	21.4976	31.8777	19.403	87.6543	80.3571	91.7949	91.453	92.7419	93.0041	90	86.2069	91.4634		197	248	177	251	368	479	138	87	414	458	268	243	112	195	117	124	243	210	232	328
Chr12:109528398		49.7462	43.9516	26.5537	35.4582	19.0217	17.3278	33.3333	58.6207	13.5266	23.3115	14.1791	79.8354	76.7857	85.0515	87.1795	89.5161	82.3045	83.3333	82.3276	84.8024		197	248	177	251	368	479	138	87	414	459	268	243	112	194	117	124	243	210	232	329
Chr12:109528403		49.2386	47.1774	18.0791	35.4582	18.75	20.0418	34.058	62.069	21.5496	32.6797	16.791	84.7737	83.0357	92.3077	88.0342	96.7742	93.0041	86.6667	87.5	84.4985		197	248	177	251	368	479	138	87	413	459	268	243	112	195	117	124	243	210	232	329
Chr12:109528412		50.5102	48.3871	30.5085	39.4422	23.6413	25.8873	35.5072	68.9655	22.276	37.9085	19.403	92.1811	83.9286	94.8718	90.5983	96.7742	95.0617	94.7619	91.8103	91.1585		196	248	177	251	368	479	138	87	413	459	268	243	112	195	117	124	243	210	232	328
Chr12:109528414		51.0204	47.9839	23.7288	32.2709	16.8478	25.4697	32.6087	66.6667	17.8744	31.8083	15.6716	83.5391	81.25	94.359	73.5043	95.9677	88.8889	90.4762	86.2069	91.7683		196	248	177	251	368	479	138	87	414	459	268	243	112	195	117	124	243	210	232	328
Chr12:109528419		50.5102	51.2097	28.2486	35.8566	22.8883	24.2171	34.058	66.6667	19.0821	33.7691	19.7761	96.7078	82.1429	93.8461	86.3248	95.9677	93.3884	91.3876	88.7931	88.7195		196	248	177	251	367	479	138	87	414	459	268	243	112	195	117	124	242	209	232	328
Chr12:109528421		46.4286	45.5645	18.0791	32.8	15.2174	20.2505	34.058	58.6207	15.2174	23.7991	13.0597	82.716	83.0357	91.7949	78.6325	89.5161	84.7108	81.4286	79.3103	88.7195		196	248	177	250	368	479	138	87	414	458	268	243	112	195	117	124	242	210	232	328
Chr12:109528426		48.4694	47.1774	24.2938	32.6693	15.4891	22.547	36.9565	56.3218	14.0097	29.4118	17.1642	90.1235	75	94.8718	76.9231	88.7097	77.2727	84.2857	79.7414	88.3436		196	248	177	251	368	479	138	87	414	459	268	243	112	195	117	124	242	210	232	326
Chr12:109528429		55.6122	50	29.3785	36.255	22.0109	20.5021	34.7826	64.3678	19.3237	36.4629	13.806	92.9752	83.0357	90.2564	88.8889	91.129	92.5311	90	87.5	91.4373		196	248	177	251	368	478	138	87	414	458	268	242	112	195	117	124	241	210	232	327
Chr12:109528442		52.0408	50.8064	19.774	33.8645	20.9239	19.6653	36.4963	68.9655	17.8744	34.9345	17.603	95.0413	81.0811	90.7216	83.6207	95.1613	88.75	90.4306	87.5	92.0489		196	248	177	251	368	478	137	87	414	458	267	242	111	194	116	124	240	209	232	327
Chr12:109528444		49.2308	48.9879	17.5141	25.7028	14.6739	19.2469	32.1168	65.5172	13.8015	24.7265	15.7303	87.1901	79.2793	93.299	84.4828	91.8699	88.75	85.9903	85.7759	89.1304		195	247	177	249	368	478	137	87	413	457	267	242	111	194	116	123	240	207	232	322
Chr12:109528449		50.5102	46.3415	19.209	28	19.891	18.9076	33.8235	60.9195	15.6098	34.1357	14.2322	88.75	79.0909	92.7461	91.3793	90.9091	90.4167	84.1346	90.393	89.8461		196	246	177	250	367	476	136	87	410	457	267	240	110	193	116	121	240	208	229	325
Chr12:109528452		51.8135	54.251	29.3785	37.5	21.8579	25	36.2963	66.6667	17.561	36.4835	19.1011	94.5378	82.5688	92.6702	93.9655	94.2149	96.6102	90.8213	92.0354	94.6875		193	247	177	248	366	476	135	87	410	455	267	238	109	191	116	121	236	207	226	320
Chr6:30737609	Mest/Peg1	43.2764	5.47457	31.3562	5.56734	14.6439	5.58946	35.6454	9.42598	19.2144	5.13588	78.5176	13.3413	84.3724	11.1004	86.3716	21.2766	83.5697	12.5932	79.6387	16.7633		2692	3087	3355	1886	5982	4097	1658	1655	4226	4342	3845	4175	2406	3126	3412	2632	4230	4558	7362	4486
Chr6:30737611		42.3263	6.36777	23.8195	4.52368	9.90629	6.05765	34.7013	7.80399	17.0188	3.50715	73.7445	11.0231	84.158	11.25	80.3749	18.888	75.8808	8.74918	73.2844	11.7437		2691	3078	3346	1879	5976	4094	1657	1653	4213	4334	3843	4164	2405	3120	3414	2626	4229	4549	7359	4479
Chr6:30737624		42.4907	7.40019	22.5739	7.00637	13.0791	4.49219	35.6454	6.77966	17.7641	3.50311	72.0125	9.60709	83.8669	11.4633	80.2697	17.4658	77.3179	8.36627	73.1224	11.2004		2690	3081	3349	1884	5979	4096	1658	1652	4222	4339	3841	4174	2405	3123	3411	2628	4228	4554	7363	4482
Chr6:30737638		44.3287	7.3882	34.9239	7.59426	16.7615	5.70593	38.8788	9.36556	23.62	7.8341	77.7141	13.0539	88.8057	12.3402	88.5505	22.2898	87.6213	11.233	80.5926	14.5215		2689	3086	3353	1883	5978	4101	1659	1655	4221	4340	3841	4175	2403	3128	3415	2629	4225	4558	7358	4483
Chr6:30737666		31.2895	2.138	14.5753	2.54642	8.52558	2.4872	26.2967	5.01814	13.2276	2.90256	52.1468	7.2318	72.8067	6.5621	58.6702	9.28463	53.9026	4.01316	50.5571	6.01738		2691	3087	3355	1885	5982	4101	1658	1654	4226	4341	3843	4176	2405	3124	3414	2628	4228	4560	7360	4487
Chr6:30737751		44.4031	5.0292	25.8209	3.92781	13.1491	5.07812	34.0772	6.29921	16.1726	4.37687	74.4986	10.1776	85.5537	8.77361	78.827	18.5481	78.3381	7.40171	74.9558	11.7095		2689	3082	3350	1884	5970	4096	1658	1651	4217	4341	3839	4166	2402	3123	3410	2631	4224	4553	7359	4475
Chr6:30737790		38.4271	3.11284	20.5136	2.23167	8.90824	3.19668	28.8822	3.80895	13.7129	1.63821	67.7873	6.87919	78.9014	7.1954	81.1072	13.1279	77.0178	4.5045	72.8892	8.52679		2683	3084	3349	1882	5972	4098	1655	1654	4215	4334	3837	4172	2403	3127	3414	2628	4225	4551	7355	4480
Chr6:30737807		44.432	4.50275	32.4091	3.81963	11.0776	5.56233	36.7754	5.49849	21.2983	3.70968	80.2553	8.57485	88.0933	7.904	89.6865	15.7154	87.8078	5.48727	80.2501	9.3485		2685	3087	3354	1885	5976	4099	1656	1655	4221	4340	3839	4175	2402	3125	3413	2628	4224	4556	7357	4482
Chr6:30737809		45.2718	4.40557	31.9714	4.50689	13.5664	3.29268	36.5721	6.23109	17.8825	2.99677	81.579	7.237	89.2679	9.14615	89.3087	14.302	86.9112	5.05272	80.9731	10.6625		2686	3087	3353	1886	5978	4100	1657	1653	4222	4338	3838	4173	2404	3127	3414	2629	4225	4552	7358	4483
Chr10:13091188	Plagl1/Zac1	26.0295	4.42077	9.57062	3.59226	8.67134	3.56355	23.3002	4.04079	7.4389	2.78444	49.232	6.55519	71.7883	5.65049	69.8436	8.31974	60.0372	6.54128	65.6094	4.22932		11656	10609	6917	8574	15557	15406	5236	5296	13994	13755	13347	14233	8936	9539	8247	11034	12359	13239	18223	17024
Chr10:13091193		20.1767	3.12765	7.41758	2.58741	7.21213	1.86206	19.5457	3.34278	6.93869	2.71095	44.3579	4.45319	62.0007	5.53285	63.8987	3.52451	49.9677	4.4535	58.0631	4.67833		11657	10615	6916	8580	15571	15413	5239	5295	13994	13759	13355	14237	8937	9543	8249	11037	12368	13248	18225	17036
Chr10:13091210		24.7511	3.23189	7.94271	2.97307	8.49614	2.54529	23.4632	2.87009	8.33929	2.94503	49.1088	6.55565	69.6397	6.2212	68.2909	6.03863	54.8625	5.30051	64.947	4.42083		11652	10613	6912	8577	15560	15401	5238	5296	13994	13752	13352	14232	8936	9548	8250	11029	12360	13244	18221	17033
Chr10:13091215		25.4939	3.84143	9.07775	4.39753	10.1055	5.63353	24.871	3.87597	7.91619	3.12841	51.4924	7.97947	75.1515	7.18557	72.2728	7.65602	59.5543	7.94707	65.7668	5.94531		11642	10595	6907	8573	15546	15390	5231	5289	13984	13745	13334	14224	8910	9533	8241	11024	12340	13225	18187	17005
Chr10:13091217		21.5838	5.33019	9.78119	4.4696	8.61958	3.79088	22.339	4.35524	7.19857	3.68942	42.9557	7.83955	65.3178	6.08257	59.4923	5.28035	47.7961	6.2963	58.4226	7.39739		11643	10600	6901	8569	15546	15379	5233	5281	13975	13742	13337	14210	8921	9519	8233	11022	12342	13230	18195	17006
Chr10:13091231		27.2618	3.99774	10.3109	3.50693	10.0784	3.0183	25.5587	4.66478	6.44792	3.00385	50.8911	5.9051	72.6815	7.23939	74.6363	6.0029	61.6952	6.63998	66.1618	4.17034		11650	10606	6915	8583	15558	15406	5235	5295	13989	13749	13354	14225	8939	9545	8248	11028	12364	13238	18222	17025
Chr10:13091242		26.995	4.90722	10.1793	4.12636	7.53565	4.04774	25.0763	3.28612	7.67307	2.50854	52.8125	7.48471	73.7325	6.77558	77.1162	6.7488	65.4481	6.47841	71.2005	6.6698		11654	10617	6916	8579	15566	15416	5240	5295	13997	13753	13351	14229	8935	9549	8246	11039	12364	13244	18226	17032
Chr10:13091253		30.1725	9.15772	11.2043	4.81296	9.30815	4.9708	28.645	6.02797	8.58633	3.05343	57.0937	10.2867	77.6796	7.46097	80.3831	12.6258	71.009	10.1269	75.5295	11.7333		11653	10614	6917	8581	15567	15410	5240	5292	13999	13755	13357	14232	8938	9543	8248	11033	12359	13242	18226	17037
Chr10:13091267		29.3386	6.10399	10.7112	7.08707	10.3989	3.99715	28.0344	5.70349	8.44648	3.22745	55.6612	9.96909	79.0268	6.98576	84.4242	10.5988	72.264	8.29055	76.2634	10.4262		11657	10616	6918	8579	15569	15411	5240	5295	13994	13757	13354	14234	8940	9548	8250	11039	12363	13244	18225	17034
Chr10:13091284		31.9866	4.05316	8.38756	3.54271	8.921	2.80465	27.5296	3.46132	7.45266	2.1439	55.87	5.86003	78.0201	5.11155	83.8041	7.57864	71.759	6.21601	75.8615	4.6752		11658	10609	6915	8581	15570	15403	5238	5287	13995	13760	13356	14232	8940	9547	8249	11031	12365	13240	18224	17026
Chr10:13091298		29.1792	3.64544	8.73085	2.92609	7.67403	3.51697	27.2467	2.79509	6.81575	1.99142	55.0913	3.87831	75.7355	3.592	83.9273	5.75233	71.4655	4.18931	76.5707	3.4993		11659	10616	6918	8578	15572	15411	5241	5295	13997	13759	13356	14233	8939	9549	8250	11039	12364	13248	18225	17032
Chr10:13091317		23.4022	2.78877	8.22849	2.35431	8.16523	1.9534	21.1722	2.34183	7.27909	1.55557	47.0337	3.97723	66.0253	4.60878	72.6457	5.79224	58.6993	4.76406	68.7058	4.11554		11657	10614	6915	8580	15566	15409	5238	5295	13999	13757	13350	14231	8939	9547	8251	11032	12363	13245	18227	17033
Chr11:12025411	Grb10	65.093	51.5745	44.4724	42.6181	33.9571	23.0565	46.0129	48.5526	33.5968	28.4133	86.711	65.576	85.1325	66.0643	86.4516	67.8571	88.2017	58.5733	91.3379	61.883		1398	1175	1592	1016	2191	2264	928	760	1012	1084	1806	1467	1547	1494	1550	1260	1924	2327	2205	2188
Chr11:12025419		48.2512	33.7585	31.4107	25.4652	22.5557	24.989	33.1183	28.084	18.4783	16.3153	82.7242	44.3916	81.3307	45.8417	87.7656	53.9557	82.0725	41.0553	90.3986	49.4526		1401	1176	1595	1021	2199	2273	930	762	1012	1091	1806	1471	1548	1503	1553	1264	1930	2331	2208	2192
Chr11:12025447		39.6802	18.1739	23.3799	10.7708	21.0037	12.2212	26.8187	15.0667	15.9229	10.2156	71.6376	33.1039	72.2915	26.3655	87.94	44.7725	77.0691	29.6699	91.4668	31.8621		1376	1150	1574	1012	2152	2242	921	750	986	1067	1777	1453	1523	1483	1534	1253	1897	2302	2168	2175
Chr11:12025452		41.5698	26.0643	31.4286	14.4269	18.1987	16.1909	34.8534	23.6	11.9675	14.2455	73.7198	32.0716	77.413	32.0297	84.485	40.1594	82.2878	30.599	90.7202	30.8966		1376	1151	1575	1012	2154	2242	921	750	986	1067	1777	1453	1523	1483	1534	1255	1897	2304	2166	2175
Chr11:12025460		30.4506	1.82609	16.1372	1.08696	5.43175	4.01427	18.7839	1.73333	8.21501	3.46767	67.3044	10.8127	71.1753	6.94538	79.0743	14.1946	72.5883	6.68403	81.9105	12.9774		1376	1150	1574	1012	2154	2242	921	750	986	1067	1777	1452	1523	1483	1534	1254	1897	2304	2167	2173
Chr11:12025481		31.6134	3.30435	17.3968	1.18577	7.93872	0.624721	18.5668	2.13618	6.79513	1.68697	65.3348	9.22865	74.2613	6.60823	83.7679	12.5997	72.9046	5.16493	82.7411	10.023		1376	1150	1575	1012	2154	2241	921	749	986	1067	1777	1452	1523	1483	1534	1254	1897	2304	2167	2175
Chr11:12025522		25.6	4.08341	14.2222	0.790514	5.84958	0.267618	14.7666	1.06809	7.70791	2.2493	60.5515	1.8595	66.5572	2.15779	65.8187	6.53908	62.0981	1.82529	80.3044	1.14943		1375	1151	1575	1012	2154	2242	921	749	986	1067	1777	1452	1522	1483	1533	1254	1897	2301	2168	2175
Chr11:12025555		47.3837	24.8696	26.7302	16.1067	13.8347	8.96521	36.3735	21.8667	13.4888	8.43486	69.7805	31.5898	81.8003	36.143	85.9192	40.1594	77.9536	32.2623	89.8477	35.5106		1376	1150	1575	1012	2154	2242	921	750	986	1067	1777	1453	1522	1483	1534	1255	1896	2303	2167	2174
Chr11:12025561		41.2064	14.4222	21.4603	8.79447	12.4884	11.0219	19.6526	15.2203	12.069	5.71696	71.0023	26.1708	76.7564	17.5995	88.7076	23.9841	74.6835	18.0712	89.2379	28.5517		1376	1151	1575	1012	2154	2241	921	749	986	1067	1776	1452	1523	1483	1532	1255	1896	2302	2165	2175
Chr11:12025576		32.0961	7.38488	19.4286	4.74777	8.68152	0.937082	16.8295	2.93333	7.01933	1.21951	67.1549	9.77961	75.1149	6.14035	81.5515	7.18276	71.6772	5.94876	87.4481	11.3615		1374	1151	1575	1011	2154	2241	921	750	983	1066	1775	1452	1523	1482	1534	1253	1896	2303	2167	2174
Chr11:12025578		34.1818	7.64553	17.9161	1.97628	7.71375	0.714286	17.2638	3.73333	7.50507	1.59475	64.6162	8.69565	71.8134	6.81052	81.2907	9.90415	73.6814	6.55667	88.2733	9.28736		1375	1151	1574	1012	2152	2240	921	750	986	1066	1772	1449	1522	1483	1534	1252	1896	2303	2166	2175
Chr11:12025580		35.2727	8.07993	19.8221	1.58103	7.71375	1.20428	20	4.53333	9.43205	2.1576	67.7001	10.2688	74.5896	10.2495	84.2242	20.8931	71.6245	9.68302	85.6945	11.4128		1375	1151	1574	1012	2152	2242	920	750	986	1066	1774	1451	1523	1483	1534	1254	1896	2303	2167	2173
Chr11:12025586		33.1633	7.22367	18.4361	5.92885	7.05992	1.65031	21.1099	5.34045	9.73631	2.43902	64.2212	7.16747	73.7015	9.51417	83.6055	12.7796	69.7994	9.90013	90.5687	19.5032		1372	1149	1573	1012	2153	2242	919	749	986	1066	1772	1451	1521	1482	1531	1252	1894	2303	2163	2174
Chr11:12025597		32.8593	7.80142	17.8385	5.44355	7.85241	4.3558	17.8531	3.94022	8.70466	2.95802	64.8696	11.362	73.1292	6.08155	82.1526	22.0673	76.0154	12.1279	89.3648	13.2173		1336	1128	1536	992	2114	2181	885	736	965	1048	1725	1417	1470	1447	1468	1219	1822	2251	2078	2126
Chr11:12025602		38.565	12.5664	18.4176	6.87563	8.99247	6.60633	20.651	9.16553	9.75104	5.6137	68.4024	16.3408	73.706	11.8213	83.2863	23.0958	72.8402	8.69951	92.0698	20.2526		1338	1130	1542	989	2124	2210	891	731	964	1051	1690	1432	1449	1455	1418	1221	1771	2253	2005	2138
Chr11:12025609		34.1176	4.27948	19.9614	7.9602	11.7978	3.27061	19.2097	7.51678	9.38776	2.45747	64.4881	12.726	71.7096	9.10945	81.9416	16.6265	74.1567	9.91228	88.6819	15.431		1360	1145	1553	1005	2136	2232	911	745	980	1058	1729	1438	1474	1471	1473	1245	1838	2280	2094	2158
Chr11:12025614		37.2869	12.4234	20.2711	4.58624	7.37435	3.83055	26.2115	8.76011	8.42754	5.12334	69.1329	20.2646	70.7432	8.34473	87.3727	22.1595	74.4565	10.8428	88.8836	13.5135		1349	1143	1549	1003	2129	2219	908	742	973	1054	1730	1436	1480	1462	1473	1241	1840	2278	2096	2146
Chr11:12025621		39.1107	6.00437	17.1362	3.23353	11.7404	3.29425	17.7333	3.85852	8.98734	2.95508	71.9537	17.4807	73.1908	10.7203	83.6186	23.2535	73.6981	17.0996	90.4985	19.7567		1102	916	1278	835	1695	1791	750	622	790	846	1469	1167	1216	1194	1227	1002	1517	1848	1705	1726
Chr11:12025625		31.7716	3.48432	19.7823	1.68818	10.7894	2.73175	20.1306	4.01606	8.98876	3.10442	67.9567	11.2647	75.0668	9.53992	84.1895	18.735	73.5577	7.67553	88.1665	10.0277		1366	1148	1562	1007	2141	2233	919	747	979	1063	1757	1447	1496	1478	1499	1249	1872	2293	2138	2164
Chr11:12025628		35.7353	11.3059	19.9743	5.23666	8.36859	4.47964	20.7048	6.77507	10.0616	3.72849	66.4773	11.9777	73.0975	6.27558	84.008	13.5375	72.0682	10.8513	84.6872	6.91589		1360	1141	1557	993	2127	2210	908	738	974	1046	1760	1436	1498	1466	1507	1241	1876	2267	2142	2140
Chr11:12025639		32.9188	3.77193	18.9865	1.89055	9.13777	2.96629	18.0723	3.48525	7.89744	2.26843	66.2108	10.8952	74.5672	6.63957	83.6424	12.7506	74.3222	7.23312	87.9456	11.8849		1367	1140	1559	1005	2134	2225	913	746	975	1058	1755	1441	1502	1476	1510	1247	1881	2295	2132	2154
Chr11:12025644		30.8877	7.20562	18.8981	8.60861	8.06754	2.56526	22.2222	6.98925	10.3484	3.21665	65.8149	14.9896	71.7507	8.36735	78.5761	14.4355	73.1551	10.0044	83.2554	5.15799		1363	1138	1561	999	2132	2222	918	744	976	1057	1761	1441	1508	1470	1517	1240	1870	2279	2138	2152
Chr11:12025655		35.472	7.1115	20.6146	4.78564	5.64706	1.48381	19.9343	7.00809	8.30769	3.30813	69.6866	9.87483	74.1722	7.91809	81.2954	10.42	74.2416	8.70516	87.4299	15.0023		1356	1139	1562	1003	2125	2224	913	742	975	1058	1755	1438	1510	1465	1513	1238	1879	2286	2140	2153
Chr11:12025657		34.9195	4.37063	19.4144	3.38645	10.4722	4.07706	22.8415	3.08725	7.93489	1.97926	67.4392	10.628	77.0199	9.87821	84.7213	10.0241	72.8428	11.291	88.6047	14.345		1366	1144	1571	1004	2139	2232	915	745	983	1061	1769	1449	1510	1478	1525	1247	1889	2285	2150	2168
Chr11:12025665		33.0161	6.11888	17.8571	2.7	9.90654	4.26009	19.6507	3.62416	7.2449	2.35405	65.5543	7.3255	75.7096	6.39021	83.5742	8.60129	74.4285	7.98778	86.2133	4.29958		1366	1144	1568	1000	2140	2230	916	745	980	1062	1768	1447	1515	1471	1522	1244	1881	2291	2147	2163
Chr11:12025670		34.8924	7.38434	19.9216	2.97131	6.80402	4.63515	19.8676	4.23497	7.2327	4.21156	67.7143	8.93617	72.4	10	83.0698	13.6661	76.4485	10.5004	84.4247	11.3216		1347	1124	1531	976	2087	2179	906	732	954	1021	1750	1410	1500	1440	1518	1222	1864	2238	2138	2111
Chr11:12025676		30.0369	3.10559	18.7581	2.0141	8.43544	0.912409	19.0211	2.86885	9.80392	1.23928	66.6096	8.18754	73.2759	6.18982	85.4605	6.19397	71.8003	8.92226	88.6969	8.657		1355	1127	1546	993	2122	2192	899	732	969	1049	1752	1429	1508	1454	1520	1227	1883	2264	2141	2137
Chr11:12025686		34.7762	6.64894	17.3941	2.60521	8	2.53394	19.0789	1.89959	6.87885	1.04167	64.3101	6.25434	72.6246	5.39249	85.6579	6.27514	73.9617	6.02463	88.8219	4.44133		1363	1128	1558	998	2125	2210	912	737	974	1056	1754	1439	1505	1465	1520	1243	1878	2274	2156	2139
Chr11:12025692		30.0511	3.40611	19.5278	1.78571	7.23285	2.55835	17.756	2.94511	7.15015	1.88501	66.0825	8.95212	72.116	6.70278	86.4918	4.66989	77.2032	6.95538	87.5521	4.06467		1371	1145	1567	1008	2143	2228	918	747	979	1061	1769	1441	1517	1477	1525	1242	1895	2286	2161	2165
Chr11:12025694		25.9883	2.7972	17.0077	1.09235	5.37132	0.54054	17.4482	2.2942	7.66871	1.13422	61.1898	5.18672	67.6994	4.34487	79.9606	5.56452	68.949	5.24246	83.9981	3.69344		1366	1144	1564	1007	2141	2220	917	741	978	1058	1765	1446	1517	1473	1522	1240	1884	2289	2156	2166
Chr11:12025700		29.0133	3.0837	16.9231	1.50905	5.62382	0.317604	15.3591	1.08401	7.32714	1.4218	63.796	6.85315	73.5762	4.04664	81.4304	4.34783	73.8133	5.92365	85.6343	3.8282		1358	1135	1560	994	2116	2204	905	738	969	1055	1765	1430	1510	1458	1524	1242	1875	2279	2144	2142
Chr17:12742173	Igf2r	49.6599	4.61216	12.605	2.12202	13.0277	2.8314	37.3563	5.76132	13.5225	2.16667	77.8182	4.05405	83.9895	6.80412	89.3665	8.53392	76.07	4.29363	81.9967	4.70738		441	477	357	377	829	777	174	243	599	600	550	666	381	485	442	457	514	722	611	786
Chr17:12742192		50.9719	4.40882	15.4639	4.72637	16.8578	3.28467	39.267	4.28016	15.1033	3.44288	79.7927	8.30986	85.4271	7.42188	91.5767	8.38446	86.2568	4.45609	85.0077	5.05415		463	499	388	402	872	822	191	257	629	639	579	710	398	512	463	489	553	763	647	831
Chr17:12742194		49.892	3.61446	11.0825	2.98507	12.2706	5.47445	34.555	7.393	14.9444	2.50391	76.3385	6.19718	81.407	6.04289	90.4968	7.77096	81.9168	5.89005	83.4108	4.69314		463	498	388	402	872	822	191	257	629	639	579	710	398	513	463	489	553	764	645	831
Chr17:12742202		50.6493	5.81162	11.8863	1.74129	12.6002	5.11571	39.267	6.61479	13.8315	3.59937	78.2383	7.19323	84.4221	8.96686	92.2246	11.2474	82.821	4.18848	82.6893	6.25752		462	499	387	402	873	821	191	257	629	639	579	709	398	513	463	489	553	764	647	831
Chr17:12742205		50.324	7.83133	16.5375	3.49127	11.7984	3.28867	41.8848	11.3281	14.1494	4.53834	75.2595	7.75741	83.1658	9.16179	91.3607	10.8607	81.1935	5.36649	84.2349	7.59036		463	498	387	401	873	821	191	256	629	639	578	709	398	513	463	488	553	764	647	830
Chr17:12742217		49.676	4.41767	12.4352	3.49127	11.7984	2.80146	36.6492	6.22568	14.7854	2.66041	74.9135	6.05634	81.407	5.45809	88.5529	7.77096	81.9168	5.10471	83.9258	5.05415		463	498	386	401	873	821	191	257	629	639	578	710	398	513	463	489	553	764	647	831
Chr17:12742225		49.892	3.80762	11.6279	2.23881	10.9966	1.21803	37.6963	6.22568	14.4674	2.50391	76.4706	4.23131	83.6683	6.43275	88.9849	8.38446	84.0868	3.40314	80.2164	4.09146		463	499	387	402	873	821	191	257	629	639	578	709	398	513	463	489	553	764	647	831
Chr17:12742236		48.8121	7.01403	9.04393	2.23881	11.1239	1.21803	36.6492	6.22568	13.2166	1.56495	75.9515	5.77465	83.4171	6.43275	87.689	5.72597	81.9168	3.66492	83.3076	6.73887		463	499	387	402	872	821	191	257	628	639	578	710	398	513	463	489	553	764	647	831
Chr17:12742245		48.5961	3.80762	10.0775	1.99005	10.6529	1.95122	35.0785	8.17121	14.1494	1.56495	74.5675	5.35211	86.6834	5.65302	87.257	9.01639	81.1935	4.71204	80.9892	7.3494		463	499	387	402	873	820	191	257	629	639	578	710	398	513	463	488	553	764	647	830
Chr17:12742270		42.3326	4.81928	9.04393	1.74129	12.5	2.07317	31.4136	4.28016	12.0827	1.41287	73.1834	4.66102	83.4171	6.05469	87.2294	8.38446	76.4919	4.97382	81.4529	3.9759		463	498	387	402	872	820	191	257	629	637	578	708	398	512	462	489	553	764	647	830
Chr17:12742306		46.2203	5.01002	11.6279	2.98507	16.8772	5.12195	35.6021	4.66926	12.5596	2.66458	77.8547	3.66714	82.6633	6.82261	86.5801	7.58197	73.2369	4.71204	80.3709	3.85078		463	499	387	402	871	820	191	257	629	638	578	709	398	513	462	488	553	764	647	831
Chr17:12742324		47.2767	6.92464	10.5541	5.30303	13.4415	3.06373	34.0426	5.92885	13.28	2.38474	76.7764	5.73888	84.6348	4.33925	86.1171	10.0418	77.6364	6.35762	84.1615	6.43985		459	491	379	396	863	816	188	253	625	629	577	697	397	507	461	478	550	755	644	823
Chr17:12742348		45.2381	1.81452	10.5943	1.49626	10.5626	2.32558	36.6492	6.25	14.7385	2.03443	81.5517	3.94922	84.8867	4.2885	86.3636	5.52147	80.0725	3.14548	82.2257	3.73045		462	496	387	401	871	817	191	256	631	639	580	709	397	513	462	489	552	763	647	831
Chr17:12742357		50.6522	4.0404	14.433	3.00752	13.9562	1.59314	37.8947	3.54331	16.4274	3.93082	80.2768	4.97866	88.191	5.84795	92.8726	6.44491	82.878	6.87831	86.0681	3.49819		460	495	388	399	867	816	190	254	627	636	578	703	398	513	463	481	549	756	646	829
Chr17:12742359		45.7516	6.43863	12.1134	1.75439	13.2948	1.83374	39.267	3.54331	14.673	2.66876	78.7565	8.27389	85.6784	5.65302	88.5529	5.34979	79.8182	4.08432	84.8532	3.37349		459	497	388	399	865	818	191	254	627	637	579	701	398	513	463	486	550	759	647	830
Chr17:12742367		49.3392	6.49087	14.2119	3.5443	15.6794	4.18204	38.9474	8.26772	15.4341	2.37718	80.6228	5.86552	84.8867	4.89237	91.3043	8.04124	88.0952	5.44489	88.8545	4.49029		454	493	387	395	861	813	190	254	622	631	578	699	397	511	460	485	546	753	646	824
Chr17:12742376		49.8901	2.63692	12.2396	3.03797	12.529	0.739827	38.0952	4.74308	12.8824	2.05047	80.4537	3.43348	81.0127	2.97619	92.1909	5.41667	84.0074	3.1746	87.9875	3.42298		455	493	384	395	862	811	189	253	621	634	573	699	395	504	461	480	544	756	641	818
Chr17:12742382		52.5386	4.64647	12.1447	2.82776	13.8728	1.10701	36.8421	7.53968	15	1.89274	79.0493	3.44333	88.665	3.76238	93.2755	8.97704	86.5562	2.37154	87.4214	5.61661		453	495	387	389	865	813	190	252	620	634	568	697	397	505	461	479	543	759	636	819
Chr17:12742384		50	4.62777	9.81912	2.76382	11.6628	4.66258	34.2105	7.08661	16.1342	1.10236	78.3595	2.86123	83.8384	2.73973	87.2017	5.78512	80.9612	3.04233	87.8505	5.48112		456	497	387	398	866	815	190	254	626	635	573	699	396	511	461	484	541	756	642	821
Chr17:12742399		47.4836	7.09939	12.7273	2.24439	14.7126	0.985222	38.0435	6.66667	12.9393	1.90174	78.9565	6.97013	84.4388	3.74016	92.4945	7.85124	86.6541	3.57616	87.4016	5.58252		457	493	385	401	870	812	184	255	626	631	575	703	392	508	453	484	532	755	635	824
Chr17:12742414		49.0153	2.83976	11.2272	1.25313	12.877	1.47601	36.7021	3.52941	11.3057	1.73502	81.6434	3.14286	85.3846	3.5225	92.7313	5.97938	83.7383	3.69881	86.6878	3.51942		457	493	383	399	862	813	188	255	628	634	572	700	390	511	454	485	535	757	631	824
Chr17:12742420		48.8069	8.16327	14.8825	3.51759	13.9562	3.6855	39.4737	6.64062	13.5266	1.88976	82.3834	5.5794	86.1461	3.14342	95.0109	8.26446	85.0909	3.97351	83.5659	4.73301		461	490	383	398	867	814	190	256	621	635	579	699	397	509	461	484	550	755	645	824
Chr17:12742453		43.0155	1.23457	15.1194	2.5641	15.2047	0.372208	37.766	2.37154	13.5266	0.318471	77.3124	4	84.1837	3.76984	92.2908	7.94979	77.5322	4.97312	82.8125	7.38916		451	486	377	390	855	806	188	253	621	628	573	700	392	504	454	478	543	744	640	812
Chr17:12742455		41.9565	3.82294	10.6218	1.25945	11.266	0.985222	37.0968	3.93701	11.04	1.1041	75.9162	2.57143	81.9797	2.56917	93.6123	4.96894	82.4176	2.66312	81.6614	6.08272		460	497	386	397	861	812	186	254	625	634	573	700	394	506	454	483	546	751	638	822
Chr17:12742478		40.919	5.24194	13.5897	2.49377	12.9032	0	39.4737	3.93701	12.2222	1.72956	79.6522	5.53977	85.3165	3.11284	89.083	16.0825	80.9872	4.75561	84.7589	4.58384		457	496	390	401	868	820	190	254	630	636	575	704	395	514	458	485	547	757	643	829
Chr17:12742488		39.6963	2.61044	13.1105	2.74314	12.8884	4.7619	35.7895	2.33463	15.7895	2.04082	79.4828	3.82436	84.6348	5.09804	89.6104	9.0535	76.9928	6.03675	86.2015	4.58384		461	498	389	401	869	819	190	257	627	637	580	706	397	510	462	486	552	762	645	829
Chr18:12972868	Impact	23.2864	1.02777	12.3131	1.72751	9.12404	1.59837	18.721	1.91805	7.97166	2.23177	55.5027	2.13329	70.6276	1.3651	78.8878	1.90728	72.7471	1.56757	74.1284	0.921016		4333	4573	3143	3068	7135	5881	1939	2294	6774	7214	5470	6797	3139	4029	3093	3775	5049	5550	5995	7166
Chr18:12972872		23.2864	1.6189	12.0904	0.619296	7.68152	1.42784	18.5759	0.348584	7.67754	1.12251	51.17	2.38376	74.3868	1.93596	75.881	2.19868	68.4096	2.08971	71.9433	1.10243		4333	4571	3143	3068	7134	5883	1938	2295	6773	7216	5470	6796	3139	4029	3093	3775	5049	5551	5995	7166
Chr18:12972897		18.2133	1.0501	7.79758	0.326158	4.65377	0.629466	12.2744	0.784998	6.45399	0.984197	38.1928	1.47145	53.2505	1.06726	42.4644	1.56291	36.2195	1.82048	48.1648	3.11366		4332	4571	3142	3066	7134	5878	1939	2293	6771	7214	5467	6796	3138	4029	3092	3775	5047	5548	5994	7162
Chr18:12972940		18.5655	0.437158	9.79644	1.46675	6.53118	0.220938	14.7938	0.609756	6.51115	0.249446	48.3541	0.956304	64.8821	0.968222	56.4641	1.32485	50.1683	1.0274	63.2799	0.990928		4336	4575	3144	3068	7135	5884	1940	2296	6773	7216	5468	6797	3138	4028	3094	3774	5049	5548	5994	7165
Chr18:12972971		23.6557	0.349803	11.7048	0.847734	8.6676	2.20826	17.6895	1.22058	8.34071	1.17794	53.6322	0.617647	75.1834	0.744417	77.954	0.609271	73.0388	0.955127	79.0255	0.920759		4333	4574	3144	3067	7130	5887	1939	2294	6774	7216	5465	6800	3135	4030	3089	3775	5048	5549	5993	7168
Chr18:12973000		25.3173	1.20192	13.4456	0.358891	9.30885	2.0214	18.2663	1.74368	8.28289	1.16311	57.1664	2.10418	75.4621	2.23436	79.5079	0.900901	73.6122	2.57611	79.0713	2.52441		4333	4576	3146	3065	7133	5887	1938	2294	6773	7222	5463	6796	3138	4028	3089	3774	5044	5551	5987	7170
Chr18:12973031		22.107	3.30579	12.7553	1.83001	8.88889	2.29861	18.2575	3.3954	8.87378	2.95931	46.6396	3.30808	62.5811	2.96251	64.7789	1.91862	63.5178	2.73114	61.4453	1.86423		3569	3630	2595	2459	5895	4742	1561	1826	5443	5677	4672	5411	2774	3308	2737	3023	4446	4467	5203	5686
Chr18:12973048		35.67	1.51025	19.9623	0.822123	13.8791	1.08063	30.2405	2.93478	13.2694	3.28178	69.705	1.41304	81.9962	2.69984	85.8911	3.28988	81.8595	1.83926	80.8043	1.6		2097	1854	1593	1338	3408	2406	873	920	2713	2651	3017	2760	2094	1889	2020	1611	3302	2501	3730	3000
Chr18:12973117		29.8364	1.0923	17.0361	1.43722	13.0885	1.46812	30.289	1.09769	12.8539	0.343119	65.5518	1.82882	81.5853	1.33476	84.1895	1.38018	78.4422	0.120579	80.7859	1.1444		2078	1831	1579	1322	3377	2384	865	911	2684	2623	2990	2734	2069	1873	2005	1594	3261	2488	3690	2971
Chr18:12973131		34.8266	1.64024	16.9202	0.90566	11.6251	2.30705	28.1069	0.440529	11.699	0.190985	68.8904	0.767263	78.3301	3.14667	85.2853	3.44396	82.4771	1.12676	82.1419	2.12264		2076	1829	1578	1325	3372	2384	861	908	2684	2618	2983	2737	2072	1875	1998	1597	3270	2485	3679	2968
Chr18:12973140		35.0575	0.327332	16.2658	1.12697	12.9728	1.00503	28.9017	1.64114	13.5215	0.267278	68.2894	3.69287	81.6611	1.65864	87.0149	2.06767	82.8911	2.45572	80.6478	2.1205		2088	1833	1580	1331	3384	2388	865	914	2692	2619	2999	2735	2083	1869	2010	1596	3279	2484	3705	2971
Chr18:12973155		35.7314	0.326619	17.2566	0.375375	12.1454	0.544389	28.1106	1.09529	13.155	0.0762486	66.1215	0.766144	79.2806	1.65422	83.7892	1.37931	79.3902	0.682731	82.5216	0.436828		2085	1837	1582	1332	3384	2388	868	913	2691	2623	2996	2741	2085	1874	2011	1595	3280	2490	3696	2976

## Sheet: KSR_FBS-iPSCs
		% of DNA methylation													Read Counts
CpG Position	Locus	M KSR/FBS1 miPSC		M KSR/FBS2 miPSC		M KSR/FBS3 miPSC		M KSR/FBS4 miPSC		M KSR/FBS5 miPSC		M KSR/FBS6 miPSC			M KSR/FBS1 miPSC		M KSR/FBS2 miPSC		M KSR/FBS3 miPSC		M KSR/FBS4 miPSC		M KSR/FBS5 miPSC		M KSR/FBS6 miPSC
		MAT (BL6)	PAT (CAST)	MAT (BL6)	PAT (CAST)	MAT (BL6)	PAT (CAST)	MAT (BL6)	PAT (CAST)	MAT (BL6)	PAT (CAST)	MAT (BL6)	PAT (CAST)		MAT (BL6)	PAT (CAST)	MAT (BL6)	PAT (CAST)	MAT (BL6)	PAT (CAST)	MAT (BL6)	PAT (CAST)	MAT (BL6)	PAT (CAST)	MAT (BL6)	PAT (CAST)
Chr2:152686786	H13-Mcts2	5.48232	1.91792	4.08378	0.344653	24.8365	0.390382	4.47902	0.655281	6.52444	17.8834	5.24172	1.28469		12440	11940	11411	9865	26904	24079	14847	14345	16078	17273	15224	12610
Chr2:152686810		5.40779	1.75909	3.83638	0.699159	22.2111	0.53547	4.00781	0.278765	6.22007	18.8607	5.22927	0.531282		12445	11938	11417	9869	26910	24091	14846	14349	16077	17274	15222	12611
Chr2:152686813		5.29445	1.08887	4.54745	0.364779	24.476	1.6648	4.83023	0.669176	5.54761	18.0618	5.91945	0.317259		12447	11939	11413	9869	26908	24087	14844	14346	16079	17274	15221	12608
Chr2:152686844		5.69086	1.25639	4.56417	0.526902	26.2088	0.298954	4.45328	2.12588	6.22667	17.2725	6.07833	0.214065		12441	11939	11415	9869	26907	24084	14843	14347	16076	17276	15218	12613
Chr2:152686854		5.49433	1.45863	3.70046	0.547223	26.2164	0.340645	4.23969	0.25802	5.4044	18.1687	5.76013	0.444339		12431	11929	11404	9868	26903	24072	14836	14340	16061	17266	15208	12603
Chr2:152686873		8.62263	5.21776	8.33917	4.36633	27.1592	4.14781	7.59025	4.76157	9.06095	19.4004	9.03599	4.3368		12444	11940	11416	9871	26908	24085	14848	14344	16080	17278	15228	12613
Chr2:152686875		5.19042	1.08869	4.0389	0.476094	27.2636	0.294814	4.1083	0.230045	6.16992	18.4812	5.34095	1.37214		12446	11941	11414	9872	26904	24083	14848	14345	16078	17277	15222	12608
Chr2:152686882		5.90789	2.26169	5.33415	0.790193	27.7127	0.66841	5.08623	1.55455	5.65956	18.4013	6.20155	0.570885		12441	11938	11417	9871	26901	24087	14844	14345	16079	17276	15222	12612
Chr2:152686884		5.32026	1.2478	4.03084	0.607841	25.8775	0.315549	4.21776	0.250941	5.55486	19.1816	5.81701	0.602792		12443	11941	11412	9871	26896	24085	14842	14346	16076	17277	15214	12608
Chr2:152686889		5.61807	1.98559	4.42439	0.658695	28.5704	0.759746	4.67655	1.03165	6.57043	19.4592	6.74024	0.793147		12442	11936	11414	9868	26902	24087	14840	14346	16072	17272	15222	12608
Chr2:152686891		5.57119	1.02998	4.46859	0.253216	26.3279	0.278193	4.60119	0.167329	5.81504	19.0782	6.26683	0.198255		12439	11942	11413	9873	26903	24084	14844	14343	16079	17271	15223	12610
Chr2:152686893		5.70648	0.971606	4.32878	0.233147	27.5617	0.319847	4.77763	0.250959	5.64817	18.5539	5.84215	1.64155		12442	11939	11412	9865	26896	24074	14840	14345	16076	17274	15217	12610
Chr2:152686904		6.52086	1.75071	4.44114	0.375101	29.2289	2.76151	4.83795	2.00851	6.70732	19.1802	7.3541	1.22987		12437	11938	11416	9864	26898	24081	14841	14339	16072	17273	15216	12603
Chr2:152686914		5.45952	1.416	4.43276	0.607964	26.7319	1.05093	4.26607	0.348772	4.89611	18.8814	6.52517	0.579043		12437	11935	11415	9869	26893	24074	14838	14336	16074	17271	15218	12607
Chr2:152686927		6.3811	1.4239	4.28384	1.22606	27.796	1.0049	4.3654	0.230077	5.97238	18.4081	6.26026	0.507735		12443	11939	11415	9869	26896	24082	14844	14343	16074	17275	15223	12605
Chr2:152686931		6.17264	2.24456	3.6362	0.658962	23.8295	0.622898	3.74688	1.05975	6.19711	18.5155	4.7763	0.182395		12442	11940	11413	9864	26891	24081	14839	14343	16072	17272	15221	12610
Chr2:152686933		5.37608	1.27367	4.22362	0.364742	26.7386	1.09653	4.23124	0.195217	4.99409	18.6682	5.82358	0.792959		12444	11934	11412	9870	26890	24076	14842	14343	16079	17270	15214	12611
Chr3:34649370	Sox2	0.118265	0.306626	0.477595	0.301444	0.632625	0.0518882	0.303634	0.116181	0.289049	0.730889	0.720508	0.863931		7610	7501	7119	6303	19917	17345	10539	9468	8995	8346	9299	8797
Chr3:34649383		0.315374	0.0799467	0.294944	0.317158	0.0451785	0.0518852	0.910989	1.75253	1.00022	0.610852	0.591461	0.136333		7610	7505	7120	6306	19921	17346	10538	9472	8998	8349	9299	8802
Chr3:34649388		0.538836	0.319787	1.30636	0.38053	0.0652676	0.518792	1.13863	0.422386	0.133363	0.11976	0.0860215	0.443182		7609	7505	7119	6307	19918	17348	10539	9470	8998	8350	9300	8800
Chr3:34649396		0.644059	1.10637	0.603848	1.18953	0.246009	0.0288234	0.664326	0.422342	0.778124	0.574919	0.118292	0.352233		7608	7502	7121	6305	19918	17347	10537	9471	8996	8349	9299	8801
Chr3:34649411		0.105249	0.0267023	0.0562905	0.460317	0.0904023	0.721168	0.503563	0.729464	0.111309	0.299545	0.31213	0.478033		7601	7490	7106	6300	19911	17333	10525	9459	8984	8346	9291	8786
Chr3:34649421		1.69514	0.0932836	0.870786	0.491751	1.93292	0.0634115	0.616932	0.0950169	0.522338	0.479157	0.462465	0.249972		7610	7504	7120	6304	19918	17347	10536	9472	8998	8348	9298	8801
Chr3:34649442		0.0657117	0.306585	0.351124	0.713719	0.29617	2.03458	0.673752	0.517369	0.46677	0.431138	0.666667	1.03397		7609	7502	7120	6305	19921	17350	10538	9471	8998	8350	9300	8801
Chr3:34649480		0.657289	0.146647	0.351321	0.158655	0.678358	0.738305	1.13949	0.0528318	0.200222	0.563279	0.290573	0.648686		7607	7501	7116	6303	19901	17337	10531	9464	8990	8344	9292	8787
Chr3:34649503		1.70918	0.386564	0.534008	0.967947	0.657961	0.668935	0.588626	0.517697	0.144525	0.311452	0.785115	0.579809		7606	7502	7116	6302	19910	17341	10533	9465	8995	8348	9298	8796
Chr3:34649511		0.210277	0.786352	0.660298	0.253888	0.633007	0.0749755	0.892518	0.84513	0.622499	0.503054	1.10812	1.1144		7609	7503	7118	6302	19905	17339	10532	9466	8996	8349	9295	8794
Chr3:34649519		1.23538	1.02639	0.351173	0.682215	0.221017	0.0634481	0.826132	0.126796	0.522512	1.37774	0.892665	1.51205		7609	7502	7119	6303	19908	17337	10531	9464	8995	8347	9298	8796
Chr3:34649521		0.0525693	0.0266702	0.112423	0.126964	0.587644	0.703697	0.360908	0.697674	0.66726	0.0598946	0.04302	0.272882		7609	7499	7116	6301	19910	17337	10529	9460	8992	8348	9298	8795
Chr3:34649529		0.105152	0.493136	0.407418	0.0793525	0.0251206	0.0230694	1.01585	0.390955	0.322401	0.11976	0.774943	0.40923		7608	7503	7118	6301	19904	17339	10533	9464	8995	8350	9291	8797
Chr3:34649554		0.55205	0.466667	0.688299	0.444162	0.0502285	0.622766	0.246867	0.391079	0.555803	0.287425	0.107538	0.739056		7608	7500	7119	6304	19909	17342	10532	9461	8996	8350	9299	8795
Chr7:6730141	Peg3	66.6167	1.51297	45.8064	0.161812	83.3117	0.379597	9.49525	1.85271	8.66797	0.0551572	83.6488	1.42594		1333	1388	1550	1854	6154	4215	2001	2159	2042	1813	1902	2174
Chr7:6730156		68.2468	0.0719424	47.5113	0.161551	82.886	0.307692	9.37656	0.0462107	6.26223	0.549753	85.6767	0.550206		1329	1390	1547	1857	6147	4225	2005	2164	2044	1819	1899	2181
Chr7:6730167		62.1622	0.0720461	43.0412	0.860678	77.7292	0.354946	9.60677	0.831409	8.65103	0.110072	79.5276	0.091617		1332	1388	1552	1859	6174	4226	2009	2165	2046	1817	1905	2183
Chr7:6730169		65.8352	0.865177	44.841	0.430802	85.6748	0.284293	10.668	0.787037	9.2955	1.37438	84.5627	1.64986		1323	1387	1541	1857	6150	4221	2006	2160	2044	1819	1898	2182
Chr7:6730175		66.0165	0	45.9111	0.861141	86.6526	0.307401	10.0498	0.0461894	9.17969	0.109951	82.1335	0.091659		1333	1390	1553	1858	6166	4229	2010	2165	2048	1819	1903	2182
Chr7:6730206		62.1337	0.936599	45.3488	1.50781	82.6524	0.213321	8.33749	0.555042	8.51272	0.825991	81.4503	1.55892		1331	1388	1548	1857	6168	4219	2003	2162	2044	1816	1903	2181
Chr7:6730247		67.4436	0.50505	46.0103	0.592992	83.0201	1.82464	10.6076	0.0927214	9.61914	0.110193	83.8761	1.23853		1330	1386	1554	1855	6172	4220	2008	2157	2048	1815	1904	2180
Chr7:6730263		67.1161	0.646552	46.4217	0.268962	86.5058	2.17597	9.51195	0.415512	8.63836	1.75921	82.8961	1.05408		1335	1392	1551	1859	6173	4228	2008	2166	2049	1819	1906	2182
Chr7:6730280		68.5199	0.361533	47.7419	1.13575	85.2531	0.694112	9.67419	0.186047	8.69779	0.16538	84.8501	2.12079		1331	1383	1550	1849	6164	4178	1995	2150	2035	1814	1901	2169
Chr7:6730291		67.9401	1.8705	44.4015	0.322928	86.4519	1.46607	9.90543	0.184672	8.68716	0.0550055	84.7404	1.28264		1335	1390	1554	1858	6178	4229	2009	2166	2049	1818	1907	2183
Chr7:6730301		67.4157	1.43988	46.3964	0.914962	84.4423	0.733381	9.46687	0.138632	7.61347	1.70517	82.7297	1.46856		1335	1389	1554	1858	6177	4227	2007	2164	2049	1818	1905	2179
Chr7:6730328		65.0936	1.29403	47.7141	1.23722	85.0664	0.709388	9.50249	2.26328	8.6468	0.824176	85.0762	1.05505		1335	1391	1553	1859	6174	4229	2010	2165	2047	1820	1903	2180
Chr7:6730332		67.5169	1.36494	46.9112	0.322928	85.0113	0.852475	9.56175	0.230947	8.89106	0.220143	82.6772	1.23796		1333	1392	1554	1858	6178	4223	2008	2165	2047	1817	1905	2181
Chr7:6730336		68.8906	1.29403	47.4227	0.968262	86.2555	1.08798	9.66136	0.230734	8.93555	0.714286	83.3246	1.00871		1334	1391	1552	1859	6177	4228	2008	2167	2048	1820	1907	2181
Chr7:6730339		66.0915	1.50971	44.9742	0.377155	86.0149	0.89877	10.3586	0.646054	8.65103	1.54185	85.1366	2.20183		1333	1391	1552	1856	6178	4228	2008	2167	2046	1816	1904	2180
Chr7:6730342		65.9176	1.22126	46.4907	0.430802	82.1434	0.756501	9.40767	0.13876	9.53079	0.0549451	84.1028	0.641613		1335	1392	1553	1857	6177	4230	2009	2162	2046	1820	1906	2182
Chr7:6730370		68.3146	1.43678	47.0361	1.23922	86.9171	0.969955	10.0598	1.34011	7.95898	0.32967	85.5194	1.88246		1335	1392	1552	1856	6176	4227	2008	2164	2048	1820	1906	2178
Chr7:6730381		66.7166	1.43678	47.3616	0.483871	87.4595	0.969267	9.66136	0.0922935	9.23302	0.10983	81.3319	0.91617		1334	1392	1554	1860	6180	4230	2008	2167	2047	1821	1907	2183
Chr7:6730388		64.3928	1.43678	44.8165	0.483871	85.9039	0.921986	9.61155	0.692841	8.6468	0.0549149	83.5868	1.05311		1334	1392	1553	1860	6179	4230	2008	2165	2047	1821	1907	2184
Chr7:6730396		64.3446	0.646552	46.332	1.02205	83.7352	0.921768	9.65174	1.24596	8.49195	0.0549451	76.8101	1.00779		1335	1392	1554	1859	6179	4231	2010	2167	2049	1820	1906	2183
Chr7:6730398		63.4457	1.43678	44.5946	0.806452	84.5469	0.945626	10.5473	0.508083	8.39434	0.274725	84.5831	0.91617		1335	1392	1554	1860	6180	4230	2010	2165	2049	1820	1907	2183
Chr7:6730416		62.5187	1.43678	43.8224	0.591398	84.0777	0.969038	9.35789	0.738348	8.83358	0.0549149	84.1636	1.19048		1334	1392	1554	1860	6180	4231	2009	2167	2049	1821	1907	2184
Chr7:6730434		63.8951	1.58046	46.0103	1.23789	86.5534	1.9631	10.2985	0.184587	9.18417	0.32967	83.9539	1.28205		1335	1392	1554	1858	6180	4228	2010	2167	2047	1820	1907	2184
Chr7:6730468		66.5416	0.862069	45.0741	1.72043	81.1751	1.20567	10.2488	0.369174	9.1264	0.0549149	80.2832	1.5582		1333	1392	1553	1860	6178	4230	2010	2167	2049	1821	1907	2182
Chr7:60005043	PWS/AS	71.7604	3.29457	90.4249	2.07577	98.7854	48.2648	88.6714	4.36329	81.3641	5.49316	88.2098	1.14844		3789	3612	3248	3854	6175	6570	4599	4217	4164	4096	4614	3483
Chr7:60005053		71.8091	0.831255	91.227	1.92008	99.1271	50.3501	83.9185	4.24674	83.7929	5.4186	87.8591	0.97617		3792	3609	3260	3854	6186	6570	4614	4215	4171	4097	4629	3483
Chr7:60005080		69.1495	2.4397	91.7025	1.76578	98.7375	51.796	89.191	3.65102	82.4814	5.24902	85.105	1.75237		3786	3607	3254	3851	6178	6570	4598	4218	4167	4096	4619	3481
Chr7:60005093		72.7491	2.24875	96.2006	1.61542	95.8765	55.7069	91.6355	6.46849	81.2287	3.45673	85.0919	1.15075		3754	3602	3211	3838	6087	6536	4543	4205	4102	4079	4568	3476
Chr7:60005112		68.3218	0.472353	93.6901	1.45568	97.8939	52.6565	90.8971	3.327	83.1282	5.06484	85.565	0.402415		3766	3599	3233	3847	6125	6550	4559	4208	4143	4087	4593	3479
Chr7:60005124		71.0753	0.41632	92.5204	1.29904	90.8566	54.0549	92.5728	3.29041	81.1538	4.97671	87.613	0.287935		3720	3603	3182	3849	6059	6523	4497	4194	4091	4079	4537	3473
Chr7:60005143		72.2995	0.277239	87.2937	1.24708	94.587	52.5118	85.475	3.20589	78.6078	4.76423	86.2371	0.258472		3740	3607	3211	3849	6078	6549	4537	4211	4123	4093	4563	3482
Chr7:60005145		68.8416	0.277855	79.7611	1.82529	88.6154	50.2248	88.7366	3.15036	80.489	4.71513	80.1319	0.144509		3617	3599	3098	3835	5850	6449	4377	4190	3967	4072	4399	3460
Chr7:60005147		70.5263	0.251467	91.2989	1.20672	96.1902	55.4565	88.3653	3.23586	81.6953	6.06509	85.3918	1.50507		3705	3579	3172	3812	6037	6506	4478	4172	4070	4056	4518	3455
Chr7:60005157		72.4506	0.221914	88.9546	1.22332	94.4353	50.6738	86.127	0.642398	81.3699	4.89357	84.057	0.172662		3746	3605	3214	3842	6092	6530	4534	4203	4117	4087	4560	3475
Chr7:60005163		72.6133	0.166159	91.6745	1.16732	90.2019	54.0113	88.7029	3.15615	83.9551	4.97804	86.2779	0.114877		3750	3611	3207	3855	6093	6569	4541	4214	4101	4098	4562	3482
Chr7:60005187		74.2781	0.249169	92.3551	1.79035	95.6571	52.7765	90.1457	2.98649	84.7466	4.90244	86.9226	0.0574053		3775	3612	3244	3854	6171	6573	4597	4219	4163	4100	4611	3484
Chr7:60005200		73.1328	0.0553557	95.6081	1.66018	92.5243	55.6891	90.3604	3.01091	85.06	4.90244	86.6234	0.0574053		3789	3613	3256	3855	6180	6574	4606	4218	4170	4100	4620	3484
Chr7:60005229		69.3851	0.055371	95.7643	0.909091	89.1888	48.7371	93.1162	4.38493	83.0692	4.92803	86.1093	1.54905		3789	3612	3258	3850	6188	6572	4605	4219	4164	4099	4629	3486
Chr7:60005284		71.643	0	91.0736	0.882658	95.401	52.9278	88.6981	2.86934	82.0924	3	86.5052	0.143472		3798	3610	3260	3852	6197	6575	4601	4217	4177	4100	4624	3485
Chr7:142581761	Igf2-H19	0.167879	32.2884	3.41415	78.3844	0.137201	45.9902	4.25859	70.2108	0.517464	7.53745	1.31381	69.2617		1787	1595	2021	1337	5102	5499	1949	2182	2319	2136	2664	2235
Chr7:142581774		7.90359	31.7272	3.31847	77.4363	0.235202	50.0819	2.72634	74.2779	0.388601	8.86492	1.35186	74.0341		1784	1598	2019	1334	5102	5495	1944	2181	2316	2132	2663	2226
Chr7:142581781		8.68584	29.7739	5.65476	72.5357	0.236453	49.4337	5.5383	70.1424	0.564972	7.26758	1.39781	69.7517		1773	1592	2016	1329	5075	5474	1932	2177	2301	2119	2647	2215
Chr7:142581795		3.59349	36.2036	3.32671	74.8294	5.57957	47.5668	2.62751	70.6809	2.42005	7.47883	1.39465	76.2403		1781	1591	2014	1319	5090	5466	1941	2159	2314	2126	2653	2197
Chr7:142581798		2.02134	31.9216	2.72682	74.6032	0.215813	43.4314	4.99742	75.1963	2.60643	7.73585	2.64251	71.5517		1781	1582	2017	1323	5097	5473	1941	2165	2302	2120	2649	2204
Chr7:142581802		5.29876	33.9479	8.84252	77.1863	4.77782	45.1987	9.59046	70.7534	0.519705	7.39171	3.84906	73.8237		1774	1573	2013	1315	5086	5436	1929	2137	2309	2124	2650	2189
Chr7:142581850		5.34091	32.4221	3.44655	68.3168	4.55626	45.4679	5.03112	74.4563	0.613766	7.43723	5.38695	69.4622		1760	1573	2002	1313	5048	5428	1928	2161	2281	2111	2636	2194
Chr7:142581872		11.2296	29.7061	7.90905	72.4009	7.81281	50.0363	7.9096	68.4524	3.44976	7.57718	8.64337	73.0287		1781	1599	2023	1337	5107	5506	1947	2184	2319	2138	2661	2232
Chr7:142581880		4.47928	25.7339	4.79249	73.3383	4.80657	47.0151	3.02875	62.3626	2.88544	7.62395	3.67179	71.4924		1786	1601	2024	1339	5118	5511	1948	2184	2322	2138	2669	2238
Chr7:142582021		8.54271	33.125	4.24482	74.9066	12.5952	49.619	3.99795	74.0503	3.87263	7.62038	6.88881	74.1287		1791	1600	2026	1339	5121	5512	1951	2185	2324	2139	2671	2238
Chr7:142582027		3.57542	32.2097	4.19546	74.7573	2.77235	46.8166	5.94262	73.3638	0.817204	7.43686	3.59416	72.2073		1790	1602	2026	1339	5122	5513	1952	2185	2325	2138	2671	2238
Chr7:142582044		4.57845	28.6696	5.0814	75.2801	2.77452	46.9243	3.32992	63.4615	0.516129	4.58587	2.58234	69.4817		1791	1601	2027	1339	5118	5511	1952	2184	2325	2137	2672	2238
Chr7:142582046		11.3344	30.774	9.4768	73.3184	2.8895	49.3466	6.14754	69.2308	1.41997	7.48013	5.20404	76.5862		1791	1602	2026	1338	5122	5510	1952	2184	2324	2139	2671	2238
Chr7:142582056		8.09604	30.7116	8.92945	69.8282	5.89844	47.8955	8.92308	66.7277	0.860585	7.29654	7.22576	70.2413		1791	1602	2027	1339	5120	5512	1950	2185	2324	2138	2671	2238
Chr7:142582058		6.30932	33.4582	4.09472	75.2054	5.48721	49.4286	3.68852	73.5469	2.7957	7.48013	5.61587	73.5478		1791	1602	2027	1339	5121	5513	1952	2185	2325	2139	2671	2238
Chr7:142582087		2.40089	28.839	3.84805	51.3816	0.507812	29.3307	1.28074	45.492	0.516129	4.44133	3.03257	56.1662		1791	1602	2027	1339	5120	5513	1952	2185	2325	2139	2671	2238
Chr11:22971952	Commd1-Zrsr1	7.03048	1.27232	11.7013	0.619606	49.3098	2.01602	3.3491	0.417232	11.2577	0.659975	17.055	1.05886		11123	12654	12426	9038	24123	19097	18184	9587	15012	14546	13990	12844
Chr11:22971975		6.87579	0.466108	12.2597	0.45359	47.6642	1.02094	3.10146	0.448477	11.1133	0.371185	15.9374	0.724243		11126	12658	12431	9039	24125	19100	18185	9588	15009	14548	13986	12841
Chr11:22971982		7.17755	0.545325	13.3086	0.265634	51.6895	0.66527	3.2125	0.699009	12.2901	0.742881	17.4022	0.833528		11118	12653	12413	9035	24119	19090	18179	9585	15004	14538	13981	12837
Chr11:22971999		7.49663	0.229195	11.9952	0.542275	48.6984	0.492224	2.5909	0.198268	12.7915	0.309321	18.5731	0.397227		11125	12653	12430	9036	24124	19097	18179	9583	15010	14548	13988	12839
Chr11:22972010		6.86618	0.900545	11.5527	0.365085	52.3002	0.486809	2.8705	0.125143	11.8689	0.206214	18.7192	0.257049		11127	12659	12430	9039	24128	19104	18185	9589	15014	14548	13991	12838
Chr11:22972036		6.85843	0.458389	12.6197	0.298838	51.9657	0.424173	2.96463	0.16691	13.6131	0.563845	18.3736	1.0751		11125	12653	12425	9035	24114	19096	18181	9586	15015	14543	13982	12836
Chr11:22972054		7.30085	0.142304	11.9256	0.154919	53.534	0.329826	3.26254	0.260715	12.3185	0.639483	18.7066	0.514179		11122	12649	12427	9037	24123	19101	18176	9589	15010	14543	13979	12836
Chr11:22972082		7.21992	0.434645	11.8594	0.243498	53.1012	0.188501	3.90539	1.51278	12.207	0.233773	19.7312	0.186887		11122	12654	12429	9035	24120	19098	18180	9585	15016	14544	13988	12842
Chr11:22972093		7.13644	0.940414	12.7696	0.210247	52.8624	1.2146	3.47616	1.02232	12.3352	0.687569	19.7868	0.817757		11126	12654	12428	9037	24123	19101	18181	9586	15014	14544	13979	12840
Chr11:22972112		7.49663	0.671459	12.7283	1.01815	51.872	1.07324	3.44828	0.761607	12.7548	0.268078	19.2937	1.48731		11125	12659	12429	9036	24119	19101	18183	9585	15014	14548	13989	12842
Chr11:22972120		7.82304	0.996126	12.2051	0.763781	53.9055	0.827702	4.03523	0.783208	12.575	0.178879	18.8336	0.241508		11121	12649	12421	9034	24107	19089	18165	9576	15006	14535	13975	12836
Chr11:22972127		6.35006	0.671884	11.3186	1.23976	51.6173	1.65995	3.18429	0.344324	11.972	0.901087	19.5338	1.93955		11118	12651	12422	9034	24114	19097	18183	9584	15010	14538	13986	12838
Chr11:22972131		7.31115	0.822264	10.3446	0.597874	50.1783	0.408527	2.21146	0.146153	11.3924	0.158195	17.3114	0.615409		11120	12648	12422	9032	24118	19093	18178	9579	15010	14539	13985	12837
Chr12:109528253	Dlk1-Dio3	54.3669	65.1745	58.8188	76.4706	94.1073	95.5692	73.4631	91.0318	55.5632	89.0261	43.38	88.1328		1935	1519	1253	1037	2274	3250	976	2074	1447	1458	1858	1205
Chr12:109528257		52.9716	66.1184	58.8188	77.8206	96.9217	96.1231	76.332	91.2247	56.1161	92.862	43.1879	88.289		1935	1520	1253	1037	2274	3250	976	2074	1447	1457	1857	1204
Chr12:109528270		48.9659	67.3026	52.7534	73.2883	94.2832	92.6439	71.6923	87.6567	53.6973	90.4664	42.7033	89.4606		1934	1520	1253	1037	2274	3249	975	2074	1447	1458	1857	1205
Chr12:109528275		47.7766	67.6316	54.3496	76.1813	94.4151	92.2745	76.8443	88.0906	56.8072	84.7737	43.2723	86.805		1934	1520	1253	1037	2274	3249	976	2074	1447	1458	1858	1205
Chr12:109528299		51.2157	66.2936	53.2695	72.9026	94.2392	95.9052	66.7008	88.5246	53.0104	93.7586	42.1109	86.473		1933	1519	1254	1037	2274	3248	976	2074	1445	1458	1857	1205
Chr12:109528306		41.8653	60.237	43.1764	65.7336	86.5376	88.5503	67.418	81.2349	49.067	85.8614	35.7374	81.7955		1930	1519	1253	1036	2273	3249	976	2073	1447	1457	1858	1203
Chr12:109528329		43.6203	63.8816	48.0032	68.1202	92.3382	85.6703	62.8074	79.2289	48.1994	86.9595	42.2581	79.184		1928	1520	1252	1032	2271	3245	976	2075	1444	1457	1860	1201
Chr12:109528345		50.0259	67.4786	52.3126	74.0097	96.3893	95.1002	68.2051	90.3086	53.0753	92.3764	42.7111	88.2598		1927	1519	1254	1035	2271	3245	975	2074	1447	1456	1859	1201
Chr12:109528347		46.2934	64.8453	51.4354	68.9855	91.465	87.7425	71.5164	85.6867	49.689	91.2775	41.7742	85.0374		1929	1519	1254	1035	2273	3247	976	2075	1447	1456	1860	1203
Chr12:109528355		47.3302	67.0178	49.8405	77.4879	97.0084	95.2264	70.082	86.0241	50.933	90.2405	39.8601	86.8662		1929	1519	1254	1035	2273	3247	976	2075	1447	1455	1859	1203
Chr12:109528365		50.9336	65.8328	52.7113	73.6232	96.4349	88.2969	72	86.4096	49.3435	93.9519	42.496	89.8587		1928	1519	1254	1035	2272	3247	975	2075	1447	1455	1859	1203
Chr12:109528375		46.4416	65.372	51.3578	75.2657	93.2188	89.9908	65.7787	85.1495	53.6973	91.6724	41.4647	87.1774		1925	1519	1252	1035	2271	3247	976	2074	1447	1453	1857	1201
Chr12:109528378		48.027	66.0961	55.0678	70.0483	94.5863	93.434	65.9836	82.988	52.1438	93.9477	39.9354	83.777		1926	1519	1253	1035	2272	3244	976	2075	1446	1454	1858	1202
Chr12:109528391		49.0145	65.1945	53.5515	74.031	95.2004	92.9386	74.1538	88.8085	55.2868	91.7526	41.4016	88.1131		1928	1517	1253	1032	2271	3243	975	2073	1447	1455	1855	1203
Chr12:109528396		48.9627	67.1494	54.1899	76.0891	94.8921	92.6656	74.0779	88.1331	51.6932	89.4845	41.6173	88.1131		1928	1519	1253	1033	2271	3245	976	2073	1447	1455	1855	1203
Chr12:109528398		44.7327	62.0145	49.6805	68.9255	92.2026	88.3097	61.9097	81.5244	54.0428	87.9642	41.2177	87.3439		1927	1519	1252	1033	2270	3242	974	2073	1447	1454	1856	1201
Chr12:109528403		48.0041	65.4809	49.9601	71.9961	92.6872	92.1085	71.209	87.7531	49.689	90.2405	43.2345	89.6924		1929	1518	1253	1032	2270	3244	976	2074	1447	1455	1855	1203
Chr12:109528412		49.663	68.4661	55.4669	78.8964	97.1378	94.0524	74.8975	91.4134	57.5087	92.646	42.8032	90.4326		1929	1519	1253	1033	2271	3245	976	2073	1445	1455	1855	1202
Chr12:109528414		48.4958	66.6667	53.312	75.6783	89.3833	94.6379	73.922	89.4407	54.0802	92.2283	42.0571	86.5337		1928	1518	1253	1032	2270	3245	974	2074	1446	1454	1857	1203
Chr12:109528419		48.0041	67.0836	54.3131	78.3705	93.5271	96.2096	72.8484	92.5157	57.2614	89.0722	43.5649	90.2662		1929	1519	1252	1031	2271	3245	976	2071	1446	1455	1857	1202
Chr12:109528421		43.5166	64.7136	51.237	74.1028	97.4461	97.1965	70.8718	87.699	52.9046	93.8832	41.8417	85.7024		1928	1519	1253	1031	2271	3246	975	2073	1446	1455	1857	1203
Chr12:109528426		45.8506	66.6008	51.9553	75.1697	95.993	94.5421	66.7351	88.0424	48.6505	90.0275	40.2051	80.0333		1928	1518	1253	1031	2271	3243	974	2074	1445	1454	1853	1202
Chr12:109528429		46.9917	68.3344	52.9928	75.4845	96.5669	92.8792	74.1504	88.8621	53.5961	91.2028	41.0878	82.5436		1928	1519	1253	1032	2272	3244	971	2074	1446	1455	1857	1203
Chr12:109528442		44.5195	66.6887	55.5911	80.1942	98.1946	96.079	68.4156	90.931	52.9453	93.6082	41.9633	89.5175		1925	1516	1252	1030	2271	3239	972	2073	1443	1455	1854	1202
Chr12:109528444		42.783	65.2604	53.2322	74.466	95.9859	92.7666	72.0906	88.7494	47.1201	92.9752	37.8101	86.5337		1926	1517	1253	1030	2267	3235	971	2071	1441	1452	1854	1203
Chr12:109528449		48.3888	63.9789	54.0303	74.8544	96.0247	95.4574	74.2798	89.184	51.911	88.713	42.6869	85.1082		1924	1513	1253	1030	2264	3236	972	2071	1439	1453	1846	1202
Chr12:109528452		45.9656	67.3267	53.7781	75.3398	88.1289	95.6656	73.2919	90.566	52.0139	92.3501	40.2815	85.3088		1921	1515	1244	1030	2266	3230	966	2067	1440	1451	1847	1198
Chr15:93500632	Prickle1	82.7475	78.7961	74.3017	77.8802	79.5103	81.7884	77.2115	78.8649	73.5989	78.8059	78.4394	80.2504		4324	4768	8985	10993	4748	5550	4996	6063	4652	5271	3401	3906
Chr15:93500642		82.7243	83.7985	69.0294	81.4084	79.4543	86.1809	78.1803	82.2671	70.4186	83.5257	77.5005	88.2186		4324	4765	8980	10992	4748	5549	4993	6064	4649	5271	3400	3905
Chr15:93500651		86.1503	82.9662	79.4706	81.5061	83.1367	82.1126	85.7624	82.0148	78.4428	84.1029	84.1969	84.9772		4325	4767	8984	10991	4748	5549	4996	6064	4651	5272	3400	3904
Chr15:93500660		76.948	79.2279	69.4885	80.4147	78.9825	78.431	76.8064	78.3024	65.0921	74.6783	73.4036	79.0742		4325	4766	8983	10988	4747	5549	4996	6062	4651	5271	3402	3906
Chr15:93500665		82.478	83.0082	67.5978	77.7209	76.0463	83.5532	78.3021	78.1661	69.3632	77.0651	76.8817	78.2246		4326	4767	8984	10993	4747	5551	4994	6065	4650	5272	3401	3905
Chr15:93500668		80.3514	84.0394	77.6014	82.3861	85.7874	86.7655	82.6206	83.5436	70.8567	82.8798	76.9082	82.9666		4326	4768	8985	10994	4747	5548	4996	6063	4651	5272	3402	3906
Chr15:93500677		89.1561	84.8574	78.2775	82.6633	87.7017	87.475	84.1618	83.4925	78.1895	85.2738	86.043	85.3131		4325	4768	8985	10994	4748	5549	4993	6064	4650	5270	3402	3905
Chr15:93500694		78.3865	77.0554	67.7543	76.2807	74.1376	81.4303	75.4212	78.8572	65.966	79.0993	73.3333	77.3771		4326	4768	8986	10991	4748	5548	4995	6062	4650	5269	3402	3904
Chr15:93500719		87.3236	89.6052	76.2283	84.1363	88.6526	90.0246	84.1062	85.8019	78.4022	88.142	80.7361	87.8443		4323	4762	8980	10977	4744	5543	4982	6055	4646	5265	3399	3902
Chr15:93500729		80.2823	83.7951	68.658	78.2821	79.7373	84.56	78.6889	79.6754	69.2847	80.8149	75.4733	81.4245		4321	4764	8982	10978	4744	5545	4991	6062	4648	5265	3398	3900

## Sheet: FBS+VitC-iPSCs
		% of DNA methylation													Read Counts
CpG Position	Locus	M FBS+VitC1 miPSC		M FBS+VitC2 miPSC		M FBS+VitC3 miPSC		M FBS+VitC4 miPSC		M FBS+VitC5 miPSC		M FBS+VitC6 miPSC			M FBS+VitC1 miPSC		M FBS+VitC2 miPSC		M FBS+VitC3 miPSC		M FBS+VitC4 miPSC		M FBS+VitC5 miPSC		M FBS+VitC6 miPSC
		MAT (BL6)	PAT (CAST)	MAT (BL6)	PAT (CAST)	MAT (BL6)	PAT (CAST)	MAT (BL6)	PAT (CAST)	MAT (BL6)	PAT (CAST)	MAT (BL6)	PAT (CAST)		MAT (BL6)	PAT (CAST)	MAT (BL6)	PAT (CAST)	MAT (BL6)	PAT (CAST)	MAT (BL6)	PAT (CAST)	MAT (BL6)	PAT (CAST)	MAT (BL6)	PAT (CAST)
Chr2:152686786	H13-Mcts2	46.3197	0.769769	72.2196	2.81023	52.4347	1.54012	43.6408	43.9344	51.5026	1.1194	63.5423	1.51494		21846	14290	23135	21315	21789	18570	23934	23419	29482	21708	24442	21387
Chr2:152686810		46.356	1.67215	67.8321	1.53889	53.4787	1.64164	40.3977	42.8053	49.1302	2.24729	60.6497	1.17834		21844	14293	23138	21314	21790	18579	23937	23420	29489	21715	24442	21386
Chr2:152686813		51.7737	0.818525	76.1499	1.17305	56.4459	2.76133	46.9472	47.4141	58.0052	1.76853	64.9427	1.73018		21847	14294	23132	21312	21789	18578	23929	23415	29487	21713	24440	21385
Chr2:152686844		52.3184	0.804365	75.2388	0.877605	55.9497	1.94316	45.0694	47.3824	55.5363	0.829073	64.7203	0.743338		21847	14297	23133	21308	21791	18578	23932	23418	29487	21711	24439	21390
Chr2:152686854		50.0801	0.273186	74.3201	1.51152	57.9286	1.41035	45.5435	47.8474	53.2266	0.958393	65.3516	0.86574		21835	14276	23127	21303	21782	18577	23920	23414	29474	21703	24434	21369
Chr2:152686873		52.9659	3.71537	78.9694	4.43861	59.1666	4.4405	46.7642	52.4507	59.9342	4.22808	65.952	4.76079		21848	14292	23133	21313	21791	18579	23935	23422	29484	21712	24442	21383
Chr2:152686875		51.284	0.440806	74.4122	0.938527	57.8889	1.11954	45.0508	47.4489	54.1005	0.594278	64.9182	0.27592		21845	14292	23136	21310	21790	18579	23933	23421	29484	21707	24440	21383
Chr2:152686882		52.8841	0.384831	79.5565	1.83013	60.6123	1.84667	49.2247	51.2147	60.388	1.02722	69.283	0.986811		21844	14292	23132	21310	21786	18574	23927	23421	29481	21709	24436	21382
Chr2:152686884		50.1671	1.49034	75.7252	0.732016	59.126	1.10884	45.8812	48.3408	57.8276	0.548185	67.5082	0.598606		21843	14292	23131	21311	21784	18578	23927	23415	29479	21708	24440	21383
Chr2:152686889		52.5824	0.790707	80.0761	1.67543	59.6006	2.41249	47.8415	52.4237	61.7712	0.797125	68.8096	1.14636		21840	14291	23123	21308	21785	18570	23929	23415	29483	21703	24437	21372
Chr2:152686891		52.8795	0.524806	75.6584	0.445779	59.888	1.35106	47.984	51.0354	58.1716	0.571323	65.2998	0.589253		21844	14291	23125	21311	21789	18578	23933	23421	29480	21704	24435	21383
Chr2:152686893		52.2691	0.853863	80.1755	0.689979	60.1956	1.58858	46.9071	49.4895	59.5867	0.958525	68.0799	1.08996		21837	14288	23128	21305	21784	18570	23926	23409	29468	21700	24436	21377
Chr2:152686904		53.2595	1.79184	80.8354	0.91545	61.0678	2.31594	48.3759	52.2675	62.0406	0.986448	69.5159	0.935629		21844	14287	23126	21301	21784	18567	23921	23418	29471	21694	24439	21376
Chr2:152686914		53.0562	0.889356	81.5894	0.784443	58.8338	1.6109	48.7601	52.1442	60.3386	1.1023	67.6571	0.968738		21841	14280	23128	21289	21780	18561	23913	23412	29472	21682	24435	21368
Chr2:152686927		53.4609	1.37888	80.2793	0.737262	60.6885	1.45451	48.3899	51.1297	60.0468	1.19415	69.0273	1.30083		21844	14287	23128	21295	21785	18563	23912	23413	29467	21689	24428	21371
Chr2:152686931		50.0275	0.406191	77.0971	1.52127	56.8306	2.41379	44.793	45.3108	49.219	0.465738	65.1136	0.917217		21828	14279	23115	21298	21777	18560	23910	23405	29450	21686	24425	21369
Chr2:152686933		53.5	1.26697	80.9378	0.756011	60.1193	1.96078	47.3904	52.1124	60.763	1.25432	67.6804	0.580253		21843	14286	23119	21296	21785	18564	23912	23409	29462	21685	24431	21370
Chr3:34649370	Sox2	0.567092	1.0052	1.69773	1.93186	1.28169	0.581649	0.868066	0.620501	0.404777	0.858369	2.1379	0.788401		11991	11540	15079	16202	14356	13754	16819	16116	20011	18174	15576	14967
Chr3:34649383		0.483696	0.979203	0.974672	2.18357	0.773088	1.06816	0.368521	0.062054	0.919494	0.462046	1.68871	0.908241		11991	11540	15082	16212	14358	13762	16824	16115	20011	18180	15574	14974
Chr3:34649388		0.858906	0.771231	2.22119	1.86922	1.14911	0.988372	0.998752	2.13452	1.51954	0.824992	2.14405	2.39733		11992	11540	15082	16210	14359	13760	16821	16116	20006	18182	15578	14975
Chr3:34649396		0.967554	0.398614	2.26805	1.38829	0.80078	0.835938	0.909631	0.961777	0.809636	0.583155	0.0449409	0.594324		11989	11540	15079	16207	14361	13757	16820	16116	20009	18177	15576	14975
Chr3:34649411		0.484221	1.04935	0.478024	0.574003	1.71488	0.799651	0.874584	0.708031	0.420378	0.682406	0.789879	1.1962		11978	11531	15062	16202	14345	13756	16808	16101	19982	18171	15572	14964
Chr3:34649421		0.925771	0.0953537	0.696102	2.48643	1.05879	0.574337	0.380477	0.794192	1.30467	1.38064	1.21998	1.209		11990	11536	15084	16208	14356	13755	16821	16117	20005	18180	15574	14971
Chr3:34649442		0.0833959	0.554689	2.14897	2.31927	2.27732	0.494042	1.58107	0.955513	0.444778	1.41891	1.48257	2.03019		11991	11538	15077	16212	14359	13764	16824	16117	20010	18183	15581	14974
Chr3:34649480		1.51035	0.545974	2.21544	3.71993	0.80117	1.14859	0.671819	1.08648	1.02974	0.737358	3.00462	2.23856		11984	11539	15076	16210	14354	13756	16820	16107	20005	18173	15576	14965
Chr3:34649503		1.0428	0.805962	3.12997	3.36912	0.508569	0.639628	1.20088	0.235878	0.839748	0.775876	3.66637	0.701403		11987	11539	15080	16206	14354	13758	16821	16110	20006	18173	15574	14970
Chr3:34649511		0.992742	1.24837	3.5828	3.57231	0.982305	1.4537	1.31399	1.19218	1.06484	0.385144	3.51869	1.38304		11987	11535	15072	16208	14354	13758	16819	16105	20003	18175	15574	14967
Chr3:34649519		1.4766	0.823366	3.60366	3.32017	1.37941	1.94027	0.862223	0.757388	0.454932	0.764745	2.3756	1.8177		11987	11538	15068	16204	14354	13761	16817	16108	20003	18176	15575	14964
Chr3:34649521		1.09276	0.0866927	1.419	2.41284	0.299672	0.443378	0.594601	0.28559	0.0249988	0.0165062	2.24135	0.080171		11988	11535	15081	16205	14349	13758	16818	16107	20001	18175	15571	14968
Chr3:34649529		0.0500542	0.40735	1.66501	3.07256	0.292642	0.0726744	1.43911	1.00546	0.319952	0.83072	2.00334	1.02893		11987	11538	15075	16208	14352	13760	16816	16112	20003	18177	15574	14967
Chr3:34649554		1.52665	1.39551	1.36596	0.462649	0.438902	1.11886	0.987038	0.806802	0.654804	0.0825173	1.34189	1.05551		11987	11537	15081	16211	14354	13764	16818	16113	20006	18178	15575	14969
Chr7:6730141	Peg3	85.5827	0.35819	94.7512	0.147179	90.7293	1.41619	93.4022	1.18097	83.886	2.57565	85.9854	0.442563		3690	3071	5868	6115	4703	4731	5805	5758	6001	5552	5216	5197
Chr7:6730156		86.1254	1.20013	93.7031	0.914286	94.139	0.126556	95.5383	0.156033	84.2228	0.324149	88.9509	0.364473		3683	3083	5860	6125	4692	4741	5805	5768	5996	5553	5195	5213
Chr7:6730167		86.2544	0.0972447	88.1604	0.0489796	90.4409	1.11767	92.3394	0.155898	77.8221	0.845476	88.3828	0.883257		3703	3085	5887	6125	4718	4742	5822	5773	6015	5559	5225	5208
Chr7:6730169		88.5691	0.910273	96.1492	1.48741	93.3006	1.05574	96.1632	0.312175	84.5794	1.80018	89.3724	0.825336		3683	3076	5843	6118	4687	4736	5786	5766	5979	5555	5194	5210
Chr7:6730175		87.0506	0.0324044	93.4195	0.0489636	91.2314	0.105396	94.4826	1.09091	83.0836	0.1619	89.2042	0.824071		3699	3086	5881	6127	4710	4744	5818	5775	6006	5559	5215	5218
Chr7:6730206		83.5405	0.844156	92.2606	1.19457	92.3763	2.25786	90	0.39889	80.1599	1.29613	88.2646	1.36696		3700	3080	5879	6111	4709	4739	5820	5766	6003	5555	5215	5194
Chr7:6730247		86.0346	1.46056	94.0027	0.81686	92.4936	1.70922	95.2806	2.01354	82.9094	1.40414	89.3861	3.09021		3702	3081	5886	6121	4716	4739	5827	5761	6015	5555	5229	5210
Chr7:6730263		83.3153	2.20279	94.7717	0.522278	91.2481	2.59603	94.0995	2.06096	77.9495	2.4456	88.1048	3.0669		3704	3087	5891	6127	4719	4738	5830	5774	6018	5561	5229	5217
Chr7:6730280		85.5174	2.32102	94.1596	0.838816	92.7026	3.24084	93.7714	1.36007	83.6273	1.19674	90.7542	2.06444		3701	3059	5890	6080	4714	4721	5828	5735	6010	5515	5224	5183
Chr7:6730291		85.7259	0.648298	90.8165	2.51264	89.4915	0.716695	92.3684	1.12574	82.0176	1.49146	88.925	0.958589		3706	3085	5891	6129	4720	4744	5831	5774	6017	5565	5228	5216
Chr7:6730301		83.2434	1.36187	90.4366	0.686162	90.8455	2.1097	94.4806	1.24762	82.7878	0.862999	89.1887	1.95702		3706	3084	5887	6121	4719	4740	5834	5771	6019	5562	5226	5212
Chr7:6730328		86.9401	1.75211	95.2098	0.669169	91.7338	2.74146	93.3791	1.67994	85.0116	1.07894	88.7294	1.6689		3706	3082	5887	6127	4718	4742	5830	5774	6018	5561	5226	5213
Chr7:6730332		83.8553	2.59656	92.4291	0.653061	93.2203	1.34964	93.6043	0.917908	79.5715	0.971223	88.0237	1.01708		3704	3081	5891	6125	4720	4742	5832	5774	6021	5560	5227	5211
Chr7:6730336		85.9957	1.88189	95.3804	1.35466	91.483	1.93929	94.1005	1.67936	86.0156	1.49281	87.7367	1.05445		3706	3082	5888	6127	4720	4744	5831	5776	6021	5560	5227	5216
Chr7:6730339		87.743	1.78513	96.7561	0.997547	94.0441	1.05441	93.7243	2.37517	83.2475	1.51134	86.8351	1.2855		3704	3081	5888	6115	4718	4742	5832	5768	6017	5558	5226	5212
Chr7:6730342		83.5853	1.00551	94.3614	1.04575	94.1089	2.48945	95.1303	0.935713	84.9668	1.83387	88.0069	0.900901		3704	3083	5888	6120	4719	4740	5832	5771	6020	5562	5228	5217
Chr7:6730370		85.8839	2.26978	93.1895	1.73118	92.1398	1.24446	91.3536	1.71488	86.5525	1.31413	88.6381	1.45817		3705	3084	5888	6123	4720	4741	5829	5773	6016	5555	5228	5212
Chr7:6730381		85.3402	1.06969	94.7556	0.864741	94.7892	2.5079	93.6707	1.97368	86.2625	1.27583	86.4384	1.01669		3704	3085	5892	6129	4721	4745	5830	5776	6020	5565	5228	5213
Chr7:6730388		85.8877	2.17391	93.7712	1.07738	92.4592	2.00253	91.0978	1.17729	78.0788	1.1678	86.9906	1.15031		3706	3082	5892	6126	4721	4744	5830	5776	6017	5566	5227	5216
Chr7:6730396		81.6024	1.58885	88.9511	1.4845	90.108	2.10748	91.9568	1.28116	75.054	2.5346	86.9956	1.47594		3707	3084	5892	6130	4721	4745	5831	5776	6021	5563	5229	5217
Chr7:6730398		85.5678	1.00519	93.0923	1.4845	88.1992	1.53846	92.1639	1.09034	84.2053	1.47323	88.5616	1.14987		3707	3084	5892	6130	4720	4745	5832	5778	6021	5566	5228	5218
Chr7:6730416		85.8916	1.4582	91.6624	1.32115	91.1615	1.32743	92.8339	1.24654	79.9535	1.47323	89.1205	2.22307		3707	3086	5889	6131	4718	4746	5833	5776	6021	5566	5230	5218
Chr7:6730434		83.113	1.87946	88.457	0.89752	89.7268	2.129	90.5039	1.71399	81.0766	1.13248	87.2658	2.37776		3707	3086	5891	6128	4721	4744	5834	5776	6019	5563	5230	5215
Chr7:6730468		82.6275	2.98217	83.6842	1.54976	83.4569	1.47493	89.4069	2.61427	77.3717	1.94035	84.433	3.0669		3707	3085	5890	6130	4721	4746	5834	5776	6019	5566	5229	5217
Chr7:60005043	PWS/AS	87.0929	1.35473	88.1704	0.974659	87.2603	1.90524	96.1957	1.50491	88.0212	1.45246	92.2945	2.34163		6725	4798	9696	7695	6884	6036	9752	6512	10552	8193	9331	8114
Chr7:60005053		96.2012	1.22917	94.7753	2.67602	89.7826	0.878065	97.6566	1.53492	91.699	1.46538	93.7273	1.40498		6739	4800	9723	7698	6900	6036	9772	6515	10577	8189	9358	8114
Chr7:60005080		90.3274	0.834376	91.6366	0.70139	88.8099	0.795097	89.2275	1.04407	88.5305	1.15995	94.0319	1.08495		6720	4794	9697	7699	6890	6037	9747	6513	10541	8190	9333	8111
Chr7:60005093		96.6245	2.32169	93.1514	0.63852	91.7145	0.715117	94.1122	1.04777	89.9214	1.01616	95.6574	1.05146		6636	4781	9564	7674	6795	6013	9630	6490	10438	8168	9211	8084
Chr7:60005112		96.4826	2.17346	94.8122	0.924239	90.3013	0.928998	94.9293	0.845894	87.2247	0.78297	95.6297	2.15027		6681	4785	9638	7682	6836	6028	9683	6502	10489	8174	9267	8092
Chr7:60005124		94.3451	0.543478	92.9411	1.11994	90.412	1.19641	98.0388	2.39161	90.779	0.722331	93.1615	0.803362		6596	4784	9534	7679	6748	6018	9535	6481	10346	8168	9154	8091
Chr7:60005143		96.7092	1.06427	94.5481	0.312053	86.8807	0.348259	92.9485	2.01476	90.9344	0.476831	93.6707	0.666584		6655	4792	9593	7691	6822	6030	9615	6502	10413	8179	9227	8101
Chr7:60005145		93.0429	1.46535	84.6878	0.587084	87.1533	1.16376	86.1087	1.20259	84.7027	0.392927	89.7931	0.680777		6382	4777	9241	7665	6562	6015	9236	6486	10041	8144	8798	8079
Chr7:60005147		96.548	0.336842	92.7475	0.327354	88.5676	0.717504	94.41	1.38134	90.4841	0.480592	92.0276	0.871514		6576	4750	9514	7637	6744	5993	9517	6443	10288	8115	9119	8032
Chr7:60005157		97.6198	0.584673	93.168	0.247171	90.7464	0.315248	95.6771	2.58541	91.5243	2.09302	96.7185	0.320908		6638	4789	9558	7687	6819	6027	9600	6498	10418	8170	9203	8102
Chr7:60005163		92.869	0.29191	94.9405	0.18196	88.977	0.281504	92.5068	1.64262	92.555	0.671551	93.6069	0.308109		6647	4796	9586	7694	6813	6039	9622	6514	10450	8190	9213	8114
Chr7:60005187		96.3002	0.187617	91.8654	0.286011	90.9807	0.165563	96.1989	1.01351	87.2518	0.21978	96.0477	0.160138		6703	4797	9687	7692	6852	6040	9734	6512	10527	8190	9311	8118
Chr7:60005200		96.8174	0.104123	91.3079	1.23425	90.138	0.0827678	95.9491	0.184134	87.3993	0.134327	92.9635	0.0985586		6724	4802	9710	7697	6885	6041	9751	6517	10547	8189	9337	8117
Chr7:60005229		94.7235	2.70777	93.2606	0.637025	87.8414	0.5135	92.9736	0.0921376	92.3813	0.0610948	96.0938	0.0246427		6728	4801	9719	7692	6884	6037	9749	6512	10553	8184	9344	8116
Chr7:60005284		92.7278	0.0832813	90.3783	1.80496	89.845	0.0496607	88.0696	0.107378	86.6143	1.61093	94.7795	0.0123138		6738	4803	9728	7701	6903	6041	9765	6519	10571	8194	9367	8121
Chr7:142581761	Igf2-H19	28.1474	95.019	50.037	90.1991	39.6972	85.5638	49.7014	91.684	26.3348	77.2447	41.861	80.2583		3066	2891	5412	4622	4756	3512	5024	3848	5544	5836	4331	4103
Chr7:142581774		28.455	97.9224	50.6006	93.9098	37.0534	87.4002	50.2594	92.1416	29.8973	78.4821	42.4445	75.7805		3068	2888	5411	4614	4758	3508	5012	3843	5549	5837	4328	4100
Chr7:142581781		33.53	93.113	50.3623	89.0244	47.0129	86.6953	57.8316	90.959	33.46	79.629	48.99	76.3681		3051	2875	5383	4592	4737	3495	4999	3827	5526	5822	4307	4075
Chr7:142581795		34.3494	97.3666	50.2985	93.1883	43.4303	84.5709	54.6114	93.5697	26.9628	79.5596	45.0186	75.9653		3051	2848	5360	4551	4711	3461	4966	3779	5515	5768	4296	4040
Chr7:142581798		30.3934	97.2242	51.9202	87.0395	44.9165	87.7239	56.6023	87.8524	26.0736	79.8507	40.6673	76.2854		3050	2846	5364	4560	4731	3462	4968	3795	5519	5762	4286	4065
Chr7:142581802		40.7921	96.4919	53.5975	90.3247	50.0213	87.6235	54.2088	94.8193	29.3379	83.1185	47.2157	77.9052		3030	2822	5351	4527	4702	3442	4942	3764	5498	5740	4274	4010
Chr7:142581850		33.7194	90.9539	51.4302	90.3622	39.8892	85.9756	61.8082	92.5591	33.7429	81.0609	43.5976	75.4675		3022	2841	5314	4555	4693	3444	4933	3763	5453	5750	4264	4011
Chr7:142581872		39.7332	97.7885	51.8019	91.7533	52.783	85.6127	65.2382	89.6256	31.1307	73.3094	58.5259	73.3788		3073	2894	5411	4620	4761	3517	5017	3846	5554	5841	4328	4102
Chr7:142581880		28.4645	95.3352	44.3008	84.4339	44.2602	85.0598	58.3599	85.2727	27.4411	72.323	50.1152	71.3833		3074	2894	5413	4619	4765	3514	5024	3850	5561	5846	4340	4106
Chr7:142582021		38.7715	95.2003	61.8011	94.185	50.2097	91.5033	71.2555	96.8588	37.2034	80.7521	64.0387	79.1433		3077	2896	5419	4626	4768	3519	5034	3852	5564	5850	4338	4109
Chr7:142582027		28.0702	93.7155	51.6236	95.2443	44.999	85.1336	57.5288	87.5357	28.1272	80.4444	47.9484	75.4198		3078	2896	5420	4626	4769	3518	5034	3851	5564	5850	4338	4109
Chr7:142582044		29.7499	95.095	48.9758	87.1107	36.0109	87.436	48.4499	88.4476	20.7802	77.0901	40.7749	72.7295		3079	2895	5419	4624	4768	3518	5032	3852	5563	5849	4336	4107
Chr7:142582046		39.4737	98.7914	54.1882	91.5459	47.7239	86.1001	61.9909	92.6772	29.6549	79.6068	54.9689	80.3554		3078	2896	5420	4625	4767	3518	5033	3851	5564	5850	4337	4108
Chr7:142582056		34.3943	93.5773	54.3189	91.6342	54.0382	87.2407	59.7576	86.3636	30.5536	77.9849	54.9228	77.4398		3079	2896	5418	4626	4767	3519	5032	3850	5564	5846	4337	4109
Chr7:142582058		34.1669	95.5786	54.5018	88.0026	47.3784	87.5213	64.5341	94.081	35.8491	77.5346	57.2285	84.5948		3079	2895	5420	4626	4768	3518	5033	3852	5565	5849	4337	4109
Chr7:142582087		29.7499	81.7334	45.3506	75.1189	37.6258	74.9645	45.0735	68.242	17.8321	59.3675	37.598	60.0633		3079	2896	5420	4626	4768	3519	5034	3851	5563	5850	4338	4109
Chr11:22971952	Commd1-Zrsr1	68.0721	1.68352	82.3892	1.71522	67.7836	1.35331	65.3181	2.08093	55.7424	1.78393	72.2499	2.04339		16910	15622	18977	20289	17041	17956	21060	21673	23248	24048	19881	20652
Chr11:22971975		69.1548	1.29272	84.2976	1.7153	74.9032	1.65395	68.0027	1.86946	57.3088	1.58017	74.1501	2.05307		16907	15626	18978	20288	17042	17957	21058	21664	23246	24048	19884	20652
Chr11:22971982		71.4505	2.23546	88.5112	2.446	75.6765	1.51574	71.242	1.61119	63.5683	2.1258	75.1836	1.22081		16911	15612	18975	20278	17037	17945	21055	21661	23238	24038	19882	20642
Chr11:22971999		72.3671	1.8758	87.8499	1.22757	76.617	1.64912	71.2596	1.70305	62.4134	1.65148	75.425	1.44787		16911	15620	18971	20284	17038	17949	21054	21667	23245	24039	19882	20651
Chr11:22972010		74.9586	1.36303	91.1017	0.97585	76.6097	2.60037	72.109	1.80409	64.1483	0.823285	76.978	0.871333		16912	15627	18970	20290	17037	17959	21057	21673	23243	24050	19881	20658
Chr11:22972036		73.9917	1.99129	90.0854	1.00084	75.7279	1.10888	72.7398	1.72183	61.5802	0.973499	76.7064	2.14054		16910	15618	18972	20283	17036	17946	21060	21663	23238	24037	19881	20649
Chr11:22972054		73.1327	0.621118	88.3863	0.862877	76.9307	0.874603	74.4527	0.848943	64.0189	0.395208	76.4215	1.77257		16909	15617	18969	20281	17040	17951	21059	21674	23240	24038	19874	20648
Chr11:22972082		74.2283	2.56689	89.6399	0.660619	76.4948	0.556979	74.2781	1.63866	62.9684	0.702732	78.0774	2.19812		16910	15622	18967	20284	17043	17954	21056	21664	23245	24049	19879	20654
Chr11:22972093		73.1492	1.7792	90.2246	1.07023	78.5786	1.67669	74.4847	1.92414	64.8425	2.8493	77.305	0.702315		16912	15625	18966	20276	17039	17952	21054	21672	23244	24041	19881	20646
Chr11:22972112		72.6445	1.91397	90.819	1.08953	76.8883	1.42595	73.5375	1.315	63.5171	0.673737	76.788	0.89584		16907	15622	18974	20284	17039	17953	21060	21673	23241	24045	19882	20651
Chr11:22972120		73.0608	1.72911	90.2375	1.13933	77.8084	1.32026	72.9061	1.28827	63.9654	1.09026	77.6922	0.596046		16901	15615	18950	20275	17029	17951	21049	21657	23236	24031	19872	20636
Chr11:22972127		74.1718	0.793752	91.595	1.63223	78.2188	1.999	72.3959	1.3478	63.7561	0.885986	77.0698	1.73382		16904	15622	18965	20279	17033	17959	21044	21665	23226	24041	19869	20648
Chr11:22972131		71.0694	0.576184	84.2633	1.46435	74.6082	0.428922	73.2187	1.14025	59.2803	0.894306	74.3926	1.85508		16906	15620	18962	20282	17037	17952	21052	21662	23232	24041	19881	20646
Chr12:109528253	Dlk1-Dio3	93.852	98.4663	89.7884	94.4407	83.2623	96.4494	72.0784	93.4747	51.8489	91.2319	58.3333	93.632		1838	1956	2977	2932	2581	2225	2858	3019	3813	3239	3336	2277
Chr12:109528257		94.671	93.865	88.0457	95.5662	84.8567	94.8764	69.6397	95.1325	53.4347	92.3742	59.796	96.8379		1839	1956	2978	2932	2582	2225	2859	3020	3814	3239	3333	2277
Chr12:109528270		91.2996	92.4335	92.6747	92.187	79.512	94.382	67.7859	94.702	50.3801	87.6158	56.5947	92.1388		1839	1956	2976	2931	2582	2225	2859	3020	3815	3238	3336	2277
Chr12:109528275		94.6652	95.501	90.6985	93.3811	81.1313	93.0337	71.3536	92.3841	52.8965	87.3726	57.4768	94.1151		1837	1956	2978	2931	2581	2225	2859	3020	3815	3239	3337	2277
Chr12:109528299		95.9761	91.9223	83.3053	89.3552	84.1208	93.9775	72.9626	89.2715	50.5901	88.9781	57.2286	95.6083		1839	1956	2977	2931	2582	2225	2859	3020	3813	3239	3334	2277
Chr12:109528306		95.4298	87.9857	83.4397	89.3479	73.8962	90.8682	66.3401	87.8437	47.7714	83.7454	51.0345	90.6017		1838	1956	2977	2929	2582	2223	2858	3019	3814	3236	3335	2277
Chr12:109528329		93.1954	86.1822	82.4832	85.7631	75.4067	84.9685	60.2169	82.1464	43.9056	85.6613	54.7283	85.4066		1837	1954	2980	2929	2582	2222	2858	3019	3815	3236	3331	2275
Chr12:109528345		94.7712	98.1055	92.4186	93.7479	82.7586	96.4013	70.6788	91.0839	51.0616	92.8594	58.7159	94.8594		1836	1953	2981	2927	2581	2223	2858	3017	3815	3235	3333	2276
Chr12:109528347		92.1569	94.8797	88.7995	89.9659	79.8062	93.3004	71.6585	90.6561	48.7159	86.5224	55.1652	88.0105		1836	1953	2982	2930	2580	2224	2858	3018	3816	3235	3330	2277
Chr12:109528355		96.4052	97.0829	88.3932	96.6542	82.5514	95.1439	67.7747	92.3765	52.0828	91.646	55.9724	94.7738		1836	1954	2981	2929	2579	2224	2858	3017	3817	3232	3332	2277
Chr12:109528365		92.2658	89.6622	87.1227	91.6325	79.2943	93.1205	68.9993	90.6799	51.2713	86.9431	55.8691	93.1928		1836	1954	2982	2928	2579	2224	2858	3015	3815	3232	3331	2277
Chr12:109528375		92.4837	86.4823	88.0833	93.6817	81.8782	92.7575	68.9426	90.7131	50.4071	89.6904	55.9928	86.1978		1836	1953	2979	2928	2577	2223	2856	3015	3807	3230	3329	2275
Chr12:109528378		93.573	95.1869	89.9363	94.0875	80.5739	99.3249	72.5682	96.3871	55.4391	93.779	58.8712	91.3407		1836	1953	2981	2926	2579	2222	2858	3017	3815	3231	3331	2275
Chr12:109528391		97.7099	95.3429	90.8725	97.9167	78.6185	97.6169	68.8593	92.5373	54.0136	96.3479	57.89	94.0272		1834	1954	2980	2928	2577	2224	2858	3015	3812	3231	3327	2277
Chr12:109528396		95.4174	95.5988	91.3816	96.5176	83.4303	95.2338	70.2731	91.3462	53.4347	91.7957	56.0661	96.8366		1833	1954	2982	2929	2577	2224	2856	3016	3814	3230	3330	2276
Chr12:109528398		93.2462	93.702	87.7181	90.9525	76.4158	93.2104	63.1782	90.1226	49.1477	87.4884	56.5374	91.3043		1836	1953	2980	2929	2578	2224	2857	3017	3813	3229	3327	2277
Chr12:109528403		92.2658	90.6858	89.5673	96.7907	83.7796	95.8183	68.6844	90.8126	51.4024	91.922	55.5122	96.7501		1836	1954	2981	2929	2577	2224	2858	3015	3815	3231	3329	2277
Chr12:109528412		95.9651	96.4176	88.18	98.9075	85.1262	97.7037	70.6685	97.8787	51.8353	93.6862	58.7263	98.1547		1834	1954	2978	2929	2575	2221	2857	3017	3814	3231	3329	2276
Chr12:109528414		96.0784	94.8797	89.4189	97.7808	82.2524	95.2338	67.6007	93.5388	49.9869	90.0929	56.924	96.2181		1836	1953	2977	2929	2575	2224	2855	3018	3813	3230	3329	2274
Chr12:109528419		96.5142	96.1578	90.4059	95.3194	84.5169	95.0989	70.3185	95.7256	51.6907	90.5573	57.0784	93.4124		1836	1952	2981	2927	2577	2224	2857	3018	3815	3230	3327	2277
Chr12:109528421		92.6975	93.0399	87.4539	90.8501	79.7439	94.0144	66.9468	93.8349	47.4705	91.4887	56.6707	94.1125		1835	1954	2981	2929	2577	2222	2856	3017	3815	3231	3328	2276
Chr12:109528426		95.6878	91.7008	85.8725	90.3347	80.5049	94.6445	66.1415	92.0477	50.8657	90.7063	56.1504	95.0812		1832	1952	2980	2928	2575	2222	2856	3018	3812	3228	3325	2277
Chr12:109528429		94.8229	91.7605	89.2318	93.4107	82.9647	95.3604	68.6734	93.7355	50.4195	91.548	56.9883	96.1758		1835	1954	2981	2929	2577	2220	2857	3017	3814	3230	3327	2275
Chr12:109528442		94.5415	96.0533	87.2312	96.2393	84.9262	99.3234	69.7511	96.6445	53.919	91.3798	58.9119	95.2988		1832	1951	2976	2925	2574	2217	2853	3010	3802	3225	3327	2276
Chr12:109528444		96.2882	94.6154	84.437	88.4247	82.1609	95.6247	65.452	94.7771	47.2799	90.2916	56.1388	93.5739		1832	1950	2975	2920	2573	2217	2854	3006	3805	3224	3315	2272
Chr12:109528449		97.1585	93.3333	87.5883	95.9561	83.7291	95.0339	71.4486	94.2762	51.4961	94.092	60.0663	95.6464		1830	1950	2973	2918	2569	2215	2851	3005	3810	3216	3318	2274
Chr12:109528452		94.7311	90.984	90.9919	95.7804	84.1511	97.6439	69.81	95.4985	52.5125	94.4928	59.3297	96.2131		1822	1941	2964	2915	2568	2207	2842	2999	3801	3214	3312	2271
Chr15:93500632	Prickle1	87.9444	92.3365	89.1977	90.0062	89.7078	90.9641	85.931	92.8491	83.5132	82.1779	89.4624	92.0329		6188	6146	6656	8075	6811	7271	7712	8908	8710	10689	7478	8397
Chr15:93500642		90.8665	94.2364	87.7668	92.0486	90.3804	92.807	82.7971	95.5995	84.0745	87.4497	90.7145	94.508		6186	6142	6654	8074	6809	7271	7708	8908	8703	10685	7474	8394
Chr15:93500651		91.4323	90.8381	91.5252	90.1771	92.9211	90.7978	89.4785	91.9726	86.8642	83.7964	90.8641	90.1024		6186	6145	6655	8073	6809	7270	7708	8907	8709	10689	7476	8396
Chr15:93500660		89.9935	89.0788	87.3216	87.4876	91.5284	89.8088	81.9891	91.1785	83.2836	83.5127	89.7432	92.8061		6186	6144	6657	8072	6811	7271	7712	8910	8710	10687	7478	8396
Chr15:93500665		87.9425	91.9121	88.3997	88.7926	89.7681	90.0812	84.2214	91.9192	86.4852	82.4289	89.9987	93.9719		6187	6145	6655	8075	6812	7269	7713	8910	8709	10688	7479	8394
Chr15:93500668		88.7524	92.3365	91.1659	92.0743	91.2361	93.3425	89.5515	93.3895	84.3707	85.6221	90.9747	94.1765		6188	6146	6656	8075	6812	7270	7714	8910	8708	10690	7479	8397
Chr15:93500677		93.7298	96.0293	93.9754	93.6842	93.1278	94.634	90.328	94.9719	89.4247	87.2498	91.3724	94.4597		6188	6145	6656	8075	6810	7268	7713	8910	8709	10690	7476	8393
Chr15:93500694		87.2313	88.1386	90.2509	86.9549	87.8597	89.5446	84.5006	90.5703	80.2641	76.8223	90.9614	90.3264		6187	6146	6657	8072	6812	7269	7710	8908	8710	10687	7479	8394
Chr15:93500719		87.8479	91.5798	91.9272	92.3649	90.4832	89.9642	85.3712	91.2164	86.9685	85.2674	89.6709	92.9789		6180	6140	6652	8068	6809	7264	7704	8903	8702	10677	7474	8389
Chr15:93500729		85.3931	88.5217	86.2297	89.9975	89.4551	87.5826	83.0524	87.4354	81.8913	81.4506	89.9358	90.1573		6182	6142	6652	8068	6809	7264	7712	8906	8703	10685	7472	8392

## Sheet: NPCs 
		% of DNA methylation					Read Counts
CpG Position	Locus	F FBS5 NPC		M FBS5 NPC			F FBS5 NPC		M FBS5 NPC
		MAT (BL6)	PAT (CAST)	MAT (BL6)	PAT (CAST)		MAT (BL6)	PAT (CAST)	MAT (BL6)	PAT (CAST)
Chr2:152686786	H13-Mcts2	4.22009	1.59094	4.69768	1.19781		7488	7417	24097	23042
Chr2:152686810		4.27122	0.781987	2.8626	1.57918		7492	7417	24104	23050
Chr2:152686813		4.28571	1.01133	4.58845	1.2021		7490	7416	24104	23043
Chr2:152686844		5.16689	0.903696	2.46888	1.67527		7490	7414	24100	23041
Chr2:152686854		5.12889	1.72693	1.96787	0.442843		7487	7412	24087	23033
Chr2:152686873		5.3953	1.69995	2.48579	1.57077		7488	7412	24097	23046
Chr2:152686875		5.5704	0.701376	2.59751	2.27815		7486	7414	24100	23045
Chr2:152686882		5.68682	2.03779	3.44355	1.48859		7491	7410	24103	23042
Chr2:152686884		5.03472	0.809607	1.97128	1.12823		7488	7411	24096	23045
Chr2:152686889		5.39674	2.10498	4.27546	1.91832		7486	7411	24091	23041
Chr2:152686891		5.56965	0.971267	4.57752	0.824438		7487	7413	24096	23046
Chr2:152686893		4.57883	0.903696	5.30401	0.112837		7491	7414	24095	23042
Chr2:152686904		5.30182	1.64642	2.03412	1.11535		7488	7410	24089	23042
Chr2:152686914		4.29317	0.999325	2.96915	0.959618		7477	7405	24081	23030
Chr2:152686927		5.83756	0.863232	2.98365	0.533831		7486	7414	24098	23041
Chr2:152686931		4.94058	1.65902	5.81719	2.06552		7489	7414	24101	23045
Chr2:152686933		4.71547	0.769127	3.5443	2.7738		7486	7411	24095	23037
Chr3:34649370	Sox2	1.51849	0.861868	1.37518	1.00895		4544	4293	18034	15759
Chr3:34649383		1.93833	1.42158	2.05757	2.05001		4540	4291	18031	15756
Chr3:34649388		1.69492	1.63018	0.0499057	1.10413		4543	4294	18034	15759
Chr3:34649396		1.05634	1.81649	2.72863	2.09404		4544	4294	18031	15759
Chr3:34649411		1.05727	1.1655	2.59942	0.0889397		4540	4290	18004	15741
Chr3:34649421		1.16714	1.70005	0.0443656	0.101542		4541	4294	18032	15757
Chr3:34649442		1.54117	1.42059	0.0388263	0.0634357		4542	4294	18029	15764
Chr3:34649480		1.87266	1.81776	0.882157	1.18095		4539	4291	18024	15750
Chr3:34649503		1.14765	1.75029	0.77726	0.0699479		4531	4285	18012	15726
Chr3:34649511		1.98369	1.8402	0.960151	0.997459		4537	4293	18018	15740
Chr3:34649519		2.20264	2.39981	2.26315	1.34036		4540	4292	18028	15742
Chr3:34649521		0.704846	0.768514	0.993231	1.143		4540	4294	18022	15748
Chr3:34649529		1.0568	1.11836	1.04872	0.533435		4542	4292	18022	15747
Chr3:34649554		0.968736	1.53739	0.893105	0.0571392		4542	4293	18027	15751
Chr7:6730141	Peg3	5.92275	1.66113	72.2245	0.130463		1165	903	2441	1533
Chr7:6730156		7.79777	1.66113	68.9697	0		1167	903	2446	1535
Chr7:6730167		5.23156	2.10643	73.6713	0		1166	902	2446	1532
Chr7:6730169		7.62639	0.443459	73.1557	0		1167	902	2440	1534
Chr7:6730175		6.78694	0	75.2455	0.130293		1164	903	2444	1535
Chr7:6730206		7.44308	0.796359	62.2076	0.200401		1142	879	2437	1497
Chr7:6730247		7.54717	2.43902	73.0282	4.04172		1166	902	2447	1534
Chr7:6730263		7.81116	1.99557	72.5266	4.10423		1165	902	2446	1535
Chr7:6730280		7.57315	2.22717	75.2354	0.590551		1162	898	2443	1524
Chr7:6730291		7.11225	1.21816	68.4103	0.391389		1167	903	2447	1533
Chr7:6730301		6.26072	1.55211	75.0818	0.456919		1166	902	2444	1532
Chr7:6730328		6.86695	2.33074	74.2133	5.01956		1165	901	2447	1534
Chr7:6730332		6.4433	1.33185	77.6687	2.73794		1164	901	2445	1534
Chr7:6730336		7.57315	2.23464	72.984	0.457816		1162	895	2443	1529
Chr7:6730339		7.91058	2.66667	74.212	2.54569		1163	900	2443	1532
Chr7:6730342		6.26609	0.996678	74.9387	1.23778		1165	903	2446	1535
Chr7:6730370		6.96475	0.443459	73.6605	4.56323		1163	902	2445	1534
Chr7:6730381		5.32189	0.996678	74.9898	0.521173		1165	903	2443	1535
Chr7:6730388		7.81116	1.66113	69.4638	2.47557		1165	903	2443	1535
Chr7:6730396		7.7187	0.886918	74.0286	0.521173		1166	902	2445	1535
Chr7:6730398		9.44206	3.21152	69.8568	3.19426		1165	903	2445	1534
Chr7:6730416		6.43225	1.77187	75.7055	0.521173		1166	903	2445	1535
Chr7:6730434		8.57633	0.99889	71.0429	1.49935		1166	901	2445	1534
Chr7:6730468		9.43396	2.66075	62.592	1.36897		1166	902	2446	1534
Chr7:60005043	PWS/AS	12.5452	1.54143	77.6387	0.783749		3045	2595	7589	6252
Chr7:60005053		12.0525	0.848111	80.8137	0.751759		3045	2594	7620	6252
Chr7:60005080		13.9008	1.11796	82.3723	0.592284		3043	2594	7613	6247
Chr7:60005093		13.9328	2.58288	81.9252	0.560359		3036	2594	7563	6246
Chr7:60005112		14.3045	0.347088	77.3237	0.431931		3041	2593	7585	6251
Chr7:60005124		13.1622	0.924855	77.0338	0.384554		3039	2595	7572	6241
Chr7:60005143		12.3184	1.1583	71.9272	0.304243		3028	2590	7477	6245
Chr7:60005145		13.2805	2.39013	72.4993	0.240346		3027	2594	7418	6241
Chr7:60005147		13.5386	1.00347	71.3462	3.48426		3021	2591	7458	6228
Chr7:60005157		13.4215	1.2761	78.4442	0.28911		3025	2586	7469	6226
Chr7:60005163		12.5578	0.231125	66.4898	0.192		3026	2596	7538	6250
Chr7:60005187		13.1126	0.731895	74.1697	0.0959386		3020	2596	7588	6254
Chr7:60005200		13.6964	0.0385208	72.9441	0.0319693		3030	2596	7588	6256
Chr7:60005229		14.3233	3.12862	73.2965	0.12798		3044	2589	7602	6251
Chr7:60005284		12.152	1.34771	59.7873	3.80678		3053	2597	7617	6252
Chr7:142581761	Igf2-H19	14.6935	10.1154	42.5733	92.9199		1191	1127	2114	1822
Chr7:142581774		18.9349	7.63088	49.5234	94.6814		1183	1127	2098	1805
Chr7:142581781		16.3851	11.4082	51.7934	93.9343		1184	1122	2091	1797
Chr7:142581795		14.7059	8.22669	54.0781	93.812		1156	1094	2023	1713
Chr7:142581798		15.4246	7.62167	53.5944	95.9739		1154	1089	2017	1689
Chr7:142581802		16.8257	10.4396	64.4102	96.8198		1153	1092	2009	1698
Chr7:142581850		14.1482	15.3	41.3333	85.0167		1039	1000	1800	1495
Chr7:142581872		17.4497	17.4645	45.7939	76.4384		1192	1128	2116	1825
Chr7:142581880		11.9966	10.4332	34.4665	64.0197		1192	1131	2118	1826
Chr7:142582021		19.598	15.6499	51.108	99.2877		1194	1131	2121	1825
Chr7:142582027		16.4154	12.9973	43.9623	90.3014		1194	1131	2120	1825
Chr7:142582044		14.2379	11.6711	42.0755	90.5257		1194	1131	2120	1826
Chr7:142582046		18.6767	15.6499	45.9434	94.7426		1194	1131	2120	1826
Chr7:142582056		15.9129	13.3628	44.434	79.989		1194	1130	2120	1824
Chr7:142582058		21.5243	18.4792	46.4151	86.8018		1194	1131	2120	1826
Chr7:142582087		12.1441	6.45446	39.5097	65.8817		1194	1131	2121	1826
Chr11:22971952	Commd1-Zrsr1	16.2367	9.57136	66.04	8.04344		7403	6509	18616	20812
Chr11:22971975		8.5529	2.95067	67.3114	2.53171		7401	6507	18612	20816
Chr11:22971982		14.8744	5.85613	71.3725	6.00904		7402	6506	18608	20802
Chr11:22971999		10.3593	1.87548	68.4756	0.509419		7404	6505	18611	20808
Chr11:22972010		15.1883	5.57518	71.2268	4.79028		7407	6511	18618	20813
Chr11:22972036		15.4178	8.32821	70.7863	5.80462		7407	6508	18618	20811
Chr11:22972054		26.104	16.6026	70.0699	19.4685		7405	6505	18610	20808
Chr11:22972082		21.1266	11.7069	70.3863	14.0853		7403	6509	18613	20809
Chr11:22972093		19.4381	11.0223	72.3556	15.0322		7403	6505	18615	20802
Chr11:22972112		17.9473	7.19115	70.4444	12.0615		7405	6508	18609	20810
Chr11:22972120		13.2973	6.29897	70.7438	8.36177		7400	6509	18608	20809
Chr11:22972127		12.8967	6.04151	70.1715	8.07367		7405	6505	18603	20796
Chr11:22972131		9.8447	2.26015	71.4884	3.26537		7405	6504	18610	20794
Chr12:109528253	Dlk1-Dio3	32.0548	66.689	88.5727	96.3989		1460	1495	2319	2888
Chr12:109528257		51.9507	74.2475	92.8879	98.1302		1461	1495	2320	2888
Chr12:109528270		42.9158	66.4214	92.6724	99.9308		1461	1495	2320	2889
Chr12:109528275		37.3288	61.6054	87.5862	94.9446		1460	1495	2320	2888
Chr12:109528299		28.7474	60.4153	91.0306	95.2546		1461	1493	2319	2887
Chr12:109528306		16.8378	54.0214	89.6418	91.5771		1461	1492	2317	2885
Chr12:109528329		19.8766	49.5646	71.3854	88.4655		1459	1493	2317	2887
Chr12:109528345		23.0295	57.8701	97.3241	95.7756		1459	1493	2317	2888
Chr12:109528347		19.3151	54.7587	97.0664	93.5573		1460	1492	2318	2887
Chr12:109528355		29.8835	59.9464	93.7904	99.896		1459	1493	2319	2886
Chr12:109528365		40.0685	62.173	97.6704	92.5156		1460	1491	2318	2886
Chr12:109528375		33.4931	61.0181	94.3893	97.5753		1460	1493	2317	2887
Chr12:109528378		31.2329	61.8218	99.1807	99.9307		1460	1493	2319	2885
Chr12:109528391		42.6319	65.9745	91.3325	98.5106		1459	1493	2319	2887
Chr12:109528396		37.8767	65.1708	98.9201	94.662		1460	1493	2315	2885
Chr12:109528398		31.1644	62.6926	94.9116	98.0609		1460	1493	2319	2888
Chr12:109528403		33.3562	63.5633	98.1458	99.896		1460	1493	2319	2885
Chr12:109528412		43.1803	69.5914	97.1108	96.1538		1459	1493	2319	2886
Chr12:109528414		26.6438	65.3048	92.2778	99.8266		1460	1493	2318	2883
Chr12:109528419		27.0548	65.2815	96.6336	99.6881		1460	1492	2317	2886
Chr12:109528421		23.7671	60.7502	94.5211	97.8517		1460	1493	2318	2886
Chr12:109528426		27.4658	62.6676	93.4829	99.1681		1460	1492	2317	2885
Chr12:109528429		26.6438	63.2038	94.7368	96.0166		1460	1492	2318	2887
Chr12:109528442		16.9863	60.1474	92.4504	95.6672		1460	1493	2318	2885
Chr12:109528444		16.9863	54.5576	90.3796	96.0458		1460	1492	2318	2883
Chr12:109528449		31.9178	62.8188	90.2334	95.4167		1460	1490	2314	2880
Chr12:109528452		24.4003	62.106	91.2311	98.0195		1459	1491	2315	2878
Chr15:93500632	Prickle1	94.8034	95.3685	97.7173	97.1451		2213	2483	8674	9037
Chr15:93500642		97.1984	95.5681	95.582	96.7353		2213	2482	8669	9036
Chr15:93500651		97.1532	94.722	97.8667	96.3365		2213	2482	8672	9035
Chr15:93500660		95.2553	94.4019	97.9592	97.4101		2213	2483	8673	9035
Chr15:93500665		96.6998	95.4454	98.9851	97.9197		2212	2481	8671	9037
Chr15:93500668		93.7189	94.8449	95.4105	93.6144		2213	2483	8672	9036
Chr15:93500677		97.5136	97.4627	99.5385	96.9348		2212	2483	8667	9037
Chr15:93500694		95.5244	94.3571	97.6012	96.7231		2212	2481	8671	9033
Chr15:93500719		96.6561	96.2112	99.0888	97.3093		2213	2481	8670	9031
Chr15:93500729		92.9444	94.996	93.0023	96.5754		2211	2478	8660	9023

## Sheet: Reprogramming Intermediates
		% of DNA methylation																					Read Counts
CpG Position	Locus	M FBS day12 T+/S-		M FBS day12 T-/S+		M FBS day24 cl A		M FBS day24 cl B		F FBS day12 T+/S- (1)		F FBS day12 T-/S+ (1)		F FBS day12 T-/S+ (2)		F FBS day24 T+/S- cl C		F FBS day24 T-/S+ cl C		F FBS day24 cl A			M FBS day12 T+/S-		M FBS day12 T-/S+		M FBS day24 T-/S+ cl A		M FBS day24 T-/S+ cl B		F FBS day12 T+/S- (1)		F FBS day12 T-/S+ (1)		F FBS day12 T-/S+ (2)		F FBS day24 T+/S- cl C		F FBS day24 T-/S+ cl C		F FBS day24 T-/S+ cl A
		MAT (BL6)	PAT (CAST)	MAT (BL6)	PAT (CAST)	MAT (BL6)	PAT (CAST)	MAT (BL6)	PAT (CAST)	MAT (BL6)	PAT (CAST)	MAT (BL6)	PAT (CAST)	MAT (BL6)	PAT (CAST)	MAT (BL6)	PAT (CAST)	MAT (BL6)	PAT (CAST)	MAT (BL6)	PAT (CAST)		MAT (BL6)	PAT (CAST)	MAT (BL6)	PAT (CAST)	MAT (BL6)	PAT (CAST)	MAT (BL6)	PAT (CAST)	MAT (BL6)	PAT (CAST)	MAT (BL6)	PAT (CAST)	MAT (BL6)	PAT (CAST)	MAT (BL6)	PAT (CAST)	MAT (BL6)	PAT (CAST)	MAT (BL6)	PAT (CAST)
Chr2:152686786	H13-Mcts2	93.5799	1.29529	80.1007	1.48758	49.9736	0.834637	58.6204	1.76497	97.2315	2.5402	70.5328	0.727384	65.4814	2.34016	95.714	2.91275	26.8874	1.67453	17.2683	0.250282		22040	22080	28408	23192	24615	21087	21687	20397	27379	25746	28099	26121	15974	17392	23075	23174	20054	19707	19226	20377
Chr2:152686810		93.1394	1.7161	79.9796	3.94329	46.5919	1.12376	55.8941	1.76926	93.6021	2.32269	55.0012	0.378831	64.009	0.908203	95.0821	0.983522	24.3344	0.861938	20.1144	0.937147		22039	22085	28406	23204	24618	21090	21691	20404	27384	25746	28103	26133	15979	17397	23079	23182	20058	19723	19230	20381
Chr2:152686813		92.4096	5.24385	84.7692	2.96957	51.8503	0.57861	59.1186	1.89715	99.2367	3.22368	75.4092	1.99028	75.5398	1.82268	96.7064	1.01812	29.815	2.33254	24.2561	0.373134		22041	22083	28403	23202	24617	21085	21692	20399	27380	25747	28104	26127	15977	17392	23075	23180	20057	19721	19224	20368
Chr2:152686844		95.3628	2.26902	78.1427	3.99138	52.8621	0.886802	63.8858	1.86774	96.169	3.50468	74.9333	0.153087	63.9584	0.557599	96.8753	2.76484	31.3716	1.17653	27.8671	0.186494		22039	22080	28407	23200	24615	21087	21684	20399	27382	25737	28097	26129	15976	17396	23074	23184	20050	19719	19227	20376
Chr2:152686854		93.613	0.226542	81.4104	2.60172	55.617	1.66524	61.8325	0.92688	98.3198	4.19339	67.0807	0.0842525	67.6539	0.621297	95.1894	0.51435	30.0993	0.786682	23.0153	1.03589		22029	22071	28403	23177	24595	21078	21686	20391	27378	25731	28096	26112	15971	17383	23074	23136	20047	19703	19222	20369
Chr2:152686873		92.3189	5.04959	84.0203	6.7744	56.3084	4.08328	63.4779	5.49429	99.748	1.96543	87.3924	0.122465	82.2517	3.92574	95.3751	4.17152	36.9347	4.93915	29.2193	4.8869		22041	22081	28411	23205	24618	21086	21691	20403	27378	25745	28102	26130	15979	17398	23071	23181	20057	19720	19227	20381
Chr2:152686875		93.9927	0.249117	77.7465	2.61162	50.4834	0.829698	61.4154	0.911675	99.7517	0.135943	59.968	1.69952	71.9302	0.758839	97.3826	0.979208	29.4311	0.745625	21.17	1.82041		22040	22078	28409	23204	24618	21092	21690	20402	27382	25746	28100	26125	15978	17395	23076	23182	20057	19715	19230	20380
Chr2:152686882		95.6987	1.41802	87.236	2.68069	56.5283	1.00047	62.2216	4.24468	97.6621	0.151539	80.6749	0.122516	83.5419	0.787718	98.6434	1.55751	35.6755	0.836756	25.1743	0.89312		22040	22073	28408	23203	24616	21090	21687	20402	27375	25736	28093	26119	15980	17392	23072	23178	20053	19719	19222	20378
Chr2:152686884		96.4154	1.2547	81.1457	2.70189	48.2733	0.521747	59.3534	1.554	99.6968	0.18648	75.461	0.103393	74.5758	0.396734	97.7115	1.06989	26.1468	0.223203	21.8783	0.206145		22039	22077	28402	23206	24614	21083	21682	20399	27371	25740	28090	26114	15973	17392	23072	23180	20056	19713	19220	20374
Chr2:152686889		95.0384	3.58373	89.4663	2.93154	55.5276	2.30528	64.8144	2.4273	97.6939	0.703268	87.2935	1.81484	84.7329	1.19027	95.6567	3.06431	35.6658	0.725262	29.9724	0.495706		22029	22072	28404	23196	24613	21082	21685	20393	27362	25737	28088	26118	15969	17391	23070	23170	20050	19717	19221	20375
Chr2:152686891		93.2156	0.285365	89.8313	2.63362	52.8129	0.232371	60.3357	1.17647	99.7224	1.76379	77.7964	1.66545	84.3723	0.839129	75.6329	1.94615	29.1577	0.603479	24.2014	0.952101		22036	22077	28401	23200	24619	21087	21687	20400	27379	25740	28090	26119	15978	17399	23068	23174	20053	19719	19222	20376
Chr2:152686893		94.658	1.36806	85.7978	2.65063	54.4646	1.5181	63.7764	1.35334	99.675	0.182602	84.7035	1.73404	80.8415	0.850966	98.5432	1.06594	32.655	0.238421	27.1384	0.431944		22033	22075	28397	23202	24616	21079	21682	20394	27381	25739	28098	26124	15972	17392	23064	23172	20049	19713	19220	20373
Chr2:152686904		95.3704	3.2853	89.3964	3.51845	55.667	1.52766	65.4506	1.10817	94.3449	2.19157	90.3721	1.89915	87.4163	1.56385	98.1534	0.422942	37.1403	1.28836	27.0712	0.230709		22032	22068	28396	23192	24616	21078	21682	20394	27356	25735	28085	26117	15973	17393	23070	23171	20051	19715	19216	20372
Chr2:152686914		94.4117	1.47732	88.0708	2.85517	56.333	1.10558	62.662	1.11798	99.6053	0.330469	86.7602	1.73173	84.9515	1.44344	98.0755	0.461844	33.6809	1.11105	29.0452	0.495949		22028	22067	28401	23186	24609	21075	21683	20394	27362	25721	28082	26101	15975	17389	23071	23168	20047	19711	19208	20365
Chr2:152686927		96.2291	1.50437	86.8798	3.15141	56.664	0.516931	61.7421	1.7402	98.3159	0.322468	89.021	0.283351	82.3644	1.10377	94.3135	1.38991	35.6705	1.19724	31.2503	0.220913		22037	22069	28399	23196	24610	21086	21687	20400	27374	25739	28090	26116	15979	17395	23072	23167	20053	19712	19219	20370
Chr2:152686931		95.054	0.475759	82.4124	1.25895	50.2764	0.929571	57.2233	1.00505	98.8053	0.3302	72.892	1.69595	75.5041	2.55835	97.6364	1.35094	21.3805	0.624017	22.5328	1.23214		22018	22070	28395	23194	24600	21085	21673	20397	27371	25742	28095	26121	15970	17394	23058	23169	20051	19711	19212	20371
Chr2:152686933		95.0937	1.50039	87.8842	2.84581	56.5131	0.332005	64.5743	2.77015	99.5396	0.334214	81.9266	1.83795	86.7752	1.1214	98.2442	3.885	34.3939	0.862244	30.7692	1.06999		22033	22061	28401	23192	24612	21084	21682	20396	27370	25732	28080	26116	15970	17389	23067	23166	20053	19716	19214	20374
Chr3:34649370	Sox2	4.0511	12.0559	0.61116	18.7143	0.0715001	0.685942	0.597015	1.30779	6.58424	11.1283	1.29521	0.106594	1.03842	1.31361	1.08586	6.44211	2.13908	1.48731	1.14371	1.0177		15107	12583	12599	12616	13986	13558	12060	13152	19896	18718	20460	19701	9630	9668	15840	16299	11921	10556	12678	13560
Chr3:34649383		6.43987	7.91481	0.142834	4.4064	2.05191	0.730196	0.14095	2.02965	2.14135	4.60642	0.0635479	0.700614	2.48105	0.692936	1.16147	0.810064	0.754717	0.672476	0.102516	0.0516262		15109	12584	12602	12618	13987	13558	12061	13155	19894	18713	20457	19697	9633	9669	15842	16295	11925	10558	12681	13559
Chr3:34649388		5.86561	3.58392	0.0714229	4.17724	0.879388	3.48134	0.091203	1.52794	4.20645	3.28543	2.89791	1.27379	1.18355	0.89969	2.45565	0.809866	2.81856	3.40027	0.922931	2.92859		15105	12584	12601	12616	13987	13558	12061	13155	19898	18719	20463	19705	9632	9670	15841	16299	11921	10558	12677	13556
Chr3:34649396		3.09708	4.71158	1.55556	7.53805	0.757792	0.058997	1.899	0.745021	0.0251269	0.0373992	1.4269	1.30938	0.0518995	0.682735	0.542895	2.02466	0.981132	0.0473619	0.0315457	0.0368732		15111	12586	12600	12616	13988	13560	12059	13154	19899	18717	20464	19704	9634	9667	15841	16299	11925	10557	12680	13560
Chr3:34649411		3.17303	6.30466	1.67553	1.40409	0.844003	2.42102	2.62241	0.121701	0.140859	8.11952	1.42808	1.68716	0.820779	1.13883	1.51592	0.669328	2.06514	0.872451	0.102694	0.730573		15096	12578	12593	12606	13981	13548	12050	13147	19878	18708	20447	19678	9625	9659	15832	16285	11912	10545	12659	13551
Chr3:34649421		1.13193	5.61825	1.65171	1.60869	0.100079	0.929341	0.887304	1.32279	0.0653463	3.86321	0.112436	1.82215	1.21457	0.796359	0.0568182	1.55243	1.2914	1.89448	2.35108	1.04727		15107	12584	12593	12619	13989	13558	12059	13154	19894	18715	20456	19702	9633	9669	15840	16297	11925	10557	12675	13559
Chr3:34649442		5.07779	11.202	0.0396825	8.78833	0.0500393	1.23147	0.853921	0.790514	6.10173	4.0594	1.05562	4.7097	0.0830479	0.258505	8.24443	47.4479	1.76101	1.24077	0.0631014	3.73839		15105	12587	12600	12619	13989	13561	12062	13156	19896	18722	20462	19704	9633	9671	15841	16300	11925	10558	12678	13562
Chr3:34649480		6.15976	9.3591	8.35186	9.86675	1.63888	1.57161	1.236	1.67339	8.23151	3.69955	0.11242	1.37612	0.769071	1.32491	0.922358	3.81923	0.66303	1.62085	0.0473597	0.804606		15098	12576	12596	12608	13973	13553	12055	13147	19887	18705	20459	19693	9622	9661	15829	16286	11915	10550	12669	13547
Chr3:34649503		8.14408	13.4091	3.05556	6.69257	1.4809	0.118081	0.771336	1.00388	6.27518	6.50755	1.37516	2.62302	0.135051	1.95531	28.1933	27.9848	0.662974	0.0947598	0.118381	0.781999		15103	12581	12600	12611	13978	13550	12057	13149	19856	18686	20434	19672	9626	9666	15830	16291	11916	10553	12671	13555
Chr3:34649511		10.2814	9.61844	1.69868	13.8462	0.973166	0.929615	0.67999	1.62014	16.4185	10.7731	3.39953	1.28492	2.7847	2.44281	8.16275	13.2338	1.22504	0.691812	1.58605	0.531405		15105	12580	12598	12610	13975	13554	12059	13147	19880	18704	20444	19690	9624	9661	15828	16284	11918	10552	12673	13549
Chr3:34649519		3.41082	7.96756	1.46849	1.37214	0.980112	1.45355	2.25558	0.152114	3.62173	5.71001	1.74041	3.21418	1.03896	0.372632	2.76058	4.35823	0.704816	2.04701	2.18609	3.38695		15099	12576	12598	12608	13978	13553	12059	13148	19880	18704	20455	19694	9625	9661	15830	16291	11918	10552	12671	13552
Chr3:34649521		5.77445	7.94307	0.11112	4.61538	0.128792	2.21288	0.762789	0.75268	6.49671	0.0855386	0.0586654	1.25908	0.280519	0.465887	2.55228	3.14284	0.0503694	0.0379039	0.0394508	0.0368949		15101	12577	12599	12610	13976	13557	12061	13153	19887	18705	20455	19697	9625	9659	15829	16291	11912	10553	12674	13552
Chr3:34649529		3.02749	1.23211	0.103199	3.78271	0.0429307	0.656536	0.0497719	0.494334	9.40502	8.4434	2.15138	0.11172	0.602597	0.879917	0.713925	3.41272	0.637798	0.123176	1.90168	0.804191		15095	12580	12597	12610	13976	13556	12055	13149	19883	18701	20452	19692	9625	9660	15828	16292	11916	10554	12673	13554
Chr3:34649554		0.119158	1.68495	0.00793651	1.97431	0.808182	2.36778	0.721333	0.532319	4.41583	4.613	1.69135	0.0558432	0.373948	0.600041	2.4891	0.736513	1.44307	1.88572	2.26484	1.83683		15106	12582	12600	12612	13982	13557	12061	13150	19883	18708	20457	19698	9627	9666	15829	16293	11919	10553	12672	13556
Chr7:6730141	Peg3	94.6701	0.118099	93.6017	0.281294	81.0268	0.193611	87.8559	3.2127	98.7504	0.105746	76.0686	2.01201	83.3333	0.27959	90.5688	0.0745295	45.0342	1.34314	45.9724	1.52359		3471	3387	4298	2844	3584	3099	2775	2708	3521	2837	3673	3330	2304	2146	4061	5367	3071	3127	3774	3413
Chr7:6730156		98.24	0.913915	91.6433	0.105337	82.0541	0.128908	91.1902	1.47275	99.773	0.0703977	86.2388	0.060042	85.9687	0.232558	94.2137	1.39587	49.7063	0.0637958	47.8952	0.818713		3466	3392	4284	2848	3583	3103	2781	2716	3524	2841	3677	3331	2302	2150	4044	5373	3064	3135	3777	3420
Chr7:6730167		99.1662	0.0294724	82.2356	0.210452	80.3725	1.35135	85.3553	0.0368053	94.1243	0.105708	74.3876	1.74279	87.041	0.139405	93.2874	0.539635	43.136	0.0956328	47.7963	0.84721		3478	3393	4312	2851	3597	3108	2786	2717	3523	2838	3674	3328	2315	2152	4067	5374	3074	3137	3789	3423
Chr7:6730169		97.9745	0.0294898	91.8086	0.245442	83.3938	0.128783	89.6676	0.184366	94.9075	4.75185	79.0577	0.03003	89.9174	0.371747	94.2751	0.446927	51.2561	1.75439	48.7003	0.847705		3456	3391	4285	2852	3583	3106	2768	2712	3515	2841	3672	3330	2301	2152	4035	5370	3065	3135	3770	3421
Chr7:6730175		98.3852	0.0589275	89.7353	3.82054	83.0414	0.128659	88.2627	0.110375	97.7318	4.75352	85.0422	0.060042	86.4853	0.185874	89.5864	0.0557724	47.6562	0.79694	49.076	0.759568		3468	3394	4306	2853	3597	3109	2786	2718	3527	2840	3677	3331	2316	2152	4062	5379	3072	3137	3788	3423
Chr7:6730206		96.2878	0.206673	93.4697	0.317013	79.1597	1.22818	87.1223	0.700332	94.0426	0.362845	80.7123	0.464396	78.3795	0.13947	91.8839	0.279746	42.0692	0.447284	46.0561	1.05479		3475	3387	4303	2839	3594	3094	2780	2713	3525	2756	3650	3230	2308	2151	4066	5362	3064	3130	3778	3413
Chr7:6730247		95.8825	0.265252	93.8733	2.3868	77.466	1.25604	87.3295	0.774336	93.7057	0.387188	80.0598	2.01443	79.4562	1.20987	92.973	0.577496	45.0163	0.159541	47.8468	2.25212		3473	3393	4309	2849	3599	3105	2786	2712	3527	2841	3676	3326	2317	2149	4070	5368	3070	3134	3785	3419
Chr7:6730263		96.6676	0.353461	91.5042	0.911002	76.3268	2.38095	83.4111	1.766	97.3348	0.563777	75.3671	0.510511	83.0743	1.76498	90.2972	1.33829	48.5194	3.02741	51.7687	3.00906		3481	3395	4308	2854	3599	3108	2785	2718	3527	2838	3678	3330	2316	2153	4071	5380	3073	3138	3788	3423
Chr7:6730280		96.8122	1.0963	97.4936	0.529848	82.0028	1.81465	90.9189	0.37037	97.4461	0.533049	85.7648	0.573672	91.2349	0.794021	94.297	2.89828	56.489	1.82751	52.1451	1.03154		3482	3375	4309	2831	3595	3086	2786	2700	3524	2814	3674	3312	2316	2141	4068	5348	3059	3119	3776	3393
Chr7:6730291		94.0264	0.353669	90.5358	0.491056	82.3382	0.578964	85.9089	0.552079	94.2111	0.528355	81.1039	0.570399	84.4195	1.62413	90.2727	1.69114	48	0.286716	48.9311	1.08092		3482	3393	4311	2851	3601	3109	2789	2717	3524	2839	3678	3331	2317	2155	4071	5381	3075	3139	3789	3423
Chr7:6730301		96.522	0.383594	96.2886	1.9278	80.6057	2.95915	90.5701	1.06893	96.5938	1.69074	79.6246	2.46172	84.1537	1.99443	91.7609	1.00465	46.76	2.80344	51.7159	1.37347		3479	3389	4311	2853	3599	3109	2789	2713	3523	2839	3676	3331	2316	2156	4066	5375	3071	3139	3788	3422
Chr7:6730328		96.8705	4.41826	91.3205	0.595864	83.8056	2.12355	87.6392	2.35814	96.0579	5.03698	80.6531	6.79087	90.4104	1.85701	92.6536	1.89626	50.4068	0.509554	48.8777	2.5993		3483	3395	4309	2853	3600	3108	2783	2714	3526	2839	3675	3328	2315	2154	4070	5379	3073	3140	3787	3424
Chr7:6730332		98.7356	0.53113	91.4385	0.631801	80.1834	1.48196	87.8005	0.662495	99.2055	4.08451	70.3129	0.540703	82.9521	0.65086	94.6657	1.43256	41.7507	1.24442	49.0352	1.37306		3480	3389	4310	2849	3598	3104	2787	2717	3524	2840	3675	3329	2317	2151	4068	5375	3073	3134	3783	3423
Chr7:6730336		97.3004	3.27144	96.6605	0.561601	81.6616	0.643294	90.1722	1.83959	98.979	0.599013	82.4394	0.602228	87.4029	1.90344	94.002	0.966902	51.383	2.23001	51.9926	1.34385		3482	3393	4312	2849	3599	3109	2788	2718	3526	2838	3673	3321	2318	2154	4068	5378	3073	3139	3789	3423
Chr7:6730339		98.7644	0.559976	98.2371	0.561207	82.7308	1.54639	90.061	0.627538	99.1193	5.27061	82.8525	1.62113	87.4407	0.74384	96.6806	1.00503	52.3608	2.48487	53.645	5.05996		3480	3393	4311	2851	3596	3104	2787	2709	3520	2827	3674	3331	2317	2151	4067	5373	3071	3139	3786	3419
Chr7:6730342		98.6215	0.530191	96.5677	2.17391	82.5229	0.643708	88.7415	0.62592	94.6682	0.528914	68.5986	1.38304	84.4195	2.22738	93.9513	1.87767	47.9024	0.669003	51.1745	3.29927		3482	3395	4312	2852	3599	3107	2789	2716	3526	2836	3675	3326	2317	2155	4067	5379	3075	3139	3789	3425
Chr7:6730370		98.4492	0.590493	95.6613	0.667369	84.4463	1.25644	89.132	0.70059	98.6383	0.598802	77.2603	0.571257	90.1165	0.928505	94.8857	2.08488	51.9688	0.605867	53.3034	3.62044		3482	3387	4310	2847	3594	3104	2788	2712	3525	2839	3672	3326	2317	2154	4067	5372	3073	3136	3784	3425
Chr7:6730381		98.363	0.530191	95.2911	0.701754	84.269	0.740026	89.4586	0.551876	97.8729	0.598381	89.3935	0.720504	87.6186	1.76334	94.8145	1.43096	51.3988	1.68844	53.219	2.77453		3482	3395	4311	2850	3598	3108	2789	2718	3526	2841	3677	3331	2318	2155	4069	5381	3074	3139	3790	3424
Chr7:6730388		93.6262	0.559647	92.0241	0.596073	83.6621	2.41158	88.0115	0.699043	96.0862	0.598592	74.1436	0.630252	79.6376	0.742459	87.414	0.948484	54.865	0.637349	47.9271	1.40146		3483	3395	4313	2852	3599	3110	2786	2718	3526	2840	3678	3332	2318	2155	4068	5377	3073	3138	3787	3425
Chr7:6730396		95.6347	0.70713	91.4173	0.841515	73.7222	0.932476	87.5538	0.551876	92.9969	5.10384	65.28	0.660462	75.755	0.510441	45.9572	0.464598	42.5643	0.764331	43.4301	2.63004		3482	3394	4311	2852	3600	3110	2788	2718	3527	2841	3678	3331	2318	2155	4069	5381	3073	3140	3790	3422
Chr7:6730398		97.645	0.530035	93.0891	4.24412	84.5	0.73955	89.853	0.588885	91.747	3.55634	77.7868	3.66256	83.0889	1.11317	92.8993	1.97026	40.5528	2.1663	42.058	1.07998		3482	3396	4312	2851	3600	3110	2789	2717	3526	2840	3678	3331	2318	2156	4070	5380	3075	3139	3790	3426
Chr7:6730416		96.4686	0.677068	92.7892	1.82328	78.4504	2.41158	86.9487	3.82634	94.7533	0.63358	80.2828	0.660264	83.729	0.881671	92.0167	2.02527	39.8699	0.477707	46.2391	1.19673		3483	3397	4313	2852	3601	3110	2789	2718	3526	2841	3677	3332	2317	2155	4071	5382	3075	3140	3789	3426
Chr7:6730434		96.0953	0.795053	92.0918	1.33193	80.0833	1.89711	81.7139	0.588885	94.8115	0.704225	78.82	0.780781	82.1398	2.83063	85.7213	1.0407	44.9073	1.17872	51.9261	2.36427		3483	3396	4312	2853	3600	3110	2789	2717	3527	2840	3678	3330	2318	2155	4069	5381	3073	3139	3790	3426
Chr7:6730468		93.5363	5.50486	82.6954	0.771118	75.6111	1.89711	82.5027	0.735835	82.2178	0.56338	63.54	0.630252	76.953	1.80974	73.127	2.41591	43.5589	1.33843	43.7846	1.31387		3481	3397	4311	2853	3600	3110	2789	2718	3526	2840	3678	3332	2317	2155	4071	5381	3074	3138	3789	3425
Chr7:60005043	PWS/AS	84.0076	1.08578	80.6337	0.341929	86.0551	3.00907	96.359	0.786912	76.9599	0.300382	75.5934	0.187266	78.5631	1.10182	84.4087	0.397542	57.847	0.330665	55.5086	1.70845		7885	6447	7322	7019	5952	6281	5548	4829	5638	7324	3286	10146	5178	4901	6773	5534	4626	5746	3549	5385
Chr7:60005053		94.1407	0.728795	85.6909	0.370529	85.7502	4.29663	92.0381	0.703934	77.9547	0.273038	77.0701	0.206999	75.5393	3.67047	91.9588	0.487629	62.4568	0.835073	69.8707	0.371195		7902	6449	7331	7017	5965	6284	5564	4830	5652	7325	3297	10145	5192	4904	6790	5537	4632	5748	3558	5388
Chr7:60005080		89.3776	2.88506	84.2084	5.23016	90.0555	2.78662	94.2811	0.538414	91.7405	0.34153	76.9441	3.76577	86.6461	0.795431	89.5538	0.379541	67.8842	0.295755	73.4216	4.8423		7889	6447	7314	7017	5943	6280	5543	4829	5642	7320	3292	10144	5182	4903	6768	5533	4627	5748	3548	5390
Chr7:60005093		92.1249	5.60311	88.3402	0.214592	92.7854	2.65558	97.2055	1.68469	84.4202	4.1302	98.5609	2.02449	88.7914	1.65882	95.4396	5.27652	70.242	0.29684	69.4389	1.6766		7784	6425	7230	6990	5877	6251	5475	4808	5597	7312	3266	10126	5130	4883	6688	5515	4587	5727	3511	5368
Chr7:60005112		91.6369	2.73165	87.7885	0.157143	91.2661	2.66263	94.9828	0.456053	82.1245	0.327914	77.8758	0.108567	89.9884	0.613622	96.0042	1.1769	73.9443	0.209314	77.5262	1.71004		7844	6443	7280	7000	5908	6272	5521	4824	5639	7319	3286	10132	5154	4889	6732	5523	4594	5733	3533	5380
Chr7:60005124		96.5553	2.70228	91.3582	0.200057	88.828	2.58827	95.0783	0.37422	98.6664	0.245969	88.2729	0.0986485	87.8758	0.490597	96.9284	0.199384	72.6794	0.209241	79.0106	4.24818		7722	6439	7186	6998	5836	6259	5425	4810	5624	7318	3283	10137	5089	4892	6609	5517	4557	5735	3497	5367
Chr7:60005143		92.9534	2.5454	91.813	0.156896	87.0672	2.53306	95.6292	1.51264	98.2643	0.177741	88.2062	5.71457	86.0207	0.408247	98.6992	0.199059	55.0816	0.0870474	63.3447	1.57934		7791	6443	7231	7011	5892	6277	5491	4826	5531	7314	3239	10132	5129	4899	6688	5526	4595	5744	3522	5382
Chr7:60005145		87.6085	2.98926	87.29	0.157683	72.8599	2.34012	85.1782	4.24469	97.0217	0.19144	86.395	0.0691153	85.391	1.22775	94.1592	2.61628	51.1374	0.10484	57.9238	1.54562		7489	6423	6963	6976	5689	6239	5276	4806	5473	7313	3190	10128	4949	4887	6369	5504	4484	5723	3439	5370
Chr7:60005147		94.715	2.58945	90.405	0.186621	92.5142	2.50804	93.0044	0.250941	98.1115	0.191912	87.7805	6.13618	84.2894	0.432099	98.9268	1.07468	64.9416	0.105263	76.837	1.59714		7701	6372	7160	6966	5811	6220	5432	4782	5507	7295	3208	10104	5073	4860	6616	5490	4541	5700	3484	5322
Chr7:60005157		94.4715	2.51709	92.1042	0.157345	92.1362	2.45614	93.4124	0.166147	97.6165	0.164519	86.4974	3.81536	90.3163	0.347222	97.1399	7.90715	73.0988	3.7476	77.1307	1.56279		7796	6436	7219	6991	5875	6270	5480	4815	5538	7294	3229	10117	5122	4896	6678	5514	4576	5737	3520	5375
Chr7:60005163		92.3778	2.52831	87.9186	0.12837	88.1733	2.46697	97.977	0.807955	98.6233	4.37099	88.1127	0.0788799	82.385	0.305873	93.6087	0.144509	68.1333	0.0695894	69.1806	1.59703		7793	6447	7226	7011	5885	6283	5487	4827	5593	7321	3264	10142	5132	4904	6681	5536	4591	5748	3527	5385
Chr7:60005187		91.9304	2.45113	84.2011	0.071286	91.4912	2.30781	97.3295	0.103563	99.4148	0.0955631	89.0274	0.0690199	85.6756	0.65213	99.3331	0.126422	65.2561	0.0695652	61.2291	1.50334		7869	6446	7298	7014	5935	6283	5542	4828	5639	7325	3290	10142	5173	4907	6748	5537	4608	5750	3531	5388
Chr7:60005200		91.8251	1.96869	89.1593	0.0854701	92.983	3.33969	96.9375	0.393293	97.8369	0.0682314	89.0407	0.0394089	84.2115	0.101874	95.4411	0.0722022	66.5802	0.0173943	72.2332	1.48423		7890	6451	7315	7020	5957	6288	5551	4831	5640	7328	3294	10150	5181	4908	6778	5540	4626	5749	3551	5390
Chr7:60005229		92.564	3.81395	89.0544	1.21152	92.8643	3.46858	94.8884	1.76129	99.752	7.99121	88.0692	0.0689791	88.2024	0	98.1585	5.4181	68.9782	0.0174095	66.4318	1.52331		7894	6450	7318	7016	5956	6285	5556	4826	5645	7283	3294	10148	5179	4905	6788	5537	4629	5744	3548	5383
Chr7:60005284		92.3564	5.39535	79.5113	0.0284941	82.8107	2.24415	89.1367	0.0413907	91.6136	1.73308	75.8192	0.0295625	79.1795	0.87773	93.0013	0.0541712	44.291	4.45295	53.0951	1.46568		7902	6450	7326	7019	5963	6283	5560	4832	5652	7328	3296	10148	5192	4899	6787	5538	4633	5749	3554	5390
Chr7:142581761	Igf2-H19	0.200602	93.6002	0.0764526	91.7227	17.8036	83.4393	18.5464	90	0.0425351	99.7675	0.0428633	80.5891	1.67616	86.147	4.98975	83.6364	0.325733	41.0898	0.261292	56.3862		2991	4047	5232	2827	3269	3617	3316	3070	2351	2151	2333	2648	2983	2707	2926	2750	2456	2239	2679	2662
Chr7:142581774		0.167448	99.6048	0.114921	99.2229	15.5542	83.4994	12.5604	94.2578	0.0854701	99.0127	0.0431406	78.8491	1.67616	95.5752	4.55479	95.0491	0.285132	39.4643	7.1028	49.0417		2986	4049	5221	2831	3266	3612	3312	3065	2340	2127	2318	2624	2983	2712	2920	2747	2455	2240	2675	2661
Chr7:142581781		0.16818	94.8413	8.20996	92.0241	25.6229	84.718	42.6324	98.3639	0.0427533	97.2525	3.97065	80.9433	1.62053	89.0452	0.0689893	89.206	11.0201	43.6967	7.53938	67.6726		2973	4032	5201	2821	3251	3599	3305	3056	2339	2111	2317	2608	2962	2702	2899	2733	2441	2229	2666	2651
Chr7:142581795		0.200938	98.7189	6.84615	98.2425	27.7008	82.6245	36.3332	91.2798	0.0434405	92.9564	0	75.8954	2.73003	93.7874	0.0343053	98.2644	11.2157	40.7108	3.97301	65.345		2986	3981	5200	2788	3249	3574	3289	3016	2302	2016	2266	2485	2967	2672	2915	2708	2443	2223	2668	2623
Chr7:142581798		0.200803	98.9724	3.18496	92.4259	24.4082	88.0359	32.2522	96.1526	0.04363	95.3007	5.97345	91.1512	1.64706	88.3869	0.102987	98.5593	10.9746	35.9838	12.9213	62.0729		2988	3990	5212	2799	3253	3569	3299	3015	2292	1979	2260	2441	2975	2678	2913	2707	2442	2226	2670	2634
Chr7:142581802		4.57758	98.6388	3.66884	97.5795	14.9134	88.2535	42.8136	91.6223	0.087222	95.5388	1.33274	86.8464	6.60377	95.391	0.0687995	90.5541	9.21053	44.9683	4.12603	68.3627		2971	3967	5206	2768	3232	3550	3284	3008	2293	1995	2251	2448	2968	2647	2907	2689	2432	2206	2666	2614
Chr7:142581850		3.592	96.1538	0.135318	90.955	34.4002	87.4011	44.9893	94.7855	0.0467508	72.7011	3.42004	83.6986	0.441426	92.0915	0.104348	97.9182	20.2159	51.3158	18.1337	62.3565		2951	3978	5173	2775	3218	3540	3263	3030	2139	1740	2076	2190	2945	2668	2875	2690	2409	2204	2647	2614
Chr7:142581872		0.333556	92.7232	0.172018	80.2404	35.9681	88.8582	41.3201	94.3071	7.89474	99.7218	4.28816	83.0317	6.76944	91.1635	0.341997	90.8397	12.7495	39.8214	7.0922	57.8453		2998	4054	5232	2829	3264	3617	3318	3074	2356	2157	2332	2652	2984	2716	2924	2751	2455	2240	2679	2664
Chr7:142581880		0.2999	80.5473	0.114526	51.0766	29.5503	81.3986	35.4819	84.3801	0	70.8526	12.7942	68.4885	5.65975	72.8377	3.44005	86.4561	0.487805	47.1193	4.55564	50.7127		3001	4056	5239	2833	3269	3618	3320	3073	2358	2158	2337	2653	2986	2717	2936	2754	2460	2239	2678	2666
Chr7:142582021		8.19727	98.6693	0.40061	92.3783	43.4902	86.0613	41.6065	98.8936	0.423908	98.8415	5.00642	94.4193	6.45269	89.7644	0.612662	94.5877	9.38643	40.2319	6.44801	64.7919		3001	4058	5242	2834	3272	3623	3324	3073	2359	2158	2337	2652	2991	2716	2938	2753	2461	2242	2683	2667
Chr7:142582027		1.23251	95.3179	0.324304	91.3903	28.9337	87.3861	32.1095	95.1839	4.82846	99.0269	0.855432	79.7965	4.58041	88.562	0.579216	96.3689	3.82114	35.4306	0.633383	56.243		3002	4058	5242	2834	3273	3623	3323	3073	2361	2158	2338	2653	2991	2719	2935	2754	2460	2241	2684	2667
Chr7:142582044		5.83139	91.3751	0.400687	91.9901	11.2435	85.0124	16.3959	88.907	0.338839	83.6423	4.91663	91.2175	1.80542	88.2677	0.578822	93.4277	4.06339	26.3158	0.633383	49.4374		3001	4058	5241	2834	3273	3623	3324	3074	2361	2158	2339	2653	2991	2719	2937	2754	2461	2242	2684	2666
Chr7:142582046		9.5968	96.279	0.438848	98.518	34.9832	90.9442	41.3357	90.7287	14.0254	98.9332	11.0351	90.46	6.25	96.8371	0.61287	93.9724	7.6798	35.2364	7.52889	63.1796		3001	4058	5241	2834	3273	3622	3324	3074	2360	2156	2338	2652	2992	2719	2937	2754	2461	2242	2683	2667
Chr7:142582056		1.26582	95.0222	4.12214	84.3629	33.5778	87.8002	36.1312	88.5816	0.805426	98.8879	8.3369	85.0679	6.41926	88.7785	0.680967	91.6122	11.0931	22.3314	6.74618	52.006		3002	4058	5240	2833	3273	3623	3324	3074	2359	2158	2339	2652	2991	2718	2937	2754	2461	2239	2683	2667
Chr7:142582058		1.29957	95.6608	4.02595	84.6507	41.4731	93.0977	48.2105	92.0299	5.46379	94.1067	9.62361	89.9698	5.21739	95.2907	3.71127	94.154	7.48272	40.2053	7.6006	60.33		3001	4056	5241	2834	3272	3622	3325	3074	2361	2155	2338	2652	2990	2718	2937	2754	2459	2241	2684	2667
Chr7:142582087		1.03264	78.1666	4.21595	36.1101	22.0966	73.4474	40.343	81.6466	0.381194	60.5007	11.1159	43.121	2.60695	47.7381	4.86891	63.3624	0.528241	16.9567	0.447427	30.0337		3002	4058	5242	2833	3272	3623	3324	3073	2361	2157	2339	2653	2992	2719	2937	2754	2461	2241	2682	2667
Chr11:22971952	Commd1-Zrsr1	94.4649	5.92287	87.3673	2.33709	49.599	4.14904	63.1403	1.59305	93.3467	3.07803	66.0699	2.35321	70.7543	1.28687	95.8747	3.76086	32.2552	0.583359	29.7689	0.482255		16314	20615	19117	22635	17208	19860	18234	17953	18923	20760	22063	26177	12436	14376	14520	21644	16757	16285	17394	16174
Chr11:22971975		98.0566	1.94024	95.0732	0.671497	49.9971	4.72762	70.0422	3.39125	94.0869	3.11642	79.9021	0.84422	75.6131	1.10578	98.1131	0.979441	44.0824	0.583359	33.5288	0.389442		16312	20616	19120	22636	17205	19862	18239	17958	18924	20761	22067	26178	12437	14379	14521	21645	16755	16285	17394	16177
Chr11:22971982		96.7819	2.60616	96.1034	2.05921	51.3141	3.2739	72.5528	0.768717	94.2165	2.83883	92.6149	1.05492	85.8395	1.24556	93.9045	1.79414	48.6269	1.01966	41.6609	1.63914		16314	20605	19119	22630	17198	19854	18235	17952	18916	20748	22058	26163	12436	14371	14519	21626	16750	16280	17388	16167
Chr11:22971999		94.8449	2.94003	90.9424	1.90939	49.3374	3.18276	73.152	1.19193	94.0688	0.510843	87.7289	0.856007	81.6391	0.980938	96.7078	2.81872	46.2668	0.516034	37.9205	0.290608		16314	20612	19111	22625	17206	19857	18236	17954	18917	20750	22060	26168	12434	14374	14519	21641	16755	16278	17389	16173
Chr11:22972010		98.3203	2.2606	97.1124	1.83778	50.6481	3.71955	72.2917	1.1802	99.4241	5.06573	96.4027	4.02521	88.6557	1.81515	98.3886	2.48441	51.2562	0.423677	37.9584	0.704574		16312	20614	19116	22636	17205	19868	18240	17963	18928	20767	22072	26185	12438	14379	14522	21655	16757	16286	17398	16180
Chr11:22972036		98.5163	1.69796	93.115	1.89571	53.8081	4.26068	71.6464	3.20731	96.5607	0.366124	91.6712	1.97089	90.1978	0.918516	98.6433	1.29852	46.4164	0.896861	41.9609	1.29822		16311	20613	19114	22630	17200	19856	18234	17959	18928	20758	22068	26181	12436	14371	14521	21640	16757	16279	17390	16176
Chr11:22972054		98.682	4.75451	93.6346	1.73252	53.3585	3.72702	71.9653	1.18597	96.5634	3.94103	91.3463	0.389596	88.6718	1.14087	97.7891	3.42342	51.3789	2.54206	41.4126	0.197873		16313	20612	19119	22626	17210	19855	18231	17960	18914	20756	22060	26181	12438	14375	14519	21645	16752	16286	17386	16172
Chr11:22972082		98.884	4.15008	94.4494	1.71911	52.5692	2.014	74.0924	1.09664	99.6881	0.0914957	95.9969	0.137536	92.0579	1.76683	97.8926	4.16282	47.167	0.282573	41.1751	1.63863		16309	20602	19115	22628	17204	19861	18234	17964	18918	20766	22058	26175	12440	14376	14520	21644	16749	16279	17394	16172
Chr11:22972093		97.7685	5.0558	93.8752	1.74539	53.319	5.5743	72.0312	1.33073	97.5844	10.1951	93.243	1.70418	87.7694	1.62064	92.6451	4.12971	48.5915	3.81567	41.0824	2.44913		16312	20610	19119	22631	17204	19859	18231	17960	18919	20755	22066	26171	12436	14377	14521	21648	16756	16275	17387	16169
Chr11:22972112		93.7228	2.65418	94.4456	1.81135	53.002	3.76769	72.1311	0.885399	99.7197	2.4758	94.0286	0.278892	86.8618	0.751252	93.7595	10.3843	47.0041	0.423781	40.7014	0.228762		16313	20609	19120	22635	17205	19853	18239	17958	18911	20761	22055	26175	12437	14376	14518	21648	16756	16282	17395	16174
Chr11:22972120		97.3505	3.32994	96.5187	3.72336	53.9155	3.91495	73.5155	0.384337	99.7198	0.216763	94.7781	0.324713	89.2903	1.52358	97.2086	2.58011	47.7015	0.356484	41.4793	2.32011		16305	20601	19102	22614	17201	19847	18222	17953	18918	20760	22061	26177	12428	14374	14509	21627	16750	16270	17387	16163
Chr11:22972127		97.2756	4.77369	87.5595	1.83819	53.4589	3.80703	72.5771	0.746061	96.1481	5.28269	87.8011	3.749	88.0286	0.772066	96.2241	2.22315	48.436	0.995269	36.7897	2.38743		16297	20613	19107	22631	17202	19858	18222	17961	18900	20747	22043	26167	12438	14377	14513	21636	16752	16277	17388	16168
Chr11:22972131		94.7097	0.359101	93.4184	0.380211	50.8284	2.16056	71.2241	1.87681	99.7462	0.226441	82.7191	3.3546	85.6132	0.486923	95.7573	1.34455	42.5843	1.90962	32.3881	0.234989		16313	20607	19114	22619	17201	19856	18234	17956	18911	20756	22059	26173	12435	14376	14519	21643	16755	16286	17386	16171
Chr12:109528253	Dlk1-Dio3	27.8945	94.8672	37.2493	90.4245	64.278	91.9379	67.6917	91.8681	14.0057	99.9407	49.1512	93.9888	50.1443	88.5083	18.8685	96.991	14.1153	81.6201	45.7703	63.5734		3904	2221	3141	3133	2791	2704	2699	2275	4591	1687	3770	2146	2425	1810	3058	2559	3436	2111	2246	2597
Chr12:109528257		54.2659	96.398	73.783	94.0294	63.7634	89.7673	69.2621	90.7253	44.5484	92.1755	63.8823	99.9534	50.289	89.0608	71.5033	97.7335	11.8383	80.2083	47.7526	65.5372		3903	2221	3143	3132	2790	2707	2697	2275	4595	1687	3771	2146	2422	1810	3060	2559	3438	2112	2247	2597
Chr12:109528270		43.4136	95.9027	52.3552	90.0702	64.6848	86.3317	67.3462	88.8352	22.6818	99.8815	50.9549	97.8545	41.2954	87.2928	45.7666	96.6797	12.5109	65.3409	41.6555	59.2222		3902	2221	3142	3132	2792	2707	2698	2275	4594	1688	3770	2144	2424	1810	3059	2560	3437	2112	2247	2597
Chr12:109528275		34.0159	96.0378	50.0159	85.9195	63.5029	86.3636	66.4937	91.4763	19.2383	94.7275	40.403	86.8593	42.5743	85.8564	30.3694	98.1626	12.1291	74.7159	45.1512	63.7659		3907	2221	3143	3132	2792	2706	2698	2276	4595	1688	3772	2146	2424	1810	3059	2558	3438	2112	2248	2597
Chr12:109528299		17.9467	95	40.3313	85.1533	64.9355	85.7407	70.2372	88.3516	7.92683	99.7036	43.3457	93.8462	45.1959	84.7345	10.5556	94.8417	15.4495	67.4562	40.6139	53.6623		3906	2220	3139	3132	2792	2707	2698	2275	4592	1687	3772	2145	2425	1808	3060	2559	3437	2111	2248	2594
Chr12:109528306		5.20113	90.6757	17.2875	67.1242	51.3078	78.5582	56.2315	78.3106	0.0435445	84.095	12.0923	92.5373	22.2452	79.2589	1.53645	94.136	9.23929	45.786	30.5877	40.578		3903	2220	3141	3133	2791	2705	2696	2273	4593	1685	3771	2144	2423	1808	3059	2558	3431	2112	2246	2595
Chr12:109528329		10.7179	89.3646	25.8352	55.4101	52.5751	77.597	55.7657	85.1429	0.0870701	80.3444	26.2599	72.4557	21.0722	69.2861	1.73203	81.8679	9.53353	45.786	34.2692	38.3519		3900	2219	3143	3133	2796	2705	2697	2275	4594	1684	3770	2142	2425	1807	3060	2559	3430	2112	2244	2597
Chr12:109528345		19.4872	92.8346	34.2675	90.4245	61.0455	84.0296	65.6157	90.9011	9.42739	99.8813	51.9098	99.9065	39.967	88.5019	3.95167	94.4488	9.94459	78.267	45.2116	55.47		3900	2219	3140	3133	2793	2705	2696	2275	4593	1685	3770	2140	2427	1809	3062	2558	3429	2112	2245	2596
Chr12:109528347		16.6069	96.3513	18.2686	89.4065	51.4501	77.4945	58.961	87.3791	6.31671	99.9407	23.7931	90.1027	20.5688	77.8761	2.54902	46.7736	10.1225	54.9242	34.4613	49.1525		3902	2220	3142	3134	2793	2706	2695	2274	4591	1687	3770	2142	2426	1808	3060	2557	3428	2112	2246	2596
Chr12:109528355		21.0715	90.8025	40.6877	85.4133	57.8947	88.2027	62.9451	93.0898	12.0453	99.8814	33.4305	88.3699	33.8557	84.5218	13.4314	95.3461	11.4902	79.8104	44.2316	60.4006		3901	2218	3141	3133	2793	2704	2696	2272	4591	1686	3772	2141	2425	1809	3060	2557	3429	2110	2245	2596
Chr12:109528365		46.2032	92.3354	50.9866	87.0051	55.8539	79.8002	67.2849	90.0176	30.0806	99.7627	52.1347	83.419	41.0383	82.6976	25.8086	93.0387	11.1727	72.7617	41.8077	64.0986		3898	2218	3142	3132	2793	2703	2696	2274	4591	1686	3771	2141	2427	1809	3061	2557	3428	2111	2246	2596
Chr12:109528375		30.4103	93.2822	39.5541	91.5682	57.6399	85.1056	63.5351	89.7932	15.8101	96.5006	32.8825	93.6478	39.134	84.2833	12.6023	96.2005	12.3576	73.3649	45.6046	47.2973		3900	2218	3140	3131	2788	2699	2693	2273	4592	1686	3771	2141	2425	1807	3055	2553	3423	2110	2241	2590
Chr12:109528378		17.2653	91.7944	30.4043	86.59	60.5301	88.3093	66.4564	88.5224	22.3383	82.0984	49.8807	87.8037	40.9971	81.4262	10.3268	96.3224	13.3392	77.4882	47.9519	66.1272		3898	2218	3141	3132	2792	2703	2695	2274	4593	1687	3771	2140	2427	1809	3060	2556	3426	2110	2246	2595
Chr12:109528391		45.641	91.8432	62.281	90.032	58.8256	89.4932	65.9243	89.5641	29.6272	99.8222	60.0902	99.8131	49.0519	88.8889	21.001	98.0431	10.371	77.3352	46.1676	64.1174		3900	2219	3139	3130	2793	2703	2694	2271	4587	1687	3771	2140	2426	1809	3057	2555	3423	2109	2244	2589
Chr12:109528396		34.4704	92.7445	50.3343	89.8467	60.222	88.2766	62.6672	92.0844	17.6945	93.2938	40.1113	94.9065	43.8582	86.5044	19.8888	98.8268	10.4526	79.9431	43.3408	66.7824		3899	2219	3141	3132	2793	2704	2692	2274	4589	1685	3772	2140	2426	1808	3057	2557	3425	2109	2245	2592
Chr12:109528398		33.5386	93.3694	38.8093	82.859	58.9542	82.4944	59.3982	87.8628	11.8788	99.8222	29.2153	87.9496	32.9072	77.6549	16.7212	97.0266	10.8061	69.3694	35.1315	57.4846		3897	2217	3141	3127	2792	2702	2692	2274	4588	1687	3772	2141	2425	1808	3056	2556	3424	2109	2243	2592
Chr12:109528403		26.1349	97.251	39.2232	89.0485	61.2106	85.2756	63.5115	88.8644	18.4612	92.6497	49.8011	99.7665	38.3505	89.0487	25.5723	97.4178	11.15	74.7748	37.9065	67.2454		3899	2219	3141	3132	2792	2703	2694	2272	4588	1687	3771	2141	2425	1808	3058	2556	3426	2109	2245	2592
Chr12:109528412		38	97.9251	54.0937	91.5974	64.1476	85.503	68.1515	91.1609	22.3578	99.6441	48.807	93.6449	46.0841	90.7684	24.1909	96.5962	14.2732	86.6761	50.4677	68.9189		3900	2217	3139	3130	2792	2704	2694	2274	4589	1686	3772	2140	2426	1809	3059	2556	3426	2109	2245	2590
Chr12:109528414		18.3077	97.833	36.9108	87.3082	57.2555	85.2386	63.7444	89.643	19.5903	99.8222	38.8756	86.0748	39.134	86.1726	18.5088	97.1451	12.6095	68.0095	41.7112	61.3452		3900	2215	3140	3128	2791	2703	2692	2269	4589	1687	3771	2140	2425	1808	3058	2557	3426	2110	2244	2587
Chr12:109528419		18.415	97.8339	34.957	91.4669	62.7599	88.5725	61.6642	89.7977	19.3809	99.7627	41.2623	99.6256	46.9497	89.1653	47.4992	98.0047	12.9927	79.4787	46.7231	62.8715		3899	2216	3141	3129	2790	2704	2692	2274	4587	1686	3771	2137	2426	1809	3059	2556	3425	2110	2243	2591
Chr12:109528421		19.8512	97.5192	39.0322	87.1483	56.7132	83.3148	57.1853	89.1821	6.71463	99.7036	28.0753	95.0467	30.3505	82.8082	47.9398	97.9664	11.5912	69.9052	38.9929	52.8753		3899	2217	3141	3128	2793	2703	2693	2274	4587	1687	3772	2140	2425	1809	3058	2557	3425	2110	2244	2591
Chr12:109528426		20.9231	96.93	33.705	88.4591	55.4122	83.6478	56.9996	86.3496	17.9638	99.8814	43.2891	86.863	32.1929	84.458	15.5054	98.0799	9.41245	64.455	35.3702	55.8131		3900	2215	3139	3128	2790	2703	2693	2271	4587	1687	3770	2139	2426	1808	3057	2552	3421	2110	2242	2589
Chr12:109528429		24.4359	93.7726	35	84.7236	60.6158	84.9482	64.636	92.0299	22.2537	99.4665	44.9099	89.0136	49.4229	83.0199	13.3835	98.2772	11.1046	73.5071	45.0779	64.1313		3900	2216	3140	3129	2793	2704	2692	2271	4588	1687	3772	2139	2426	1808	3056	2554	3422	2110	2245	2590
Chr12:109528442		17.2184	97.2887	18.1065	88.0077	63.1862	90.9563	61.9278	92.9453	10.0545	99.5252	32.1485	99.7194	33.4021	86.711	9.10282	96.5139	12.0035	75.7129	48.4821	60.0077		3897	2213	3137	3127	2787	2698	2687	2268	4585	1685	3770	2138	2425	1806	3054	2553	3424	2104	2240	2588
Chr12:109528444		7.88392	90.724	15.3871	86.2588	52.4955	89.7255	57.4516	91.1013	10.0523	99.8812	31.8917	96.2114	22.8548	81.8383	7.07038	97.8815	8.32846	69.282	31.9643	56.2379		3894	2210	3139	3122	2785	2696	2684	2270	4586	1684	3769	2138	2424	1806	3055	2549	3422	2103	2240	2589
Chr12:109528449		25.643	91.4402	40.2871	92.2781	62.2486	89.2844	60.6637	89.6156	20.6024	99.7626	35.6688	99.6727	32.8518	89.9169	13.27	96.7387	10.9325	73.3017	47.6552	59.3726		3888	2208	3135	3121	2784	2697	2682	2263	4582	1685	3768	2139	2423	1805	3052	2545	3421	2105	2239	2582
Chr12:109528452		16.6581	94.8753	39.2069	89.0424	61.7541	92.5195	59.2371	91.1791	15.6769	95.1584	39.9894	94.1479	38.719	88.8951	51.7558	96.0661	13.1617	85.0071	45.1699	70.6248		3884	2205	3127	3112	2782	2687	2674	2256	4580	1673	3766	2136	2420	1801	3047	2542	3419	2101	2236	2577
Chr15:93500632	Prickle1	96.635	96.5061	76.7157	81.1393	86.954	90.0265	96.0258	94.8163	97.333	96.1356	57.5432	55.0546	59.651	55.1402	98.6822	97.4866	58.9755	70.3769	62.8025	78.087		7043	7642	8830	10392	7006	7921	6190	8083	7649	11567	10990	12464	4756	5671	6602	8554	6696	6846	7686	6900
Chr15:93500642		95.4106	94.4386	81.9551	86.3347	89.3331	96.048	95.1373	93.9859	92.6405	97.8387	53.8343	57.3319	60.2861	65.5148	96.849	96.3868	61.1269	77.3232	63.4007	78.2129		7038	7642	8828	10384	7003	7920	6190	8081	7650	11567	10993	12466	4754	5672	6601	8552	6691	6844	7675	6894
Chr15:93500651		97.7279	96.963	86.7452	85.662	90.3226	91.5415	96.2837	95.2593	97.9469	95.0104	77.1085	60.4621	70.2691	63.7566	98.4851	97.8606	66.8411	74.7078	71.8766	77.9034		7042	7639	8827	10392	7006	7921	6189	8079	7647	11564	10991	12464	4756	5670	6601	8554	6689	6844	7684	6897
Chr15:93500660		97.6434	96.623	79.7645	80.1367	87.8567	88.7135	93.1814	93.5412	92.5752	96.6964	59.7471	47.3967	60.6309	51.137	95.5014	97.8599	57.0362	68.8723	60.856	74.6812		7044	7640	8831	10391	7008	7921	6189	8082	7650	11563	10993	12465	4755	5673	6602	8551	6694	6846	7687	6900
Chr15:93500665		95.8109	97.5262	80.8515	82.4384	89.2979	94.4816	93.0544	96.8572	98.1169	96.0477	54.0541	49.9639	57.263	50.5907	96.9559	95.8499	58.0072	67.8404	58.933	68.8605		7042	7640	8831	10392	7008	7919	6191	8082	7647	11563	10989	12461	4757	5671	6603	8554	6694	6844	7685	6898
Chr15:93500668		95.2868	93.9112	79.7622	87.9896	89.4136	93.6111	94.8933	93.6262	91.8421	92.7361	66.2301	50.0361	62.3633	57.9588	99.1063	99.0531	60.3286	74.244	61.041	79.1854		7044	7637	8830	10391	7009	7920	6188	8080	7649	11564	10995	12467	4756	5673	6602	8554	6695	6845	7685	6899
Chr15:93500677		95.6985	96.0073	88.4271	84.0728	92.7369	94.4199	97.3348	94.309	98.8757	98.4949	66.9578	50.4694	68.7408	58.3745	97.4701	98.5029	63.7789	80.8793	65.175	78.5186		7044	7639	8831	10391	7008	7921	6191	8083	7649	11561	10992	12463	4757	5672	6601	8550	6695	6846	7687	6899
Chr15:93500694		97.5153	92.8263	81.2005	86.4704	82.891	88.294	93.5541	93.2814	95.2674	96.4718	55.318	39.4399	52.4911	50.9524	98.2884	94.5861	50.0299	64.3974	46.6693	65.5987		7043	7639	8830	10392	7008	7919	6190	8082	7649	11564	10991	12462	4757	5670	6602	8552	6696	6845	7686	6898
Chr15:93500719		96.3936	97.1335	85.8244	88.2534	89.73	91.2686	94.7292	94.8769	97.8164	96.7368	71.887	65.1782	72.4705	63.9929	97.5754	97.7313	69.0006	71.8466	71.1381	78.0343		7043	7640	8818	10386	7001	7914	6185	8081	7648	11553	10970	12429	4744	5660	6599	8551	6684	6834	7671	6888
Chr15:93500729		95.5088	97.7618	75.051	76.124	84.1211	87.4668	94.7939	91.9391	86.8752	93.9085	47.9005	34.616	56.1618	49.9912	96.6045	97.895	52.5631	64.6336	56.4657	68.5677		7036	7640	8826	10387	7003	7915	6185	8076	7642	11557	10979	12448	4747	5663	6597	8551	6691	6837	7679	6891

## Sheet: Swap experiments
		% of DNA methylation							Read Counts
CpG Position	Locus	M FBS1 after swap		M FBS5 after swap		M KSR5 after swap			M FBS1 after swap		M FBS5 after swap		M KSR5 after swap
		MAT (BL6)	PAT (CAST)	MAT (BL6)	PAT (CAST)	MAT (BL6)	PAT (CAST)		MAT (BL6)	PAT (CAST)	MAT (BL6)	PAT (CAST)	MAT (BL6)	PAT (CAST)
Chr2:152686786	H13-Mcts2	36.8751	0.513302	4.23524	0.869565	49.4404	3.92878		22522	18118	12821	14260	27071	28813
Chr2:152686810		35.2273	0.358621	3.37411	1.1919	43.2814	3.70962		22528	18125	12833	14263	27074	28817
Chr2:152686813		39.9618	0.474745	4.41899	1.68209	50.1865	3.85163		22529	18115	12831	14268	27071	28819
Chr2:152686844		40.499	0.778017	4.23907	0.189261	51.572	5.21987		22524	18123	12833	14266	27067	28813
Chr2:152686854		34.4901	0.945326	3.54582	1.34727	40.9749	3.64893		22505	18089	12832	14251	27058	28803
Chr2:152686873		48.3328	3.80732	7.17014	3.71487	55.6853	7.31834		22523	18123	12831	14267	27070	28818
Chr2:152686875		36.4468	0.286865	3.41334	0.168244	42.9516	3.65769		22526	18127	12832	14265	27070	28816
Chr2:152686882		47.8799	0.29803	4.50436	1.12864	56.3587	3.73057		22523	18119	12832	14265	27073	28816
Chr2:152686884		39.6546	0.292462	3.73373	0.140243	53.6043	3.6839		22522	18122	12829	14261	27065	28801
Chr2:152686889		51.9542	0.31457	5.27013	1.2621	55.4176	3.67632		22516	18120	12827	14262	27060	28806
Chr2:152686891		48.6392	0.281426	3.9208	0.17523	53.4208	4.65415		22523	18122	12829	14267	27070	28813
Chr2:152686893		51.1944	0.607064	2.97925	0.203366	53.7651	3.7181		22522	18120	12822	14260	27064	28805
Chr2:152686904		53.4698	0.358799	4.63901	0.680224	55.3191	3.69817		22523	18116	12826	14260	27063	28798
Chr2:152686914		51.1524	0.408501	4.09293	1.19223	54.9507	3.6911		22519	18115	12827	14259	27057	28799
Chr2:152686927		49.8801	0.618102	5.04444	1.22669	53.5474	3.6938		22518	18120	12826	14266	27062	28805
Chr2:152686931		41.0989	0.270494	4.20142	1.00961	47.6083	3.66679		22514	18115	12829	14263	27052	28799
Chr2:152686933		48.5342	0.402803	4.48273	0.18229	53.5326	3.70448		22514	18123	12827	14263	27062	28803
Chr3:34649370	Sox2	0.0898634	0.110541	0.0777706	0.485501	0.0529225	0.079584		11128	12665	7715	7621	17006	18848
Chr3:34649383		0.736946	0.0710452	0.700026	0.708754	0.0235239	0.0583585		11127	12668	7714	7619	17004	18849
Chr3:34649388		0.0898796	0.0710564	0.0648172	0.616717	0.0411571	0.0424448		11126	12666	7714	7621	17008	18848
Chr3:34649396		0.0988764	0.0473672	0.894478	0.0787505	0.0117599	0.053056		11125	12667	7714	7619	17007	18848
Chr3:34649411		0.062944	0.213338	1.24562	0.118234	0.0942174	0.079639		11121	12656	7707	7612	16982	18835
Chr3:34649421		0.817757	0.615871	0.363023	3.67454	0.0352775	0.0477479		11128	12665	7713	7620	17008	18849
Chr3:34649442		0.0628874	0.670982	0.544465	1.90264	2.12816	0.0636537		11131	12668	7714	7621	17010	18852
Chr3:34649480		0.863077	0.66335	0.622487	1.19485	0.0411765	0.0689802		11123	12663	7711	7616	17000	18846
Chr3:34649503		0.296709	0.979076	0.103734	0.984898	0.03529	0.0742745		11122	12665	7712	7615	17002	18849
Chr3:34649511		0.755192	0.663088	0.142635	0.105014	0.0529568	0.0371471		11123	12668	7712	7618	16995	18844
Chr3:34649519		0.107855	1.07366	0.557645	0.118126	1.19993	0.0689911		11126	12667	7711	7619	17001	18843
Chr3:34649521		0.0359551	0.0552704	0.778109	0.656599	1.19461	0.0583709		11125	12665	7711	7615	16993	18845
Chr3:34649529		0.0449398	0.544766	0.0518605	0.564304	0.0529349	0.0318454		11126	12666	7713	7620	17002	18841
Chr3:34649554		0.665049	0.0473709	0.37594	0.0656254	2.01129	4.08022		11127	12666	7714	7619	17004	18847
Chr7:6730141	Peg3	60.3071	0.583279	4.35323	0	51.0154	0.0717875		2149	3086	1608	1495	4087	4179
Chr7:6730156		54.6468	1.03795	4.03978	0.0665779	52.1899	0.0716161		2152	3083	1609	1502	4087	4189
Chr7:6730167		49.2122	0.0647668	5.15528	0	46.426	0.0955338		2158	3088	1610	1506	4099	4187
Chr7:6730169		54.0831	0.940032	4.16149	0	52.0558	0.0955338		2143	3085	1610	1504	4086	4187
Chr7:6730175		57.785	0.129576	4.03226	0	46.5009	0.0953516		2158	3087	1612	1505	4101	4195
Chr7:6730206		53.2281	0.195059	4.15891	0	46.5201	0.191159		2153	3076	1611	1497	4095	4185
Chr7:6730247		57.8118	0.844156	4.47483	0	44.7561	0.167224		2157	3080	1609	1506	4100	4186
Chr7:6730263		61.2888	1.26295	4.40174	1.39442	46.2945	0.238607		2157	3088	1613	1506	4102	4191
Chr7:6730280		64.0335	0.360419	5.54517	0.133779	52.3205	0.216242		2152	3052	1605	1495	4094	4162
Chr7:6730291		54.0528	0.939119	5.76565	0.199203	49.2443	0.214592		2159	3088	1613	1506	4102	4194
Chr7:6730301		55.6997	0.227125	6.26162	0.199336	52.3403	0.214746		2158	3082	1613	1505	4102	4191
Chr7:6730328		62.0019	0.356795	4.46373	0.199601	48.4383	0.334209		2158	3083	1613	1503	4098	4189
Chr7:6730332		60.6861	0.292018	4.59342	0.0665779	52.1951	3.02958		2157	3082	1611	1502	4100	4192
Chr7:6730336		63.253	1.29576	4.52854	0.199468	50.0366	2.74332		2158	3087	1612	1504	4101	4192
Chr7:6730339		62.1409	0.292113	4.52854	0.0665779	52.3519	5.51444		2158	3081	1612	1502	4103	4189
Chr7:6730342		58.9898	0.226831	4.4665	0.0664452	49.2927	0.286396		2158	3086	1612	1505	4100	4190
Chr7:6730370		65.7395	0.324044	4.59627	0.0665779	52.2927	0.334288		2157	3086	1610	1502	4100	4188
Chr7:6730381		65.7712	0.388853	5.08685	0	53.5349	0.357824		2159	3086	1612	1506	4102	4192
Chr7:6730388		64.2427	0.356333	5.14888	0.0664452	49.9146	0.310041		2159	3087	1612	1505	4099	4193
Chr7:6730396		54.9792	0.356333	5.64516	0.132802	46.4912	0.33389		2159	3087	1612	1506	4104	4193
Chr7:6730398		56.2297	0.939119	4.4665	0.929615	51.3645	3.26735		2159	3088	1612	1506	4104	4193
Chr7:6730416		48.9579	1.78109	4.15633	0.0664011	50.2924	0.310041		2159	3088	1612	1506	4104	4193
Chr7:6730434		49.1894	1.42579	4.4665	0.199468	50.8041	2.67112		2159	3086	1612	1504	4104	4193
Chr7:6730468		54.0065	0.259067	5.64867	0.0664011	46.1501	0.453028		2159	3088	1611	1506	4104	4194
Chr7:60005043	PWS/AS	74.023	0.338266	8.21335	0.130174	89.2064	10.4585		5220	4730	3056	3841	6930	6521
Chr7:60005053		57.95	0.359332	8.33606	0.130107	92.414	10.5182		5239	4731	3059	3843	6947	6522
Chr7:60005080		66.3734	0.296046	10.8895	0.13031	87.9723	10.4294		5228	4729	3058	3837	6934	6520
Chr7:60005093		80.0309	0.31881	11.1877	0.104521	84.2757	4.31101		5173	4705	3048	3827	6862	6495
Chr7:60005112		78.0262	0.38176	11.0929	2.40397	82.132	10.3305		5188	4715	3047	3827	6895	6505
Chr7:60005124		75.0972	0.275716	10.9067	1.48864	88.5677	10.3263		5144	4715	3044	3829	6814	6498
Chr7:60005143		65.3742	0.253968	10.8674	1.14673	88.8646	10.2596		5184	4725	3055	3837	6870	6511
Chr7:60005145		56.4128	0.191002	7.19235	0.104685	79.2253	10.0185		5029	4712	3031	3821	6609	6478
Chr7:60005147		77.2851	0.234942	12.7765	0.131372	89.0181	10.2814		5142	4682	3029	3806	6793	6468
Chr7:60005157		79.6827	0.275599	11.2787	0.13048	88.9132	10.2151		5168	4717	3050	3832	6855	6510
Chr7:60005163		74.7434	0.253753	11.3226	0.078125	83.666	10.3263		5163	4729	3047	3840	6863	6527
Chr7:60005187		68.5039	0.148023	8.70851	0.0781047	82.6968	10.3173		5207	4729	3043	3841	6912	6523
Chr7:60005200		67.7765	0.0634249	13.5038	0.0520562	89.6492	10.2973		5226	4730	3051	3842	6927	6526
Chr7:60005229		80.6464	0.0422744	11.2787	0.130242	92.5825	10.2592		5229	4731	3050	3839	6943	6521
Chr7:60005284		65.2024	0.0422744	10.9477	0.130039	74.6183	4.19988		5236	4731	3060	3845	6942	6524
Chr7:142581761	Igf2-H19	4.23729	51.897	0.359712	5.50996	26.9682	75.9921		2950	2873	1668	1706	4687	6073
Chr7:142581774		1.66384	59.9373	0.59988	5.76132	21.1559	75.9782		2945	2873	1667	1701	4689	6057
Chr7:142581781		5.96252	59.8601	2.40964	5.72609	20.7673	74.7892		2935	2860	1660	1694	4666	6049
Chr7:142581795		2.99116	59.2489	0.30012	7.88699	27.6129	74.8994		2942	2849	1666	1699	4650	5964
Chr7:142581798		5.95643	58.9951	0.3003	3.00177	32.7464	66.6945		2938	2846	1665	1699	4657	5999
Chr7:142581802		7.19891	59.0893	2.46839	7.68322	27.3766	74.749		2931	2833	1661	1692	4639	5976
Chr7:142581850		7.09122	62.3592	0.303214	6.06782	29.7836	74.5811		2905	2840	1649	1681	4620	5968
Chr7:142581872		4.74898	56.8498	0.42042	11.6129	31.4006	77.8986		2948	2876	1665	1705	4691	6072
Chr7:142581880		10.1219	48.5913	3.17936	9.26686	26.2788	63.9789		2954	2875	1667	1705	4692	6077
Chr7:142582021		7.74958	56.6319	0.41866	6.09613	21.6412	71.4215		2955	2880	1672	1706	4704	6078
Chr7:142582027		4.57162	51.2847	3.40909	8.26495	21.6837	75.769		2953	2880	1672	1706	4704	6079
Chr7:142582044		2.09956	45.2621	0.299581	5.56858	21.5866	68.1856		2953	2881	1669	1706	4702	6079
Chr7:142582046		9.03553	57.48	0.717703	8.96835	33.7516	75.7321		2955	2881	1672	1706	4702	6078
Chr7:142582056		7.44501	37.0358	0.598444	7.50293	27.9302	66.1017		2955	2881	1671	1706	4701	6077
Chr7:142582058		9.23858	59.1808	0.598086	6.04106	22.7466	75.5881		2955	2881	1672	1705	4704	6079
Chr7:142582087		2.16655	37.0705	2.811	4.68933	23.767	53.4463		2954	2881	1672	1706	4704	6079
Chr11:22971952	Commd1-Zrsr1	42.0052	1.15331	3.38104	0.179372	6.76688	0.237665		14572	21590	9642	15610	23216	21038
Chr11:22971975		41.9749	1.06974	3.92238	0.839582	9.15748	0.190105		14573	21594	9637	15603	23216	21041
Chr11:22971982		44.5016	0.588263	4.34647	0.140999	9.11558	0.152135		14568	21589	9640	15603	23213	21034
Chr11:22971999		43.9014	0.453872	3.30947	0.461302	10.9947	0.175864		14569	21592	9639	15608	23202	21039
Chr11:22972010		46.9151	0.550926	3.91994	0.371604	9.09013	2.45722		14571	21600	9643	15608	23223	21040
Chr11:22972036		46.8016	0.384455	4.48133	0.557549	9.19431	2.02063		14570	21589	9640	15604	23210	21033
Chr11:22972054		50.5526	0.287223	4.41054	0.269093	10.9867	0.109362		14567	21586	9636	15608	23219	21031
Chr11:22972082		49.5677	0.666821	3.31985	0.0960984	9.13163	0.0950616		14572	21595	9639	15609	23216	21039
Chr11:22972093		49.6293	0.171376	4.19	0.685546	9.24051	0.109336		14568	21590	9642	15608	23213	21036
Chr11:22972112		48.8918	0.801334	5.08141	0.301166	12.8774	0.0903128		14573	21589	9643	15606	23219	21038
Chr11:22972120		49.6738	0.709121	3.96307	0.462042	7.78017	0.118895		14563	21576	9639	15583	23200	21027
Chr11:22972127		46.7005	1.0189	3.45472	0.0961354	4.22105	4.50635		14563	21592	9639	15603	23217	21037
Chr11:22972131		44.8387	0.231717	3.25794	0.121771	4.22535	0.0808369		14570	21578	9638	15603	23217	21030
Chr12:109528253	Dlk1-Dio3	79.4744	73.0178	6.00293	10.8329	9.22028	90.9276		2207	2472	2049	1837	4989	2943
Chr12:109528257		83.8622	80.9947	6.79042	10.8211	13.4789	86.447		2206	2473	2047	1839	4993	2944
Chr12:109528270		69.6874	69.523	4.93405	8.87316	10.6971	83.1804		2207	2474	2047	1837	4992	2943
Chr12:109528275		74.4903	71.5036	5.0293	10.0598	9.17468	91.2364		2207	2474	2048	1839	4992	2944
Chr12:109528299		74.6715	65.534	7.08354	10.4461	14.6034	91.9158		2207	2472	2047	1838	4992	2944
Chr12:109528306		58.2238	43.9093	4.10758	8.21992	9.71554	79.905		2207	2471	2045	1837	4992	2946
Chr12:109528329		58.9837	61.5789	4.40529	5.72831	8.80995	69.2726		2204	2470	2043	1833	4983	2942
Chr12:109528345		78.6945	81.0603	4.66143	10.1362	9.47791	88.0054		2206	2471	2038	1835	4980	2943
Chr12:109528347		71.9728	60.3804	5	6.92853	9.47031	85.7725		2205	2471	2040	1833	4984	2945
Chr12:109528355		82.3503	76.1635	4.46735	11.1172	9.51616	89.4325		2204	2471	2037	1835	4981	2943
Chr12:109528365		76.4065	71.9547	4.57002	8.39237	11.459	83.356		2204	2471	2035	1835	4983	2944
Chr12:109528375		71.0586	63.4156	4.07462	9.82533	6.59429	82.5408		2201	2471	2037	1832	4974	2944
Chr12:109528378		70.5402	67.9077	6.62089	10.6929	10.4999	87.2876		2203	2471	2039	1833	4981	2942
Chr12:109528391		77.2025	76.0632	7.26202	10.0656	8.98131	87.7378		2202	2469	2038	1828	4977	2944
Chr12:109528396		76.1126	79.1819	5.05397	10.1148	7.51759	90.2787		2202	2469	2038	1829	4975	2942
Chr12:109528398		72.1617	65.9911	4.7619	7.54511	8.84956	82.6649		2202	2467	2037	1829	4972	2942
Chr12:109528403		77.8484	68.1781	5.49558	10.213	8.70527	95.0051		2203	2470	2038	1831	4974	2943
Chr12:109528412		83.2879	84.6964	5.64556	10.3768	9.56784	89.157		2202	2470	2037	1831	4975	2942
Chr12:109528414		76.1472	64.9919	4.56778	7.54098	9.63395	85.656		2201	2468	2036	1830	4972	2942
Chr12:109528419		80.3361	84.6964	5.59921	9.89612	10.4544	91.5364		2202	2470	2036	1829	4974	2942
Chr12:109528421		63.9709	74.6964	4.76658	8.74317	8.22276	83.7241		2201	2470	2035	1830	4974	2943
Chr12:109528426		67.6364	68.2996	4.1769	7.98687	6.93886	86.9092		2200	2470	2035	1828	4972	2941
Chr12:109528429		76.1018	75.9822	3.78564	10.2242	8.06354	90.5506		2201	2469	2034	1829	4973	2942
Chr12:109528442		74.352	75.5061	5.11308	8.65279	8.36685	96.2219		2199	2470	2034	1826	4972	2938
Chr12:109528444		67.6993	72.3844	3.48723	6.51341	8.69215	91.5474		2195	2466	2036	1827	4970	2934
Chr12:109528449		76.2642	70.9416	5.45723	8.42912	9.59952	93.074		2195	2464	2034	1827	4969	2931
Chr12:109528452		74.0741	78.4322	3.92927	10.0877	9.92951	94.4008		2187	2462	2036	1824	4965	2929
Chr15:93500632	Prickle1	54.9163	56.3778	45.2587	44.8783	80.3294	87.6082		7404	8067	4735	5711	11535	9361
Chr15:93500642		51.7297	70.155	38.7561	60.4309	80.9053	87.9436		7400	8065	4727	5709	11532	9356
Chr15:93500651		65.1128	68.3172	60.1944	62.9312	87.3927	87.6949		7401	8058	4733	5711	11533	9362
Chr15:93500660		50.466	54.4734	44.6674	57.2079	82.8349	86.3112		7403	8070	4735	5709	11535	9358
Chr15:93500665		49.8582	51.2576	45.3105	45.4116	80.7249	90.3215		7403	8071	4734	5710	11533	9361
Chr15:93500668		52.2896	63.7918	43.5058	54.3242	82.787	91.1868		7403	8070	4735	5712	11532	9361
Chr15:93500677		60.5405	58.8819	51.3953	53.3882	88.2348	93.4409		7400	8067	4730	5711	11534	9361
Chr15:93500694		46.4064	51.9955	28.4598	36.4815	80.1162	88.3547		7402	8068	4733	5707	11532	9360
Chr15:93500719		61.3196	73.1429	53.6213	62.4671	82.6434	95.3379		7381	8050	4722	5691	11523	9352
Chr15:93500729		53.5207	59.375	33.6786	43.4081	79.4498	88.4862		7399	8064	4730	5704	11523	9354
