# Supplementary material for: Imprinting fidelity in mouse iPSCs depends on sex of donor cell and medium formulation
Source: Nat Commun. 2022 Sep 16;13:5432. doi: 10.1038/s41467-022-33013-5 (PMC9481624; doi:10.1038/s41467-022-33013-5)
Supplement: Supplementary file 8 — Source Data [file 41467_2022_33013_MOESM8_ESM.xlsx]

## Sheet: Figure 1c
	Figure 1C
		Female MEFs			F KSR2 iPSCs			F KSR4 iPSCs			M KSR3 iPSCs			M KSR5 iPSCs			TX 2i ESCs
		N=1	N=2	N=3	N=1	N=2	N=3	N=1	N=2	N=3	N=1	N=2	N=3	N=1	N=2	N=3	N=1	N=2	N=3
Log2 RPKM	Nanog	-1.22629	-2.29465	-2.66493	8.97056	8.24954	9.74797	8.71687	8.85887	8.9985	7.97562	8.60745	8.71196	8.38027	7.75107	8.68423	10.2579	10.1397	10.8544
	Pou5f1	-4.18565	-4.44666	-4.4019	10.0708	10.0013	10.153	9.57498	9.84036	9.87419	9.5047	9.9178	9.88778	9.95315	10.0524	10.4232	10.245	10.3112	10.5206
	Esrrb	-4.03365	-4.29465	-4.4019	9.43602	8.9111	9.01009	8.66511	8.57087	8.62541	8.86276	9.12139	8.97037	8.70507	8.22395	9.03247	9.24944	8.89698	9.12017
	Sox2	-0.126756	1.02728	0.656996	9.07144	9.0296	9.21987	9.12888	8.98391	8.60353	8.8384	8.59946	8.76044	9.30655	8.63952	9.06418	9.36636	9.24068	9.33607
	Pou3f1	-1.71172	-0.594212	-1.44254	4.75998	4.4399	4.82579	5.75253	3.70024	5.1812	3.62472	3.10684	2.92773	5.07452	6.08585	5.86239	5.14768	4.99429	4.76706
	Gdf3	-4.18565	-4.29465	-4.4019	6.87523	6.6577	6.82734	6.93258	4.74557	7.30595	5.68796	6.48931	6.55336	6.05787	6.41253	6.73803	7.19815	6.51406	6.77211
	Utf1	-4.18565	-4.44666	-2.66493	9.03603	8.84757	8.50584	8.7505	7.0669	9.47218	8.77331	8.76811	8.81323	9.3378	9.6036	9.28922	7.75079	7.67485	7.68336
	Fgf4	-4.18565	-4.44666	-4.24989	8.13631	7.83747	8.07632	7.202	8.41478	7.83267	7.51793	7.25223	7.37659	8.48474	8.04633	7.97322	8.22409	8.36921	8.66109
	Tdgf1	-4.18565	-4.44666	-4.4019	8.87264	8.36566	8.71878	8.49126	6.96392	8.31577	8.92263	9.0751	9.24953	9.6182	9.16966	9.31777	8.68251	9.28266	8.544
	Otx2	-4.18565	-4.44666	-4.4019	5.83264	6.33271	6.53903	6.73173	3.94267	5.08684	4.57275	3.72015	4.61106	5.6484	5.28976	5.58464	4.05822	3.65776	4.44766
	Dppa4	-4.18565	-4.44666	-4.4019	7.01354	6.8722	6.71899	6.99563	5.93225	6.96418	6.86906	6.93188	6.95705	7.37116	7.35689	7.30463	6.85093	6.92105	7.18547
	Dppa2	-2.44868	-4.44666	-2.66493	6.90384	6.96176	6.95312	6.95583	4.3512	7.41792	6.64247	6.97309	7.05732	7.07924	7.37795	7.2326	7.33274	6.32971	8.10575

## Sheet: Figure 5b,c,d,e
			Figure 5B				Figure 5D				Figure 5E
			mC/C				hmC/C				hmC/mC
		F KSR1	0.00470293	0.00513206	0.00478405		0.000370042	0.000323612	0.000351228		0.0786834	0.063057	0.0734164
		F KSR2	0.0199504	0.0197867	0.0203962		0.00122831	0.00133591	0.00146238		0.0615682	0.0675158	0.0716987
		F KSR3	0.0212966	0.0211019	0.0216336		0.00166752	0.00180432	0.0017353		0.0782995	0.0855052	0.0802133
		F KSR4	0.0394012	0.040003	0.0394697		0.00268752	0.00263276	0.00248013		0.068209	0.0658142	0.0628363
		F KSR5	0.0374936	0.0364604	0.0352324		0.00283118	0.00271897	0.00291779		0.0755111	0.0745734	0.0828155
		F KSR6	0.0374506	0.0387621	0.0366591		0.00332346	0.00352094	0.00350477		0.0887425	0.0908346	0.0956042
		M KSR1	0.0417129	0.0431483	0.0457269		0.00349183	0.00349397	0.00373643		0.083711	0.0809757	0.081712
		M KSR2	0.0284537	0.0289213	0.029076		0.00242318	0.00225288	0.00217		0.0851621	0.0778967	0.0746322
		M KSR3	0.0349879	0.0360149	0.0362908		0.00172634	0.00192761	0.00172563		0.049341	0.0535227	0.04755
		M KSR4	0.0394996	0.0371785	0.0385248		0.00342322	0.00385818	0.00328374		0.0866647	0.103775	0.0852369
		M KSR5	0.0426168	0.042411	0.0404428		0.00287421	0.00280911	0.00297582		0.0674432	0.0662353	0.0735808
		M KSR6	0.0432604	0.0399747	0.03994		0.00462488	0.0045669	0.00431359		0.106908	0.114245	0.108002
		F FBS1	0.0363149	0.0365906	0.0370873		0.00126539	0.00127586	0.00117724		0.034845	0.0348684	0.0317423
		F FBS2	0.0301749	0.0299764	0.0300826		0.00150143	0.00131171	0.0013463		0.0497576	0.0437581	0.0447534
		F FBS3	0.0257418	0.0259924	0.0257346		0.00111892	0.00101331	0.00113238		0.0434671	0.0389848	0.0440024
		F FBS4	0.037103	0.033798	0.0350075		0.00143838	0.00135151	0.00139698		0.0387671	0.039988	0.0399053
		F FBS5	0.0232358	0.0235792	0.0227633		0.00129948	0.0013054	0.00139623		0.0559255	0.0553623	0.061337
		M FBS2	0.042162	0.0429181	0.0412578		0.00193961	0.00202925	0.002012		0.0460038	0.047282	0.0487666
		M FBS3	0.0449737	0.0444247	0.0418706		0.00101175	0.000936347	0.000935192		0.0224965	0.0210772	0.0223353
		M FBS1	0.0386413	0.0403096	0.0397982		0.0012801	0.00123035	0.00119545		0.0331278	0.0305226	0.0300379
		M FBS4	0.0450166	0.0431296	0.0435322		0.00194529	0.00184782	0.00183811		0.0432127	0.0428434	0.0422241
		M FBS5	0.0462053	0.0444031	0.0416753		0.00101603	0.000924301	0.000913499		0.0219895	0.0208161	0.0219194
		Tx1072 (2i) mESCs	0.00705641	0.0074328	0.00711779		0.000300205	0.000321395	0.000309532		0.0425435	0.0432401	0.043487
	Figure 5C			% of methylation									% of methylation									% of methylation
				CpG1	CpG2	CpG3	CpG4	CpG5	CpG6				CpG1	CpG2	CpG3	CpG4	CpG5	CpG6				CpG1	CpG2	CpG3	CpG4
		L1-A	F KSR1	80.55	81.25	47.36	69.3	100	92.82		L1-T	F KSR1	12.43	19.18	17.15	48.79	18.75	10.19		IAP	F KSR1	70.83	55.42	60.09	55.8
			F KSR2	73.22	80.35	47.63	65.04	100	89.63			F KSR2	8.84	14.06	11.27	33.46	12.99	6.78			F KSR2	72.28	61.34	71.53	69.11
			F KSR3	67.48	69.26	41.93	60.14	100	80.05			F KSR3	7.46	13.85	11.94	31.26	13.07	6.03			F KSR3	57.89	45.46	51.48	47.87
			F KSR4	80.58	86.7	54.2	73.23	100	97.5			F KSR4	15.33	21.29	19.55	62.96	23.24	14.19			F KSR4	80.03	69.75	78.25	74.82
			M KSR1	85.35	89.3	55.46	78	100	100			M KSR1	12.86	20.05	16.47	47.13	18.25	9.82			M KSR1	77.09	60.26	62.53	58.31
			M KSR2	88.17	89.55	53.48	79.19	100	100			M KSR2	10.67	20.68	15.07	45.69	17.35	8.97			M KSR2	79.13	62.23	64.3	58.89
			M KSR3	76.88	80.82	49.32	68.35	100	93.62			M KSR3	14.31	20.69	16.9	51.18	21.55	11.44			M KSR3	75.98	66.49	74.96	72.05
			M KSR4	87.43	85.24	53.58	77.61	100	100			M KSR4	10.73	17.15	14.92	44.14	14.39	9.18			M KSR4	76.35	59.92	63.22	58.4
			M KSR5	86.26	91.46	56.59	80.29	100	100			M KSR5	15.76	23.2	24.2	76.12	24.23	16.51			M KSR5	90.3	78.69	84.37	79.88
			F FBS1	80.35	91.77	49.68	68.47	100	95.18			F FBS1	19.19	24.43	27.9	80.61	29.27	15.59			F FBS1	70.65	52.1	58.35	53.46
			F FBS2	63.98	75.54	39.86	52.75	100	75.47			F FBS2	23.06	28.34	34.71	95.87	33.89	19.58			F FBS2	55.23	38.17	45.91	44.73
			F FBS3	61.78	69.74	36.28	51.52	98.92	71.02			F FBS3	15.63	22.25	21.6	64.51	24.09	11.84			F FBS3	53.11	37.26	46.57	43.07
			F FBS4	79.3	80.81	44.92	61.07	100	93.32			F FBS4	22.5	26.6	32.1	90.84	31.53	16.88			F FBS4	67.43	50.94	56.04	51.37
			F FBS5	65.83	75.99	38.5	51.56	100	76.19			F FBS5	21.2	22.24	26.36	77.86	25.9	14.21			F FBS5	57.16	40.06	47.49	44.71
			M FBS1	83.43	88.85	52.64	73.29	100	98.4			M FBS1	28.02	32.57	38.52	100	41.21	21.31			M FBS1	75.41	57.4	61.12	57.81
			M FBS2	84.13	86.89	51.11	72.54	100	100			M FBS2	22.39	25.97	30.35	87.82	31.38	17.57			M FBS2	75.58	58.33	61.5	57.87
			M FBS3	85.04	86.89	49.89	74.63	100	100			M FBS3	25.32	35.41	36.02	100	39.24	18.02			M FBS3	76.58	60.04	62.05	56.8
			M FBS4	83.7	85.28	50.19	72.11	100	99.73			M FBS4	19.24	25.23	26.08	74.14	25.83	11.63			M FBS4	75.12	57.66	60.6	58.7
			M FBS5	88.64	95.85	53.42	74.67	100	100			M FBS5	20.51	28.01	26.95	79.9	32.97	15.46			M FBS5	77.88	61.15	63.36	58.16
			TX 2i ESCs	35.03	48.45	23.46	27.12	50.58	39.9			TX 2i ESCs	13.6	10.31	16.68	55.39	17.58	12.57			TX 2i ESCs	28.81	19.92	31.56	34.31

## Sheet: Figure 6b
	Figure 6B
			Expression
	Xist	F FBS day12 T+/S- (2)	0.120574
		F FBS day12 T-/S+ (2)	0.0101524
		F FBS day24 T+/S- cl C	0.17915
		F FBS day24 cl A	0.005529
		F FBS day24 cl B	0.018538
		F FBS1	0.000132744
		F FBS2	0.00169483
		F FBS3	0.00114438
		F FBS4	0.000139947
		F FBS5	0.00229617
		M FBS1	0.000167816

## Sheet: Figure 7c
	Figure 7C
			Expression
	Meg3	M FBS+VitC5 cl1	0.00017
		M FBS+VitC5 cl2	4.31e-05
		M FBS+VitC5 cl3	2.85e-05
		M FBS+VitC5 cl4	4.56e-05
		M FBS+VitC5 cl5	0.003265
		M FBS+VitC5 cl6	3.56e-07
		M FBS+VitC5	0.001
		M FBS1	0.006776
		M FBS5	0.000299

## Sheet: Figure S1a,d
	Figure S1A		Expression				Figure S1D
			Oct4	Nanog	Esrrb				% of reads
		Female MEFs	0.000699921	7.01326e-05	0.000215718				N=1	N=2	N=3
		F KSR1 iPSCs	0.0657482	0.0668535	0.0190152			M KSR3	2.69047	2.68579	2.69624
		F KSR2 iPSCs	0.0951938	0.225841	0.0378539			M KSR5	2.85273	2.73348	2.94241
		F KSR3 iPSCs	0.0633747	0.0661259	0.0188386			F KSR2	4.82319	4.89602	4.9209
		F KSR4 iPSCs	0.0980283	0.0993093	0.0128344			F KSR4	4.68751	4.3397	4.46776
		F KSR5 iPSCs	0.0474772	0.0592573	0.0176139			TX 2i	4.91927	5.02504	5.10267
		F KSR6 iPSCs	0.0912919	0.098456	0.0244775
		Male MEFs	6.20748e-05	0.000220769	3.95278e-05
		M KSR1 iPSCs	0.100444	0.0496624	0.0340305
		M KSR2 iPSCs	0.154046	0.049836	0.0331746
		M KSR3 iPSCs	0.119059	0.0740307	0.0348257
		M KSR4 iPSCs	0.100867	0.0341907	0.0208815
		M KSR5 iPSCs	0.112139	0.056185	0.0372569
		M KSR6 iPSCs	0.0906536	0.0723249	0.0309466
		JM8.F6 mESCs	0.0834537	0.0842322	0.0340505
		TX 2i mESCs	0.137589	0.22278	0.0178668

## Sheet: Figure S3b
	Figure S3A	Chr1		Chr2		Chr3		Chr4		Chr5		Chr6		Chr7		Chr8		Chr9		Chr10		Chr11		Chr12		Chr13		Chr14		Chr15		Chr16		Chr17		Chr18		Chr19		ChrX		ChrY
		MAT	PAT	MAT	PAT	MAT	PAT	MAT	PAT	MAT	PAT	MAT	PAT	MAT	PAT	MAT	PAT	MAT	PAT	MAT	PAT	MAT	PAT	MAT	PAT	MAT	PAT	MAT	PAT	MAT	PAT	MAT	PAT	MAT	PAT	MAT	PAT	MAT	PAT	MAT	PAT	MAT	PAT
	Female MEFs N=1	6.75303	7.25403	6.65962	7.20016	4.16063	4.33297	5.10625	5.25112	5.7477	5.88949	5.64688	5.62498	7.64382	7.53239	4.54251	4.88819	5.85997	6.29775	5.47239	5.70153	8.83219	9.64992	3.18105	3.19981	2.88238	2.92316	2.80319	3.04279	3.40843	3.73618	2.56171	2.85799	3.5004	3.63927	3.04912	3.1754	3.78301	4.18524	1.21626	3.61363	0.00214421	0.000187767
	Female MEFs N=2	6.99746	8.12783	6.48985	7.29267	4.19345	4.42161	4.88892	5.15643	6.1866	6.29768	5.5212	5.65277	7.06152	7.21681	4.57762	5.06671	5.38208	6.03713	5.2636	5.67139	7.86161	8.96287	3.21647	3.1118	2.91312	3.03944	2.83936	3.18753	3.25178	3.66341	2.45654	2.8923	3.25242	3.4942	3.36494	3.61938	3.64196	4.14513	1.697	2.93984	0.00398679	0.000154853
	Female MEFs N=3	6.51141	7.62078	6.2773	7.14281	4.21241	4.50185	4.85624	5.17905	6.18051	6.2539	5.45861	5.61709	7.38568	7.63768	4.50194	5.01502	5.34829	6.0823	5.24005	5.71137	7.95189	9.14851	3.23727	3.12279	2.81994	2.9632	2.826	3.212	3.18312	3.59244	2.33751	2.76662	3.26581	3.60556	3.13435	3.41331	3.75513	4.39241	1.69712	3.01606	0.00389413	0.000324839
	M KSR3 N=1	9.13826	6.10428	5.31436	6.76587	3.36575	4.09654	5.30813	6.9139	5.38456	6.87221	3.73594	4.74089	6.24971	8.05772	7.4839	5.42516	5.20125	6.79846	4.25753	5.32156	10.1722	8.81877	2.91522	3.99501	2.91689	3.47285	2.57688	3.38481	3.28628	4.28839	2.31702	2.94147	4.03798	5.24976	2.27075	2.81337	2.886	3.84954	2.87866	0.0831654	0.0720105	0.00352942
	M KSR3 N=2	8.82293	5.7636	5.31139	6.77879	3.4359	4.23318	5.12854	6.80895	5.39607	6.8693	3.65423	4.67608	6.47615	8.56157	7.55195	5.58225	5.14949	6.80794	4.10919	5.15509	10.287	8.85665	2.78344	3.90297	2.76964	3.40993	2.54227	3.43943	3.26068	4.34917	2.28664	2.94109	3.96994	5.16763	2.25273	2.77602	2.78824	3.82038	2.79112	0.0928744	0.0385464	0.00232385
	M KSR3 N=3	8.62158	5.76712	5.18982	6.76159	3.42908	4.20181	5.0924	6.83804	5.31582	6.79446	3.58874	4.69212	6.40826	8.55485	7.42	5.57085	5.14776	6.87097	4.10845	5.21663	10.1678	8.9226	2.72116	3.94451	2.74097	3.41977	2.47488	3.40277	3.22045	4.3233	2.2671	2.98144	3.91941	5.10525	2.20692	2.72298	2.80283	3.81266	2.76482	0.0903515	0.0392727	0.00159466
	M KSR5 N=1	5.21139	6.13981	5.67584	6.42394	3.64333	3.90922	6.00411	6.75319	5.75943	6.53449	4.0699	4.84971	7.37702	8.69935	5.09799	6.62418	5.98222	7.08408	4.86688	5.31558	7.34209	8.75355	3.10151	3.66619	2.97711	3.27888	2.67894	3.20149	6.2286	4.23744	2.4349	2.80346	4.46051	5.32847	2.29778	2.58771	3.05889	3.72774	3.14143	0.0762754	0.0325698	0.00156025
	M KSR5 N=2	4.89487	5.937	5.65436	6.4789	3.6045	3.9988	6.03201	6.80662	5.78838	6.72773	3.90064	4.75218	7.33521	8.82766	5.25963	6.76184	5.65243	6.85428	4.73525	5.32897	7.35293	8.96706	3.05676	3.56502	2.96104	3.22881	2.60695	3.14407	6.00799	4.15559	2.36754	2.74174	4.3583	5.25038	2.23247	2.59325	3.03405	3.7935	2.98011	0.0805387	0.0741078	0.00234768
	M KSR5 N=3	5.15606	5.98281	5.61415	6.55169	3.85891	4.19802	6.08371	6.8151	6.03	6.54483	4.02978	4.76781	7.60639	9.19854	4.68142	5.44069	5.8005	7.01371	4.88365	5.40528	7.42815	9.07443	2.95281	3.50438	2.96756	3.28714	2.70391	3.31941	4.29787	4.34082	2.42169	2.81321	4.42233	5.22896	2.40385	2.69226	2.96794	3.73705	3.19687	0.0773197	0.0466298	0.00145068
	F KSR2 N=1	5.34602	6.34687	6.02438	6.8761	3.69296	4.10392	4.24502	7.11298	5.99429	7.02366	8.00008	0.311641	6.9273	8.21799	4.45789	5.39399	6.06637	6.77734	4.62924	5.31507	7.24664	8.71868	4.21267	4.09067	3.24034	3.55721	2.94449	3.49558	3.51446	4.31838	2.51867	2.93522	4.45797	5.28631	2.55569	2.84076	3.02383	3.74747	2.83297	3.52418	0.101553	0.00322009
	F KSR2 N=2	5.13399	6.06238	5.93518	6.68403	3.78822	4.17583	4.27314	7.06714	5.87451	6.81506	8.16795	0.326466	7.2924	8.78393	4.37925	5.22651	6.27242	7.03998	4.8574	5.58502	7.22223	8.81215	4.41763	4.1342	3.14354	3.52555	2.74526	3.27838	3.61362	4.39266	2.44138	2.81871	4.46599	5.19996	2.41335	2.75747	3.04163	3.7227	2.82371	3.58564	0.0433862	0.0021521
	F KSR2 N=3	5.32611	5.94984	5.73274	6.3354	3.88376	4.17493	4.55094	6.99532	5.9736	6.78531	8.40557	0.981981	7.53737	8.77988	4.64346	5.56627	6.57796	7.0299	5.09267	5.65611	7.30949	8.78574	3.13559	3.68232	3.00825	3.34851	2.81424	3.37253	3.65359	4.32563	2.40367	2.74197	4.60055	5.25785	2.50273	2.80512	3.09481	3.76253	2.76893	3.65893	0.013478	0.001258
	F KSR4 N=1	5.15796	5.77126	5.75261	6.46372	3.82109	4.10135	5.81842	6.75241	5.61286	6.49795	4.11364	4.83957	6.97686	8.20457	8.44634	5.36588	5.32985	6.45947	4.89392	5.40711	7.64316	8.6217	2.97513	3.65652	3.04048	3.37272	2.69905	3.30514	3.46376	4.05515	2.34461	2.66614	4.21731	4.97786	2.35108	2.65215	2.8953	3.47045	2.59627	3.35255	0.0338656	0.00183306
	F KSR4 N=2	4.96524	5.89399	5.29941	6.05779	3.58943	3.94589	5.38988	6.2577	5.4752	6.20644	3.70072	4.51025	8.38998	10.2383	7.79346	5.05412	5.79334	6.98919	5.12364	5.88778	6.86737	7.8826	2.96817	3.77382	2.69067	3.11791	2.62111	3.09823	3.45861	4.34442	2.07197	2.40323	4.44877	5.29348	2.13449	2.45962	2.69161	3.38322	2.55373	3.19226	0.040611	0.00127019
	F KSR4 N=3	4.48508	5.44414	4.99653	6.04723	3.41103	3.99474	5.61212	6.82555	5.5991	6.74863	3.53262	4.68309	7.96121	10.3844	5.09104	5.23442	5.27672	6.58934	4.58849	5.27945	6.54829	8.49208	2.68712	3.42215	2.60813	3.06751	2.40114	3.14081	3.13132	3.98762	1.98884	2.41309	3.98278	4.95525	1.94997	2.36087	2.69364	3.61744	2.28579	3.29721	0.0328828	0.00184793
	TX 2i N=1	5.52525	5.51001	5.99427	5.91627	3.7876	3.51329	3.31983	9.23747	6.35062	6.05301	4.28784	4.84169	7.54861	7.70946	6.85893	6.72175	6.17696	6.36777	4.75449	4.65578	7.79001	7.99547	3.10339	3.20842	2.99098	3.02171	2.8855	2.98447	3.5743	3.72062	2.40854	4.79689	4.61645	4.67662	2.54199	2.37755	3.23863	3.4325	2.96643	3.25282	0.0377711	0.00239693
	TX 2i N=2	5.60889	5.58264	5.90201	5.77835	3.9067	3.60848	3.91341	8.70989	6.32449	5.98269	4.4648	4.90283	8.20289	8.20995	7.2674	6.36494	6.57615	6.54584	5.08582	4.90347	7.74903	7.81757	3.19963	3.24472	2.99199	2.97431	2.95014	2.99475	3.63364	3.76369	2.43222	4.77278	4.75033	4.76005	2.47118	2.35333	3.30202	3.42976	2.96626	3.29539	0.0256407	0.00172267
	TX 2i N=3	5.59562	5.67397	5.77795	5.7771	3.87366	3.6368	4.45704	7.97745	6.33858	6.14866	4.42244	5.16908	7.77207	8.08785	7.06459	5.67042	6.35026	6.70813	4.88768	4.80248	7.8542	8.49898	3.05423	3.18269	2.90168	3.00431	2.76965	2.94682	3.62797	3.81087	2.38944	4.75493	4.63839	4.8248	2.44954	2.44077	3.13749	3.37566	2.92583	3.50411	0.0134336	0.00118089
	Figure S3B
		Top graph						Bottom graph
		% of total reads of Chr6					% of allelic specific reads of Chr6
		N=1	N=2	N=3			N=1		N=2		N=3
	Female MEFs	5.56482	5.26004	5.23137			MAT	PAT	MAT	PAT	MAT	PAT
	M KSR3	4.70046	4.7392	4.98724		Female MEFs	5.64688	5.62498	5.5212	5.65277	5.45861	5.61709
	M KSR5	4.56925	4.11888	4.3044		M KSR3	3.73594	4.74089	3.65423	4.67608	3.58874	4.69212
	F KSR2	4.26249	4.17521	4.19358		M KSR5	4.0699	4.84971	3.90064	4.75218	4.02978	4.76781
	F KSR4	4.57783	4.46231	4.55392		F KSR2	8.00008	0.311641	8.16795	0.326466	8.40557	0.981981
	TX 2i	4.5416	4.67705	4.691		F KSR4	4.11364	4.83957	3.70072	4.51025	3.53262	4.68309
						TX 2i	4.28784	4.84169	4.4648	4.90283	4.42244	5.16908

## Sheet: Figure S4a,d
	Figure S4A
			Expression
			Oct4	Nanog	Esrrb	Sox2
		Female MEFs	2.59979e-06	8.27601e-05	3.29847e-06	0.000245235
		F FBS1	0.0240053	0.0480304	0.0348102	0.0275557
		F FBS2	0.0300973	0.0762996	0.027063	0.0232231
		F FBS3	0.0380428	0.0945456	0.0306906	0.0254662
		F FBS4	0.0116563	0.0495841	0.0254598	0.0252828
		F FBS5	0.0464468	0.0907568	0.0409731	0.0420634
		M FBS1	0.0222532	0.0622837	0.0368999	0.0402328
		M FBS2	0.0209562	0.0477851	0.0384662	0.024924
		M FBS3	0.0172682	0.0419771	0.0201378	0.0230202
		M FBS4	0.0319278	0.0328419	0.0281248	0.0272525
		M FBS5	0.030826	0.0343865	0.0206303	0.024326
		JM8.F6 ESCs	0.057228	0.0642369	0.033559	0.0466323
	Figure S4D
			Expression						Expression						Expression
	Mecp2		N=1	N=2	N=3		Huwe1		N=1	N=2	N=3		Jarid1c		N=1	N=2	N=3
		F FBS1	0.000438	0.001405	0.003321			F FBS1	0.016373	0.03035	0.048816			F FBS1	0.006065	0.00857	0.012406
		F FBS5	0.006124	0.006641	0.006074			F FBS5	0.061816	0.080929	0.103322			F FBS5	0.013838	0.029161	0.015842
		M FBS1	0.002206	0.002291	0.002328			M FBS1	0.037668	0.044198	0.049597			M FBS1	0.009569	0.009712	0.014157
		M FBS5	0.000695	0.001436	0.004584			M FBS5	0.017227	0.030541	0.058385			M FBS5	0.004629	0.006768	0.009034
		F KSR2	0.01057	0.006209	0.006676			F KSR2	0.107223	0.068067	0.129065			F KSR2	0.013111	0.022865	0.021132
		M KSR5	0.004342	0.002128	0.002241			M KSR5	0.029807	0.047336	0.035705			M KSR5	0.005182	0.009658	0.005334

## Sheet: Figure S5b
	Figure S5B
			Expression					% of DNA Methylation in the Dlk1-Dio3 locus
			N=1	N=2	N=3				Mat	Pat	Parental average
	Meg3	F KSR2	1.31376	12.3254	11.4669			F KSR2	1.5217	3.82858	2.67514
		F KSR4	7.25131	7.08463	4.57908			F KSR4	2.38933	20.2417	11.3155
		M KSR3	6.42817	8.53535	8.86381			M KSR3	17.3566	23.4142	20.3854
		M KSR5	0.935853	3.54735	3.53061			M KSR5	6.59466	73.7649	40.1798
		F FBS1	0.727026	0.561904	0.872575			F FBS1	48.3937	46.8037	47.5987
		F FBS5	1.41305	1.69061	1.96271			F FBS5	18.0413	29.8335	23.9374
		M FBS1	1.70549	0.666858	0.627648			M FBS1	16.6921	88.3158	52.5039
		M FBS5	0.0191739	0.0436897	0.0776687			M FBS5	86.4687	87.2342	86.8515

## Sheet: Figure S6
	Figure S6
			Female MEFs			F KSR2			F KSR4			M KSR3			M KSR5			F FBS1			F FBS5			M FBS1			M FBS5			TX 2i mESCs
			N=1	N=2	N=3	N=1	N=2	N=3	N=1	N=2	N=3	N=1	N=2	N=3	N=1	N=2	N=3	N=1	N=2	N=3	N=1	N=2	N=3	N=1	N=2	N=3	N=1	N=2	N=3	N=1	N=2	N=3
		Dnmt3a	0.117558	0.147767	0.196239	0.7827	2.33954	1.73733	0.297998	1.6156	-	1.98935	3.21087	1.76551	3.43078	4.67137	2.92009	1.00012	0.3404	0.117362	1.172	0.494491	0.518152	1.03717	1.25575	0.707078	0.602951	0.456881	0.191296	0.544734	0.624257	0.201562
		Dnmt3b	0.00917728	0.0110585	0.0110763	0.339664	0.691162	0.623372	0.0718972	0.7635	-	0.478263	0.575555	0.410808	0.966547	1.27734	0.70816	0.887843	0.259504	0.235837	0.497775	0.16188	0.398415	1.14012	1.02228	0.837607	0.73031	0.635603	0.249653	0.443897	0.784084	0.141461
		Dnmt1	0.690481	0.802504	1.19435	0.910374	1.30058	0.844659	0.487006	1.17648	0.92231	0.640605	0.877738	1.26861	1.02062	1.1923	0.759095	0.742564	0.692869	0.950923	0.898646	0.798351	0.906631	1.13278	1.04518	0.82204	0.693427	0.860424	1.38633	0.923126	0.677856	0.443429
		Dnmt3L	0.0566974	0.0577143	0.0468535	0.741033	0.616808	0.31358	0.114643	1.04591	-	0.500784	0.469375	0.289902	0.526154	0.894184	0.454742	0.934092	0.909524	0.883589	0.819961	0.688249	0.908673	1.13293	1.10268	0.76439	0.725011	0.80583	0.69503	0.349551	0.203772	0.159588
		Uhrf1	0.306308	0.371013	0.423734	0.533191	1.02144	0.332571	0.379046	0.562273	-	0.678743	0.926789	0.948332	1.07223	1.06092	0.713467	0.796918	0.544959	1.13407	1.33864	0.935687	0.954978	1.1902	0.947946	0.861858	0.797639	0.848449	1.11672	1.04607	0.872435	0.466862
		Tet1	0.00857899	0.0194973	0.0295725	0.940391	1.40436	0.633699	0.432865	2.18617	-	1.05461	1.52731	2.15409	1.94941	2.37352	1.25965	0.681136	0.792358	0.99386	1.00183	0.966657	0.633095	1.25432	0.96977	0.775912	0.621042	0.447671	0.781734	0.705623	0.794512	0.514901
		Tet2	0.101438	0.147196	0.263415	1.48982	1.17307	0.63899	0.552572	2.48599	-	1.55775	2.33396	2.37982	2.34007	2.12311	1.03619	0.536236	0.495972	2.19926	1.48197	1.15871	0.962894	1.37693	0.928074	0.694992	0.325809	0.347691	1.11372	1.77167	2.08656	0.756918
		Tet3	5.04987	6.54378	8.17488	0.909493	0.90133	0.705354	0.406483	1.3663	-	1.30684	2.12385	1.26808	0.99613	0.802955	0.808619	0.594233	1.13271	0.785148	1.19207	2.13345	0.313714	1.65669	0.936481	0.406834	0.540468	1.16827	1.26435	0.877099	1.27607	1.20652
		Zfp57	0.182216	0.166454	0.438595	1.38529	1.03837	0.531025	0.747404	1.73988	-	1.59502	1.46974	2.19153	0.651733	0.899626	0.74348	0.414726	0.449217	1.27811	0.655105	0.333313	2.97811	1.12065	1.59333	0.286023	0.159305	0.195052	1.52367	0.844982	0.774646	0.351777
		Trim28	0.135541	0.10597	0.237382	0.271376	0.371005	0.252766	0.14087	0.543641	-	0.358958	0.274237	0.64177	0.278947	0.487408	0.270246	0.291953	0.263448	0.738942	0.364883	0.0918349	2.89525	1.11828	1.51531	0.366407	0.229488	0.436341	1.47693	0.254035	0.230826	0.0907546
		Dppa3	0.000290046	0.000323732	0.000411546	1.55544	1.08885	0.613262	1.27615	1.52756	-	0.154476	0.149422	0.271246	0.826215	0.76905	0.925449	0.456694	1.26403	1.09593	0.525508	0.404783	1.81859	1.35778	1.10555	0.536669	0.551154	0.445802	2.13848	0.626358	0.713189	0.492764

## Sheet: Figure S7d,e
	Figure S7D
				Expression					Expression
		Nanog	F FBS day12 T+/S- (2)	0.000185			Esrrb	F FBS day12 T+/S- (2)	0.000114
			F FBS day12 T-/S+ (2)	0.094654				F FBS day12 T-/S+ (2)	0.055051
			F FBS day24 T+/S- cl C	0.000763				F FBS day24 T+/S- cl C	0.000293
			F FBS day24 cl A	0.037905				F FBS day24 cl A	0.025311
			F FBS day24 cl B	0.092673				F FBS day24 cl B	0.021435
			F FBS2	0.068359				F FBS2	0.014533
			F FBS4	0.030121				F FBS4	0.016091
	Figure S7E
			Name	mC/C				hmC/C
			F FBS day12 T-/S+ (2)	0.0342597	0.035283	0.0336113		0.00156532	0.00167578	0.00160067
			F FBS day12 T-/S+ (1)	0.0294547	0.0298939	0.0288583		0.00232576	0.00212539	0.00212229
			F FBS day12 T+/S- (1)	0.0361423	0.0355095	0.035257		0.0004308	0.000391725	0.000428493
			FBS day24 T-/S+ cl C	0.0342938	0.0354406	0.0348873		0.000325685	0.000285034	0.000314698
			FBS day24 T-/S+ cl A	0.0389989	0.036646	0.0371709		0.000622554	0.000598804	0.000602594
			FBS day24 T-/S+ cl B	0.0451445	0.0469136	0.0436529		0.000375739	0.000359194	0.000337605
			F FBS1	0.0363149	0.0365906	0.0370873		0.00126539	0.00127586	0.00117724
			F FBS2	0.0301749	0.0299764	0.0300826		0.00150143	0.00131171	0.0013463
			F FBS3	0.0257418	0.0259924	0.0257346		0.00111892	0.00101331	0.00113238
			F FBS4	0.037103	0.033798	0.0350075		0.00143838	0.00135151	0.00139698
			F FBS5	0.0232358	0.0235792	0.0227633		0.00129948	0.0013054	0.00139623
			M FBS day12 T+/S	0.0413843	0.040819	0.0425329		0.000309751	0.000348528	0.000351073
			M FBS day12 T-/S+	0.036372	0.0352977	0.0371403		0.000888255	0.00082996	0.000900694
			M FBS day24 T-/S+ cl A	0.0452279	0.045166	0.045444		0.000492979	0.000527721	0.000531945
			M FBS day24 T-/S+ cl B	0.05174	0.0522309	0.0525759		0.00046518	0.000505156	0.000470948
			M FBS2	0.042162	0.0429181	0.0412578		0.00193961	0.00202925	0.002012
			M FBS3	0.0449737	0.0444247	0.0418706		0.00101175	0.000936347	0.000935192
			M FBS1	0.0386413	0.0403096	0.0397982		0.0012801	0.00123035	0.00119545
			M FBS4	0.0450166	0.0431296	0.0435322		0.00194529	0.00184782	0.00183811
			M FBS5	0.0462053	0.0444031	0.0416753		0.00101603	0.000924301	0.000913499

[truncated: 2 more sheets: Figure S8a,c, Figure S9b]
